# Supplementary material for: Comparative de novo Transcriptome Analysis of Two Cultivars With Contrasting Content of Oil and Fatty Acids During Kernel Development in Torreya grandis
Source: Front Plant Sci. 2022 Jun 20;13:909759. doi: 10.3389/fpls.2022.909759 (PMC9251473; doi:10.3389/fpls.2022.909759)
Supplement: Supplementary Table 1 — Changes of oil content with development of kernels in T. grandis ‘Xifei’ and T. grandis ‘Dielsii.’ [file Data_Sheet_1.xlsx]

## Sheet: Table S1
Supplemental table S1. Changes of oil content with development of kernels in T. grandis Xifei and T. grandis Dielsii.
Days after pollination (DAP)	Cultivar	Oil content（%）
408	Xifei	4.13±0.0kl
	Dielsii	3.46±0.14l
426	Xifei	5.59±0.10gk
	Dielsii	6.11±0.36g
438	Xifei	5.42±0.25gk
	Dielsii	5.43±0.13gk
448	Xifei	9.40±0.16i
	Dielsii	6.38±0.04g
458	Xifei	28.69±0.22e
	Dielsii	9.91±1.53i
468	Xifei	33.45±0.64f
	Dielsii	9.90±0.13g
475	Xifei	49.96±0.52b
	Dielsii	17.93±0.09h
485	Xifei	38.49±0.27e
	Dielsii	18.50±0.17h
498	Xifei	47.80±0.36c
	Dielsii	29.27±0.35g
510	Xifei	47.88±0.46c
	Dielsii	38.65±0.09e
521	Xifei	52.87±0.11a
	Dielsii	41.62±0.13d

## Sheet: Table S2
Supplemental table S2. Changes in content of FA composition with development of kernels in Xifei and Dielsii.
Days after pollination (DAP)	Cultivar	Palmitic acid (C16:0)	Stearic acid (C18:0)	Oleic acid(C18:1 Δ9）	Linoleic acid (C18:2 Δ9,12）	Linolenic acid (C18:3 Δ9,12,15）	Eicosadienoic acid (C20:2 Δ11,14）	Sciadonic acid (C20:3 Δ5,11,14）	SFA	UFA
408	Xifei	6.19±0.01k	0±0i	8.49±0.00i	9.11±0.01n	5.10±0.00bc	8.51±0.00a	0±0h	6.19	31.2044
	Dielsii	18.14±0.54a	3.06±0.07b	35.63±0.33b	16.68±1.53m	8.13±0.53a	0±0g	0±0h	21.1999	60.4447
426	Xifei	13.34±0.15d	1.68±0.03gh	15.64±0.09i	35.03±0.16g	5.56±0.01b	1.40±0.01f	0±0h	15.0283	57.6193
	Dielsii	17.59±0.10ab	1.70±0.05gh	25.98±0.02e	19.42±0.13l	5.73±0.02b	0±0g	0±0h	19.2891	51.1193
438	Xifei	15.86±0.48c	2.30±0.16de	20.07±1.13g	25.33±1.08k	7.95±0.43a	0±0g	0±0h	18.1554	53.3452
	Dielsii	17.16±0.19b	1.90±0.17fg	28.53±0.16d	16.84±0.10m	7.21±0.07a	0±0g	0±0h	19.0576	52.5827
448	Xifei	11.87±0.01e	1.44±0.01h	12.57±0.01gk	50.06±0.04bc	1.72±0.00de	1.41±0.0f	0±0h	13.3071	65.7513
	Dielsii	15.15±0.08c	2.04±0.08ef	11.93±0.06gk	33.74±0.15g	4.01±0.02c	0±0g	0±0h	17.1949	49.6743
458	Xifei	9.62±0.01g	1.48±0.00h	14.97±0.01i	53. 60±0.01a	1.08±0.21de	1.81±0.00ef	0±0h	11.1088	71.4547
	Dielsii	13.70±0.41d	1.80±0.09fg	8.06±0.04l	43.36±0.27g	3.96±1.08c	2.79±0.00cde	0±0h	15.5047	58.1717
468	Xifei	8.81±0.04gh	1.70±0.01gh	18.46±0.11h	51.97±0.25ab	0.71±0.00e	2.21±0.02ef	0±0h	10.5116	73.3572
	Dielsii	13.10±0.19d	2.02±0.03ef	8.31±0.13l	44.40±0.57fg	2.25±0.04d	2.17±1.09ef	2.17±1.09g	15.1294	59.305
475	Xifei	7.74±0.05ig	2.5±0.02cd	27.58±0.08d	46.43±0.27ef	0.45±0.01e	2.54±0.02def	0±0h	10.2535	76.993
	Dielsii	12.13±0.04e	2.03±0.02ef	11.41±0.04k	41.3 9±0.19h	1.69±0.01de	3.64±0.02bcd	21.76±0.07a	14.1572	79.8795
485	Xifei	8.51±0.02hi	1.81±0.01fg	21.63±0.05f	48.63±0.06cd	0.63±0.00e	2.46±0.01ef	14.16±0.03d	10.3237	87.5089
	Dielsii	11.02±0.05f	1.73±0.01fgh	12.87±0.03g	44.67±0.22fg	1.13±0.01de	3.81±0.02bc	21.03±0.12a	12.7501	83.5092
498	Xifei	7.54±0.02g	3.63±0.02a	38.58±0.18a	37.65±0.15i	0.39±0.01e	2.22±0.00ef	8.3±0.04f	11.1674	87.1628
	Dielsii	9.64±0.01g	1.60±0.02gh	15.37±0.25i	47.38±0.16de	0.79±0.01e	3.62±0.01bcd	17.45±0.09b	11.2399	84.6071
510	Xifei	7.60±0.02g	2.72±0.01cd	31.05±0.08c	43.91±0.08g	0.47±0.00e	2.29±0.01ef	10.56±0.05e	10.3181	88.2731
	Dielsii	8.60±0.09hi	1.74±0.02fgh	17.73±0.18h	47.69±0.41de	0.67±0.01e	4.00±0.04b	15.76±0.16c	10.3386	85.8768

## Sheet: Table S3
Supplemental table S3. Sequencing information of samples.
#SampleID	sample name	ReadSum	BaseSum	GC(%)	N(%)	Q20(%)	CycleQ20(%)	Q30(%)
T01	Xifei-initiation	36795869	9257021266	44.82	0.01	94.39	100	90
T02		35796963	9007646990	44.56	0.01	94.49	100	90.17
T03		29548942	7435870382	46.09	0.01	94.51	100	90.17
T04	xifei-rapid rise	26163948	6584683148	45	0.01	94.55	100	90.28
T05		25540067	6429264340	44.25	0.01	94.65	100	90.51
T06		27063054	6811191540	45.2	0.01	94.54	100	90.31
T07	Xifei-stationary	27701066	6978757773	45.43	0	97.58	100	91.68
T08		33417392	8418770047	45.35	0	97.59	100	91.72
T09		30651403	7722092995	45.34	0	97.59	100	91.66
T10	Dielsii-initiation	29257612	7370224639	45.41	0	97.52	100	91.49
T11		26440104	6660819926	44.88	0	97.48	100	91.37
T12		28128959	7086634427	45.13	0	97.51	100	91.49
T13	Dielsii-rapid rise	26178987	6590536233	45.59	0.01	95.02	100	91.15
T14		26534212	6679089950	45.77	0.01	94.91	100	90.95
T15		26325082	6624805405	45.75	0.01	94.8	100	90.8
T16	Dielsii-stationary	30203170	7602244195	44.16	0.01	95.5	100	91.9
T17		27687015	6968257498	44.94	0.01	95.15	100	91.37
T18		27215008	6848690741	45.17	0.01	95.18	100	91.38

## Sheet: Table S5
Table S5. DEGs between T. grandis 'Xifei' and T. grandis 'Dielsii'.
#ID	FPKM												Defferentiation of gene expression									Annotations
	Xifei'						Dielsii'						Initial stage			Rapid rise			Stationary
	Initial stage		Rapid rise		Stationary		Initial stage		Rapid rise		Stationary		T11_T12_vs_T01_T02			T13_T14_vs_T04_T06			T17_T18_vs_T07_T08
	T01_FPKM	T02_FPKM	T04_FPKM	T06_FPKM	T07_FPKM	T08_FPKM	T11_FPKM	T12_FPKM	T13_FPKM	T14_FPKM	T17_FPKM	T18_FPKM	FDR	log2FC	regulated	FDR	log2FC	regulated	FDR	log2FC	regulated	COG_class	COG_class_annotation	GO_annotation	KEGG_annotation	KOG_class	KOG_class_annotation	Pfam_annotation	Swissprot_annotation	nr_annotation
c100008.graph_c0	7.44	7.19	0.26	0.23	0.14	0.07	1.28	3.1	0.35	0.3	0.24	0.24	0.000112425	1.53836	up	--	--	--	--	--	--	--	--	Biological Process: single-organism cellular process (GO:0044763);;	--	[S]	Function unknown	--	Putative WEB family protein At1g65010, chloroplastic (Precursor) GN=At1g65010 OS=Arabidopsis thaliana (Mouse-ear cress) PE=1 SV=1	PREDICTED: microtubule-associated protein futsch-like [Cicer arietinum]
c100036.graph_c0	506.76	689.03	15.06	29.97	6.61	5.98	103.33	33.55	0.27	0.93	3.61	1.65	4.79281e-14	3.11466	up	8.36071e-05	4.94712	up	0.000992954	1.47375	up	--	--	--	--	--	--	U-box domain;; WD domain, G-beta repeat;; Nup133 N terminal like;; PQQ-like domain	Putative E3 ubiquitin-protein ligase LIN OS=Medicago truncatula (Barrel medic) PE=2 SV=1	PREDICTED: LOW QUALITY PROTEIN: putative E3 ubiquitin-protein ligase LIN-1 [Eucalyptus grandis]
c100064.graph_c0	2.77	3.08	3.06	2.47	1.96	1.98	0	0	0	0	0	0	2.27802e-26	Inf	up	8.87437e-21	Inf	up	6.25352e-18	Inf	up	--	--	--	--	--	--	--	--	--
c100097.graph_c0	12.03	18.75	9.35	7.41	5.34	4.07	1.77	0.56	0.01	0.04	1.22	0.57	2.46111e-09	3.82532	up	1.14326e-63	8.3556	up	5.97125e-05	2.68961	up	[S]	Function unknown	Biological Process: carbohydrate transport (GO:0008643);; Molecular Function: symporter activity (GO:0015293);; Cellular Component: integral component of membrane (GO:0016021);; Molecular Function: substrate-specific transmembrane transporter activity (GO:0022891);; Molecular Function: 2-alkenal reductase [NAD(P)] activity (GO:0032440);; Biological Process: transmembrane transport (GO:0055085);; …	--	[R]	General function prediction only	Sugar (and other) transporter;; Major Facilitator Superfamily	Hexose carrier protein HEX6 GN=HEX6 OS=Ricinus communis (Castor bean) PE=2 SV=1	unknown [Picea sitchensis]
c100170.graph_c0	92.74	137.88	39.56	51.78	14.39	12.79	19.15	6.32	0.54	1.33	5.71	2.02	6.67548e-09	3.06471	up	9.0834e-39	5.06639	up	1.64512e-07	1.99254	up	[IQR]	--	Molecular Function: iron ion binding (GO:0005506);; Molecular Function: linoleate 13S-lipoxygenase activity (GO:0016165);; Biological Process: oxylipin biosynthetic process (GO:0031408);; Biological Process: oxidation-reduction process (GO:0055114);;	--	--	--	Lipoxygenase;; PLAT/LH2 domain	Probable linoleate 9S-lipoxygenase 5 GN=LOX1.5 OS=Solanum tuberosum (Potato) PE=2 SV=1	lipoxygenase 1 [Taxus wallichiana var. chinensis]
c100403.graph_c0	1.97	2.57	1.85	1.09	0.79	0.95	0.01	0.01	0.15	0.01	0	0	1.66435e-46	7.68917	up	1.28311e-08	6.41061	up	6.50812e-25	Inf	up	[L]	Replication, recombination and repair	--	--	[L]	Replication, recombination and repair	MutS domain V;; MutS domain III;; MutS domain I;; MutS domain II	DNA mismatch repair protein MSH7 GN=MOB24.2 OS=Arabidopsis thaliana (Mouse-ear cress) PE=1 SV=1	PREDICTED: DNA mismatch repair protein MSH7 isoform X1 [Nelumbo nucifera]
c100430.graph_c0	7.19	8.92	5.91	3.4	3.52	2.77	0.34	0.11	0.42	0.12	0.12	0.07	7.53771e-27	4.63406	up	5.12952e-07	3.2331	up	1.04174e-12	4.57649	up	[RTKL]	--	--	--	--	--	--	--	hypothetical protein COCCADRAFT_31300 [Bipolaris zeicola 26-R-13]
c100476.graph_c0	17.23	19.49	14.34	21.48	15.73	20	7.31	5.6	2.25	2.82	2.83	2.66	6.88657e-14	1.6503	up	2.23209e-05	2.48823	up	9.31068e-25	2.8298	up	[E]	Amino acid transport and metabolism	--	--	--	--	--	--	Uncharacterized protein TCM_029736 [Theobroma cacao]
c100550.graph_c1	3.64	4.46	2.6	2.28	2.02	1.77	0	0	0.06	0	0	0.17	5.03413e-17	Inf	up	2.95465e-10	6.13045	up	6.55083e-09	4.49236	up	--	--	Molecular Function: monooxygenase activity (GO:0004497);; Molecular Function: iron ion binding (GO:0005506);; Molecular Function: electron carrier activity (GO:0009055);; Molecular Function: oxidoreductase activity, acting on paired donors, with incorporation or reduction of molecular oxygen (GO:0016705);; Molecular Function: heme binding (GO:0020037);; Biological Process: oxidation-reduction pro…	--	[QI]	--	Cytochrome P450	Cytochrome P450 734A6 GN=OSJNBb0008D07.26 OS=Oryza sativa subsp. japonica (Rice) PE=2 SV=1	unknown [Picea sitchensis]
c100916.graph_c0	22.71	22.71	9.44	10.29	7.68	7.83	9.63	6.94	2.62	2.35	4.35	3.39	1.27536e-11	1.38885	up	7.27903e-12	1.65275	up	0.000402135	1.09473	up	[S]	Function unknown	--	--	--	--	Protein of unknown function DUF260	LOB domain-containing protein 40 GN=F5A8.2 OS=Arabidopsis thaliana (Mouse-ear cress) PE=2 SV=1	PREDICTED: LOB domain-containing protein 40-like [Elaeis guineensis]
c100967.graph_c0	138.72	179.2	77.43	80.06	58.18	46.6	14.66	14.92	1.45	2.74	10.74	5.34	2.7683e-30	3.55016	up	2.12859e-84	4.89955	up	4.28548e-14	3.02686	up	--	--	--	--	--	--	--	--	--
c101498.graph_c0	70.19	81.31	94.34	97.64	88.14	78.24	35.65	18.77	3	4.21	17.33	10.41	5.1517e-07	1.41337	up	1.71821e-93	4.38644	up	4.25449e-24	2.69197	up	--	--	--	--	--	--	--	--	hypothetical protein CARUB_v10009748mg [Capsella rubella]
c101511.graph_c0	2.74	5.03	1.99	1.02	0.64	0.81	0.23	0.14	0.03	0.03	0.27	0.13	6.62245e-06	3.70182	up	6.40228e-07	4.79666	up	0.00374349	1.93509	up	--	--	Molecular Function: transporter activity (GO:0005215);; Biological Process: single-organism cellular process (GO:0044763);; Biological Process: response to stimulus (GO:0050896);;	--	[PET]	--	Receptor family ligand binding region;; Ligand-gated ion channel;; Bacterial extracellular solute-binding proteins, family 3;; Periplasmic binding protein	Glutamate receptor 3.1 (Precursor) GN=F5J6.2 OS=Arabidopsis thaliana (Mouse-ear cress) PE=2 SV=2	PREDICTED: glutamate receptor 3.5-like [Musa acuminata subsp. malaccensis]
c101541.graph_c0	13.96	17.62	13.45	15	10.85	11.18	7.41	5.93	5.04	3.21	6.45	4.16	9.03764e-08	1.17179	up	2.70038e-12	1.46459	up	3.38112e-05	1.15336	up	[P]	Inorganic ion transport and metabolism	--	--	--	--	--	--	--
c101548.graph_c0	19.71	19.09	32.47	25.87	19.22	14.98	4.25	1.2	12.77	5.37	6.97	5.35	2.16686e-25	2.7006	up	0.000186165	1.51373	up	3.70425e-05	1.62164	up	--	--	Biological Process: transmembrane transport (GO:0055085);;	--	--	--	OPT oligopeptide transporter protein	Probable metal-nicotianamine transporter YSL6 GN=YSL6 OS=Arabidopsis thaliana (Mouse-ear cress) PE=2 SV=2	hypothetical protein SELMODRAFT_179245 [Selaginella moellendorffii]
c101852.graph_c0	0.63	1	1.1	0.94	0.45	1.12	0.21	0.24	0.07	0.2	0.21	0.02	0.000133251	2.39314	up	3.35077e-05	3.19776	up	0.00508924	3.79348	up	--	--	--	--	[R]	General function prediction only	Leucine Rich repeats (2 copies);; Leucine rich repeat;; Leucine Rich Repeat;; Leucine Rich repeat;; Leucine rich repeat;; Leucine rich repeat N-terminal domain	LRR receptor-like serine/threonine-protein kinase GSO1 (Precursor) GN=GSO1 OS=Arabidopsis thaliana (Mouse-ear cress) PE=2 SV=1	PREDICTED: LRR receptor-like serine/threonine-protein kinase GSO2 [Phoenix dactylifera]
c101860.graph_c0	148.72	143.42	92.39	140.42	205.03	219.01	46.95	45.45	11.48	10.16	34.57	22.76	5.44941e-14	1.65227	up	1.83146e-06	3.08089	up	1.03082e-23	3.00281	up	[Q]	Secondary metabolites biosynthesis, transport and catabolism	Molecular Function: catalytic activity (GO:0003824);;	--	[R]	General function prediction only	Endonuclease/Exonuclease/phosphatase family;; Reverse transcriptase (RNA-dependent DNA polymerase);; Zinc knuckle;; Domain of unknown function (DUF4283);; Reverse transcriptase-like	Putative ribonuclease H protein At1g65750 GN=At1g65750 OS=Arabidopsis thaliana (Mouse-ear cress) PE=3 SV=1	hypothetical protein [Beta vulgaris subsp. vulgaris]
c101862.graph_c1	6.26	7.22	15.95	10.62	19.31	17.98	3.22	0.78	1.75	0.81	8.72	5.64	0.00056263	1.90048	up	1.78877e-06	3.18748	up	0.000829057	1.59129	up	--	--	--	--	--	--	Leucine Rich Repeat	Disease resistance protein RPS6 {ECO:0000303|PubMed:19525323} OS=Arabidopsis thaliana (Mouse-ear cress) PE=1 SV=1	Protein popC [Aegilops tauschii]
c101935.graph_c0	2.21	2.46	2.14	1.39	0.54	0.76	0.53	0.48	0.12	0.06	0.14	0.09	1.99819e-10	2.10682	up	7.92036e-07	4.66064	up	0.000137155	2.66631	up	--	--	--	--	--	--	--	--	--
c101943.graph_c0	4.46	5.31	3.05	3.89	2.18	2.01	0.08	0.16	0.09	0.09	0.17	0.17	2.13251e-12	5.24853	up	3.59144e-09	4.99927	up	1.72933e-07	3.73547	up	--	--	--	--	--	--	--	--	--
c101949.graph_c0	23.76	21.11	18.14	16.95	25.67	32.11	5.09	3.85	2.29	3.37	19.66	10.62	1.28608e-07	1.40934	up	1.1785e-11	1.69967	up	0.00067813	1.26736	up	[S]	Function unknown	Cellular Component: cytoplasmic membrane-bounded vesicle (GO:0016023);; Molecular Function: oxidoreductase activity, acting on CH-OH group of donors (GO:0016614);; Biological Process: single-organism metabolic process (GO:0044710);;	--	[R]	General function prediction only	Carbohydrate-binding protein of the ER;; GMC oxidoreductase	Protein HOTHEAD (Precursor) GN=F3N23.17 OS=Arabidopsis thaliana (Mouse-ear cress) PE=1 SV=1	unknown [Picea sitchensis]
c101975.graph_c0	14.18	13.92	11.62	9.69	7.87	8.86	4.13	5.58	3.12	2.7	5.14	3.63	6.98901e-07	1.35852	up	1.95837e-05	1.36332	up	0.00739339	1.00612	up	[E]	Amino acid transport and metabolism	--	--	--	--	--	--	--
c102024.graph_c0	8.36	8.19	2.36	2.78	1.36	1.98	1.91	1.57	0.28	0.28	0.78	0.37	2.55745e-12	2.17984	up	9.03793e-08	2.87868	up	0.00800201	1.63223	up	--	--	Molecular Function: transferase activity, transferring phosphorus-containing groups (GO:0016772);;	--	--	--	Protein kinase domain;; Protein tyrosine kinase;; Legume lectin domain	L-type lectin-domain containing receptor kinase IX.1 (Precursor) GN=LECRK91 OS=Arabidopsis thaliana (Mouse-ear cress) PE=2 SV=1	PREDICTED: L-type lectin-domain containing receptor kinase IX.1-like [Eucalyptus grandis]
c102034.graph_c1	19.33	20.23	10.74	9.87	6.79	5.17	4.28	3.99	1.15	1.49	2.47	1.77	5.0408e-23	2.23733	up	5.59651e-21	2.87815	up	6.27151e-05	1.78951	up	[S]	Function unknown	--	--	--	--	--	--	--
c102106.graph_c0	26.64	42.75	53.19	37.33	21.33	27.79	4.88	3.22	1.45	2.19	7.73	4.77	1.91037e-05	3.20635	up	2.62002e-11	4.23061	up	1.16371e-10	2.20738	up	--	--	Molecular Function: binding (GO:0005488);;	--	[R]	General function prediction only	--	--	hypothetical protein PRUPE_ppa019964mg, partial [Prunus persica]
c102163.graph_c0	12.83	13.14	10.63	8.84	6.39	9.16	3.32	2.98	3.48	2.18	2.18	2.19	1.05153e-14	2.07899	up	6.36885e-09	1.68481	up	1.18077e-09	2.07294	up	--	--	--	--	[J]	Translation, ribosomal structure and biogenesis	--	Auxilin-related protein 1 GN=At4g12780 OS=Arabidopsis thaliana (Mouse-ear cress) PE=1 SV=2	hypothetical protein CGGC5_13303 [Colletotrichum gloeosporioides Nara gc5]
c102246.graph_c0	11.66	9.17	10.51	11.11	13.53	14.38	0	0	0	0	0	0	3.8606e-14	Inf	up	4.53952e-12	Inf	up	2.00153e-14	Inf	up	--	--	--	--	--	--	--	--	--
c102280.graph_c0	4.9	5.36	37.93	29.3	1.86	2.38	0	0	0	0	0	0	1.04155e-16	Inf	up	5.15139e-37	Inf	up	6.10741e-12	Inf	up	--	--	Molecular Function: ATP binding (GO:0005524);; Cellular Component: cytoplasm (GO:0005737);; Biological Process: protein folding (GO:0006457);; Biological Process: response to stress (GO:0006950);; Molecular Function: unfolded protein binding (GO:0051082);;	K04079|0.0|vvi:100265661|hypothetical protein LOC100265661	[O]	Posttranslational modification, protein turnover, chaperones	Hsp90 protein	Heat shock protein 82 (Fragment) GN=HSP82 OS=Nicotiana tabacum (Common tobacco) PE=1 SV=1	PREDICTED: heat shock protein 83 [Elaeis guineensis]
c102289.graph_c0	2.93	4.27	2.75	4.61	3.52	2.76	0	0	0	0	0	0	3.63758e-16	Inf	up	3.97973e-08	Inf	up	4.26367e-14	Inf	up	--	--	--	--	--	--	--	--	--
c102291.graph_c0	61.89	36.88	45.29	60.27	28.27	38.22	0	0	0	0.12	0	0	2.46882e-11	Inf	up	4.38012e-31	9.43042	up	7.74568e-38	Inf	up	--	--	--	--	--	--	--	--	unknown [Picea sitchensis]
c102302.graph_c0	5.61	4.91	8.75	10.04	9.36	8.35	0	0	0	0	0	0.05	8.36669e-22	Inf	up	4.79973e-27	Inf	up	1.5743e-26	8.56596	up	--	--	Molecular Function: nucleic acid binding (GO:0003676);; Cellular Component: intracellular part (GO:0044424);;	--	[R]	General function prediction only	RNA recognition motif. (a.k.a. RRM, RBD, or RNP domain)	La-related protein 6B GN=F6E13.10 OS=Arabidopsis thaliana (Mouse-ear cress) PE=2 SV=2	unknown [Picea sitchensis]
c102304.graph_c0	19.09	29.39	11.53	16.28	15.63	9.57	0	0	0.27	0	0	0	3.50411e-20	Inf	up	3.10719e-15	6.43325	up	1.25186e-09	Inf	up	--	--	--	--	--	--	--	--	--
c102309.graph_c0	29.3	42.98	86.69	46.92	66.73	64.55	0.74	0.17	0.19	0.19	0	0	2.55285e-19	6.25217	up	1.9558e-08	8.1528	up	1.58116e-47	Inf	up	--	--	--	--	--	--	--	Leucine-rich repeat extensin-like protein 3 (Precursor) GN=LRX3 OS=Arabidopsis thaliana (Mouse-ear cress) PE=1 SV=1	hypothetical protein PDIG_56360 [Penicillium digitatum PHI26]
c102318.graph_c0	7.13	6.48	5.62	5.43	5.48	5.87	0	0	0	0	0.3	0	2.42125e-30	Inf	up	1.78104e-21	Inf	up	2.45942e-17	5.41483	up	--	--	--	--	--	--	--	--	unknown [Picea sitchensis]
c102337.graph_c0	6.75	7.01	6.37	7.4	4.76	3.84	0	0	0	0	0	0	5.97749e-14	Inf	up	1.0196e-11	Inf	up	9.77911e-12	Inf	up	--	--	Molecular Function: binding (GO:0005488);;	--	[R]	General function prediction only	--	Endonuclease OS=Nicotiana tabacum (Common tobacco) PE=2 SV=1	integrase [Cucumis melo subsp. melo]
c102347.graph_c0	3.46	3.13	3.25	3.87	3.49	3.41	0	0	0	0	0	0	4.89469e-14	Inf	up	4.52553e-12	Inf	up	4.52615e-13	Inf	up	--	--	Molecular Function: ATP binding (GO:0005524);; Biological Process: ATP catabolic process (GO:0006200);; Molecular Function: xenobiotic-transporting ATPase activity (GO:0008559);; Cellular Component: integral component of membrane (GO:0016021);; Biological Process: transmembrane transport (GO:0055085);;	--	[Q]	Secondary metabolites biosynthesis, transport and catabolism	ABC transporter transmembrane region	Putative multidrug resistance protein GN=OSJNBb0031B09.19 OS=Oryza sativa subsp. japonica (Rice) PE=3 SV=1	ABC transporter B family member 15 [Gossypium arboreum]
c102365.graph_c0	15.63	17.23	4.65	6.83	6.94	8.24	0	0	0	0	0	0	1.50928e-55	Inf	up	4.48132e-15	Inf	up	6.41481e-28	Inf	up	--	--	--	--	--	--	--	--	--
c102376.graph_c0	15.42	15.91	10.98	16.41	10.2	12.53	0	0	0	0.33	0	0	3.19212e-20	Inf	up	1.8542e-10	5.99621	up	4.01243e-15	Inf	up	--	--	--	--	--	--	--	--	--
c102393.graph_c0	20.97	15.26	13.73	16.63	14.07	12.23	0	0	0	0	0	0	4.4178e-17	Inf	up	6.64676e-23	Inf	up	3.63281e-22	Inf	up	--	--	Molecular Function: calmodulin binding (GO:0005516);; Cellular Component: photosystem I (GO:0009522);; Cellular Component: chloroplast thylakoid (GO:0009534);; Biological Process: photosynthesis (GO:0015979);; Cellular Component: thylakoid membrane (GO:0042651);; Biological Process: primary metabolic process (GO:0044238);; Biological Process: single-organism metabolic process (GO:0044710);; Biolo…	K02701|4e-53|vvi:100264322|hypothetical protein LOC100264322	--	--	Photosystem I reaction centre subunit N (PSAN or PSI-N)	Photosystem I reaction center subunit N, chloroplastic (Precursor) GN=PSAN OS=Arabidopsis thaliana (Mouse-ear cress) PE=1 SV=2	unknown [Picea sitchensis]
c102394.graph_c0	761.64	498.4	11.76	19.64	59.51	47.32	0	0	0	0	0	0	4.80049e-22	Inf	up	4.47348e-09	Inf	up	7.93177e-32	Inf	up	--	--	Biological Process: metabolic process (GO:0008152);; Biological Process: cellular process (GO:0009987);;	--	--	--	--	Transcriptional corepressor SEUSS GN=SEU OS=Arabidopsis thaliana (Mouse-ear cress) PE=1 SV=1	hypothetical protein VOLCADRAFT_58884 [Volvox carteri f. nagariensis]
c102406.graph_c0	5.09	3.7	2.88	4.83	2.02	2.46	0	0	0	0	0	0	4.62149e-12	Inf	up	2.60935e-07	Inf	up	5.7406e-12	Inf	up	--	--	Molecular Function: magnesium ion binding (GO:0000287);; Cellular Component: chloroplast (GO:0009507);; Biological Process: response to jasmonic acid (GO:0009753);; Molecular Function: terpene synthase activity (GO:0010333);; Biological Process: monoterpene biosynthetic process (GO:0043693);;	--	--	--	--	Carene synthase 1, chloroplastic (Precursor) GN=TPS-3car1 OS=Picea sitchensis (Sitka spruce) PE=1 SV=1	alpha pinene synthase [Chamaecyparis formosensis]
c102424.graph_c0	19.09	21.32	23.03	29.73	20.25	22.09	0.2	0.81	0.05	0.05	0.7	0.46	2.89921e-38	5.22614	up	2.25107e-36	8.65361	up	2.02488e-36	5.29199	up	--	--	--	--	--	--	--	--	--
c102500.graph_c0	3.92	4.97	6.46	7.04	3.95	4.74	0	0	0	0	0	0	6.37406e-12	Inf	up	1.36618e-11	Inf	up	6.46055e-12	Inf	up	--	--	--	--	--	--	Probable lipid transfer	--	unknown [Picea sitchensis]
c102638.graph_c0	2.05	1.84	1.84	2.17	1.21	1.75	0	0	0	0	0	0	1.93303e-14	Inf	up	3.68155e-12	Inf	up	1.84198e-12	Inf	up	--	--	--	--	--	--	--	--	--
c38846.graph_c0	20.04	23.81	3.2	3.86	1.19	2.11	0.01	0	0	0	0.01	0	1.24625e-139	11.4736	up	6.59207e-31	Inf	up	5.12326e-09	7.9525	up	--	--	--	--	--	--	--	--	hypothetical protein Csa_1G212850 [Cucumis sativus]
c38863.graph_c0	1205.23	900.02	29.69	48.2	13.5	11.05	108.09	63.82	0	0.46	0.45	0	2.66181e-09	3.55696	up	3.75513e-10	7.01221	up	1.59755e-11	5.96102	up	--	--	--	--	--	--	--	--	unknown [Picea sitchensis]
c38905.graph_c0	16.27	13.7	12.02	19.51	25.58	27.52	0.2	0.09	0	0.1	0.1	0.1	3.14862e-23	6.62492	up	2.47643e-10	7.87591	up	1.5185e-34	8.15856	up	--	--	Molecular Function: ATP binding (GO:0005524);; Biological Process: ATP catabolic process (GO:0006200);; Biological Process: ATP biosynthetic process (GO:0006754);; Biological Process: cation transport (GO:0006812);; Biological Process: vacuole organization (GO:0007033);; Biological Process: vacuolar acidification (GO:0007035);; Cellular Component: plasmodesma (GO:0009506);; Cellular Component: ch…	K01535|6e-92|pop:POPTR_826518|autoinhibited H+ ATPase	[P]	Inorganic ion transport and metabolism	E1-E2 ATPase;; Cation transporter/ATPase, N-terminus	ATPase 2, plasma membrane-type GN=AHA2 OS=Arabidopsis thaliana (Mouse-ear cress) PE=1 SV=2	hypothetical protein CICLE_v100248071mg, partial [Citrus clementina]
c38944.graph_c0	10.21	12.53	4.41	4.46	4.74	6.58	0.28	0.28	0.05	0.05	0.25	0.3	1.80666e-42	5.27344	up	1.4215e-20	6.09662	up	5.70682e-19	4.44	up	[E]	Amino acid transport and metabolism	Molecular Function: protein serine/threonine kinase activity (GO:0004674);; Molecular Function: ATP binding (GO:0005524);; Biological Process: protein phosphorylation (GO:0006468);;	--	[T]	Signal transduction mechanisms	Protein kinase domain;; Protein tyrosine kinase	Serine/threonine-protein kinase CDL1 {ECO:0000305} OS=Arabidopsis thaliana (Mouse-ear cress) PE=1 SV=1	hypothetical protein SELMODRAFT_111388 [Selaginella moellendorffii]
c38951.graph_c0	32.17	36.22	63.49	68.84	119.4	102.35	0.1	0	0	0	0	0	7.24058e-49	9.43758	up	1.23414e-77	Inf	up	6.43693e-71	Inf	up	[Q]	Secondary metabolites biosynthesis, transport and catabolism	Molecular Function: catalytic activity (GO:0003824);; Biological Process: metabolic process (GO:0008152);;	K13082|1e-62|pop:POPTR_206006|DFR2	[V]	Defense mechanisms	NAD dependent epimerase/dehydratase family;; 3-beta hydroxysteroid dehydrogenase/isomerase family;; NADH(P)-binding;; Male sterility protein;; NmrA-like family;; Polysaccharide biosynthesis protein;; short chain dehydrogenase	Dihydroflavonol-4-reductase GN=ANT18 OS=Hordeum vulgare (Barley) PE=3 SV=1	unknown [Picea sitchensis]
c38960.graph_c0	1.55	2.11	1.16	1.1	0.85	1.12	0.02	0.03	0	0.01	0	0.01	4.57754e-27	6.19655	up	9.22759e-22	7.9002	up	2.2741e-20	7.15603	up	--	--	--	--	--	--	--	--	--
c39176.graph_c0	31.75	30.76	9.88	21.72	14.9	13.72	1.37	1.41	0.46	0.16	2.12	0.92	1.75581e-20	4.41124	up	0.00093527	5.37694	up	6.1423e-08	3.37485	up	--	--	--	--	--	--	--	--	--
c40489.graph_c0	4.28	3.27	2.25	2.46	5.25	4.03	0.41	0.38	0.21	0.14	0.14	0.21	1.43505e-07	3.18872	up	1.71647e-06	3.44131	up	1.07458e-10	4.86589	up	[C]	Energy production and conversion	Cellular Component: plasma membrane (GO:0005886);; Cellular Component: integral component of membrane (GO:0016021);; Cellular Component: cytoplasmic membrane-bounded vesicle (GO:0016023);;	--	--	--	--	Tetraspanin-7 GN=TET7 OS=Arabidopsis thaliana (Mouse-ear cress) PE=2 SV=1	PREDICTED: tetraspanin-8-like [Musa acuminata subsp. malaccensis]
c41219.graph_c0	6.37	10.23	5.7	6.29	7.74	7.05	0	0	0	0	0	0	9.53715e-14	Inf	up	5.14686e-16	Inf	up	2.06912e-19	Inf	up	--	--	Molecular Function: cinnamoyl-CoA reductase activity (GO:0016621);; Biological Process: cellular metabolic process (GO:0044237);; Molecular Function: dihydrokaempferol 4-reductase activity (GO:0045552);; Molecular Function: coenzyme binding (GO:0050662);; Biological Process: oxidation-reduction process (GO:0055114);;	K09753|1e-153|rcu:RCOM_0470860|cinnamoyl-CoA reductase, putative (EC:1.1.1.219)	[V]	Defense mechanisms	NAD dependent epimerase/dehydratase family;; 3-beta hydroxysteroid dehydrogenase/isomerase family;; NADH(P)-binding;; Male sterility protein;; NmrA-like family;; Polysaccharide biosynthesis protein;; short chain dehydrogenase	Cinnamoyl-CoA reductase 1 GN=T24D18.5 OS=Arabidopsis thaliana (Mouse-ear cress) PE=1 SV=1	cinnamoyl-CoA reductase [Cunninghamia lanceolata]
c41780.graph_c0	2.71	3.27	4.86	3.21	2.77	2.08	0.28	0.09	0.1	0	0	0	2.00097e-08	3.98054	up	1.15396e-07	6.15098	up	1.21572e-11	Inf	up	--	--	Molecular Function: monooxygenase activity (GO:0004497);; Cellular Component: membrane (GO:0016020);; Molecular Function: oxidoreductase activity, acting on paired donors, with incorporation or reduction of molecular oxygen (GO:0016705);; Molecular Function: metal ion binding (GO:0046872);;	--	[QI]	--	Cytochrome P450	Cytochrome P450 720B2 GN=CYP720B2 OS=Pinus taeda (Loblolly pine) PE=2 SV=1	CYP720PB12 [Pinus banksiana]
c42085.graph_c0	3.51	4.6	2.78	1.84	2.16	3.01	0	0	0	0	0	0	1.17882e-45	Inf	up	1.42866e-14	Inf	up	2.77278e-29	Inf	up	--	--	Molecular Function: monooxygenase activity (GO:0004497);; Cellular Component: membrane (GO:0016020);; Molecular Function: oxidoreductase activity, acting on paired donors, with incorporation or reduction of molecular oxygen (GO:0016705);; Molecular Function: metal ion binding (GO:0046872);;	--	[Q]	Secondary metabolites biosynthesis, transport and catabolism	Cytochrome P450	Cytochrome P450 750A1 GN=CYP750A1 OS=Pinus taeda (Loblolly pine) PE=2 SV=1	unknown [Picea sitchensis]
c46603.graph_c0	56.65	62.28	21.04	32.58	14.22	6.74	0	5.29	0	0	0	0	9.34101e-22	4.37286	up	1.18118e-11	Inf	up	0.000567287	Inf	up	--	--	--	--	--	--	--	--	--
c48369.graph_c0	3.08	2.93	5.73	5.56	5.57	4.22	1.14	0.46	0.17	0.08	0.24	0.08	5.85028e-05	2.33327	up	1.16946e-15	5.98519	up	6.32457e-14	5.75231	up	--	--	Molecular Function: GTPase activity (GO:0003924);; Molecular Function: structural constituent of cytoskeleton (GO:0005200);; Molecular Function: GTP binding (GO:0005525);; Cellular Component: cytoplasm (GO:0005737);; Cellular Component: microtubule (GO:0005874);; Biological Process: GTP catabolic process (GO:0006184);; Biological Process: microtubule-based process (GO:0007017);; Biological Proces…	--	[Z]	Cytoskeleton	Tubulin/FtsZ family, GTPase domain;; Tubulin C-terminal domain	Tubulin beta-1 chain (Fragment) GN=TUBB1 OS=Avena sativa (Oat) PE=2 SV=1	beta-tubulin [Lolium perenne]
c49804.graph_c0	3.17	3.89	4.07	3.65	2.72	3.66	0	0.07	0	0	0	0	6.23028e-18	6.6097	up	1.74044e-17	Inf	up	1.04514e-16	Inf	up	--	--	Molecular Function: nucleotide binding (GO:0000166);; Biological Process: transport (GO:0006810);; Biological Process: cellular process (GO:0009987);; Molecular Function: ATPase activity (GO:0016887);;	--	[Q]	Secondary metabolites biosynthesis, transport and catabolism	--	ABC transporter B family member 15 GN=MZF16.16 OS=Arabidopsis thaliana (Mouse-ear cress) PE=3 SV=1	ABC transporter-like protein, partial [Picea sitchensis]
c50283.graph_c0	7.68	11.2	6.39	6.1	13.83	15.78	2.1	1.07	0.29	1.94	0.28	0.77	9.2306e-07	2.50769	up	0.000367696	2.09764	up	1.77366e-16	4.88117	up	--	--	--	--	--	--	--	--	unknown [Picea sitchensis]
c51306.graph_c0	15.48	13.86	8.05	8.4	10.33	10.5	2.73	1.66	0	0.39	4.91	0.83	8.33551e-12	2.67731	up	1.33466e-14	4.99447	up	6.45869e-05	2.00691	up	[R]	General function prediction only	--	--	--	--	--	--	--
c51892.graph_c0	1.4	1.31	11.98	9.95	17.63	14.61	0	0	0	0.06	0.14	0	2.14418e-11	Inf	up	2.19874e-25	8.17457	up	6.50299e-36	8.34063	up	--	--	--	--	[GC]	--	UDP-glucoronosyl and UDP-glucosyl transferase	UDP-glycosyltransferase 86A2 GN=UGT86A2 OS=Arabidopsis thaliana (Mouse-ear cress) PE=2 SV=1	unknown [Picea sitchensis]
c53058.graph_c0	5.61	5.98	9.3	6.32	7.94	7.85	0	0	0	0	0	0	5.31143e-16	Inf	up	3.02983e-15	Inf	up	1.30526e-16	Inf	up	--	--	--	--	--	--	--	Protein Ycf2 {ECO:0000255|HAMAP-Rule:MF_01330} OS=Oenothera parviflora (Small-flowered evening primrose) PE=3 SV=1	PREDICTED: FK506-binding protein 4-like [Populus euphratica]
c53460.graph_c0	2.75	2.4	3.57	3.45	4.67	3.49	0.04	0.04	0.19	0	0.34	0.45	1.86717e-14	6.07132	up	8.30585e-12	4.92292	up	8.26017e-09	3.45376	up	[F]	Nucleotide transport and metabolism	--	--	--	--	--	--	--
c53961.graph_c0	425.97	377.24	134.46	161.1	332.78	397.83	121.95	187.78	52.76	63.46	88.35	94.48	4.24397e-05	1.29804	up	5.87945e-05	1.00498	up	2.16687e-13	2.08444	up	[R]	General function prediction only	Biological Process: carotenoid biosynthetic process (GO:0016117);; Biological Process: glucosinolate biosynthetic process (GO:0019761);; Biological Process: protein autophosphorylation (GO:0046777);;	--	[S]	Function unknown	--	--	unknown [Picea sitchensis]
c54933.graph_c0	2.94	3.08	2.52	2.64	2.28	2.74	0	0	0	0	0	0	6.2938e-33	Inf	up	1.86079e-24	Inf	up	1.1864e-25	Inf	up	--	--	Biological Process: metal ion transport (GO:0030001);; Molecular Function: metal ion binding (GO:0046872);;	--	[P]	Inorganic ion transport and metabolism	Heavy-metal-associated domain	Copper transport protein ATX1 GN=ATX1 OS=Arabidopsis thaliana (Mouse-ear cress) PE=1 SV=1	unknown [Picea sitchensis]
c55369.graph_c0	13.74	15.91	7.4	7.18	5.7	5.94	2.53	1.7	1.75	1.24	1.91	1.53	2.93307e-09	2.73688	up	0.000901708	1.96686	up	0.00415317	1.86935	up	--	--	--	--	--	--	--	--	--
c55904.graph_c0	15.6	12.23	3.33	6.33	4.76	5.88	0.86	0.95	0	0.27	0.85	1.29	1.02488e-13	3.87702	up	0.000178225	4.73802	up	2.78591e-05	2.38446	up	--	--	--	--	--	--	--	--	--
c58393.graph_c0	5.15	4.33	5.09	5.58	5.27	5.8	0.07	0.27	0	0.07	0	0	5.88367e-12	4.70199	up	4.73095e-13	6.77014	up	1.60149e-15	Inf	up	--	--	Molecular Function: electron carrier activity (GO:0009055);; Molecular Function: protein disulfide oxidoreductase activity (GO:0015035);; Cellular Component: intracellular part (GO:0044424);; Biological Process: cell redox homeostasis (GO:0045454);; Biological Process: petal development (GO:0048441);; Biological Process: stamen development (GO:0048443);; Biological Process: floral organ morphogen…	--	[O]	Posttranslational modification, protein turnover, chaperones	Glutaredoxin	Glutaredoxin-C1 OS=Oryza sativa subsp. japonica (Rice) PE=3 SV=1	unknown [Picea sitchensis]
c59014.graph_c0	1.73	1.49	2.07	2.3	3.55	2.53	0.35	0.44	0.06	0	0.06	0.12	0.00163534	1.94821	up	9.04663e-10	5.92531	up	5.535e-09	5.18391	up	--	--	--	--	[O]	Posttranslational modification, protein turnover, chaperones	DnaJ domain	Chaperone protein dnaJ 20, chloroplastic (Precursor) GN=F18A5.220 OS=Arabidopsis thaliana (Mouse-ear cress) PE=1 SV=2	hypothetical protein SORBIDRAFT_02g023210 [Sorghum bicolor]
c59952.graph_c0	10.14	17.78	2.74	3.86	1.87	1.88	2.59	0.7	0	0.23	0.74	0.35	0.000386759	3.02207	up	3.1474e-09	4.40759	up	0.00485785	1.90612	up	[E]	Amino acid transport and metabolism	--	--	--	--	--	Putative disease resistance protein At4g19050 GN=At4g19050 OS=Arabidopsis thaliana (Mouse-ear cress) PE=3 SV=2	unknown [Picea sitchensis]
c60569.graph_c1	2.58	2.88	2.54	2.43	1.89	2.64	0	0	0	0	0	0	2.13765e-23	Inf	up	6.18271e-18	Inf	up	2.50405e-18	Inf	up	--	--	Molecular Function: GTPase activity (GO:0003924);; Molecular Function: structural constituent of cytoskeleton (GO:0005200);; Molecular Function: GTP binding (GO:0005525);; Cellular Component: cytoplasm (GO:0005737);; Cellular Component: microtubule (GO:0005874);; Biological Process: GTP catabolic process (GO:0006184);; Biological Process: microtubule-based process (GO:0007017);; Biological Proces…	K07375|4e-13|pop:POPTR_833178|TUB16	[Z]	Cytoskeleton	--	Tubulin beta-2 chain GN=TUBB2 OS=Glycine max (Soybean) PE=1 SV=1	Tubulin beta-1 chain [Glycine soja]
c60756.graph_c0	7.7	10.79	9.04	9.88	15.08	16.03	1.45	2.29	0.45	0.64	0.75	0.88	6.92697e-07	2.22147	up	3.88362e-12	3.77036	up	4.12084e-20	4.34373	up	--	--	--	--	--	--	--	--	--
c61579.graph_c0	11.91	15.2	8.6	11.87	8.58	7.22	1.44	0.84	0	0	0.99	1.09	1.26084e-12	3.46483	up	1.33596e-17	Inf	up	1.45091e-06	2.9911	up	--	--	--	--	--	--	--	--	--
c61620.graph_c0	2.89	4.31	14.41	12.8	18.55	14.69	0.08	0.28	0.15	0	0.15	0.15	1.23268e-09	4.24751	up	6.80092e-23	7.21791	up	3.91149e-23	6.90511	up	--	--	--	--	[R]	General function prediction only	Leucine Rich repeats (2 copies);; Leucine rich repeat;; Leucine Rich Repeat;; Leucine rich repeat	Plant intracellular Ras-group-related LRR protein 1 OS=Oryza sativa subsp. japonica (Rice) PE=2 SV=2	PREDICTED: plant intracellular Ras-group-related LRR protein 6 [Malus domestica]
c61746.graph_c0	4.48	3.94	3.02	3.34	2.29	3.28	0.19	0.09	0	0	0.09	0.03	5.36364e-16	4.73296	up	3.10719e-15	Inf	up	6.22575e-12	5.34125	up	--	--	Molecular Function: binding (GO:0005488);; Molecular Function: oxidoreductase activity (GO:0016491);;	--	[Q]	Secondary metabolites biosynthesis, transport and catabolism	Cytochrome P450	Cytochrome P450 750A1 GN=CYP750A1 OS=Pinus taeda (Loblolly pine) PE=2 SV=1	unknown [Picea sitchensis]
c62180.graph_c0	35.81	45.06	76.05	67.24	140.22	117.1	0	0	0	0	0	0.08	1.30834e-65	Inf	up	9.77798e-95	Inf	up	5.12347e-62	11.6569	up	[Q]	Secondary metabolites biosynthesis, transport and catabolism	--	--	[R]	General function prediction only	Leucine Rich repeats (2 copies);; Leucine rich repeat;; Ubiquitin family;; Leucine Rich Repeat;; Leucine rich repeat	Plant intracellular Ras-group-related LRR protein 8 GN=IRL8 OS=Oryza sativa subsp. japonica (Rice) PE=2 SV=1	Typical subtype, Leucine-rich repeat, Ubiquitin, Ubiquitin supergroup isoform 1 [Theobroma cacao]
c62389.graph_c0	4.9	3.25	5.13	6.61	4.53	5.15	0	0	0	0	0	0	2.09009e-09	Inf	up	3.10791e-15	Inf	up	9.03219e-15	Inf	up	--	--	--	K08235|2e-06|pop:POPTR_718004|hypothetical protein	--	--	--	--	Xyloglucan endotransglycosylase [Theobroma cacao]
c62391.graph_c0	8.66	9.52	4.72	9.15	4.96	6.09	0	0	0	0	0	0.09	1.4672e-19	Inf	up	2.23339e-05	Inf	up	1.47012e-12	6.81136	up	--	--	Cellular Component: nucleosome (GO:0000786);; Molecular Function: DNA binding (GO:0003677);; Cellular Component: nucleolus (GO:0005730);; Biological Process: nucleosome assembly (GO:0006334);; Biological Process: DNA mediated transformation (GO:0009294);; Biological Process: response to wounding (GO:0009611);; Biological Process: response to bacterium (GO:0009617);; Molecular Function: protein he…	K11251|7e-49|rcu:RCOM_0906540|histone h2a, putative	[B]	Chromatin structure and dynamics	Core histone H2A/H2B/H3/H4	Histone H2A.6 GN=MRB17.14 OS=Arabidopsis thaliana (Mouse-ear cress) PE=1 SV=1	unknown [Picea sitchensis]
c62705.graph_c0	14.48	14.46	10.13	11.25	10.53	9.66	5.94	4.98	2.46	2.06	3.33	2.85	8.25204e-07	1.33763	up	1.79084e-09	1.91145	up	1.60239e-07	1.80528	up	--	--	--	--	--	--	--	Lamin-like protein (Precursor) GN=At5g15350 OS=Arabidopsis thaliana (Mouse-ear cress) PE=1 SV=1	unknown [Picea sitchensis]
c62829.graph_c0	3.14	4.56	2.03	2.06	1.87	1.5	1.99	1.06	0	0	0.58	0	3.03955e-11	3.93655	up	1.0225e-11	Inf	up	2.06463e-09	4.95185	up	--	--	Molecular Function: binding (GO:0005488);;	--	[R]	General function prediction only	--	--	hypothetical protein VITISV_001463 [Vitis vinifera]
c66882.graph_c0	1.58	2.22	3.1	2.14	0.58	0.98	0.19	0.12	0.06	0	0.07	0.02	1.176e-10	3.53677	up	3.29724e-13	6.23801	up	1.07696e-05	4.17852	up	--	--	--	--	--	--	--	Snakin-2 (Precursor) GN=SN2 OS=Solanum tuberosum (Potato) PE=1 SV=1	hypothetical protein MIMGU_mgv1a024055mg [Erythranthe guttata]
c68649.graph_c0	2.73	2.62	4.72	3.83	3.46	2.54	0.53	0.4	0.11	0.11	0.11	0.32	9.55046e-05	2.45753	up	4.51936e-09	4.96831	up	4.39231e-07	3.88302	up	--	--	--	--	--	--	--	--	--
c68691.graph_c0	11.95	20.28	2.97	2.38	2.86	2.43	0.37	2.04	0	0.19	0.74	0.5	1.04384e-05	3.63059	up	1.58197e-08	4.40116	up	0.00102958	2.20395	up	--	--	Molecular Function: nucleoside transmembrane transporter activity (GO:0005337);; Biological Process: transport (GO:0006810);; Cellular Component: integral component of membrane (GO:0016021);; Cellular Component: cytoplasmic membrane-bounded vesicle (GO:0016023);;	--	[F]	Nucleotide transport and metabolism	--	Equilibrative nucleotide transporter 6 GN=ENT6 OS=Arabidopsis thaliana (Mouse-ear cress) PE=1 SV=1	PREDICTED: equilibrative nucleotide transporter 3-like isoform X4 [Setaria italica]
c68802.graph_c0	17.68	16.38	20.06	21.13	22.86	22.98	6.86	4.64	2.2	2.4	2.15	2.36	0.000214277	1.50245	up	6.06725e-11	2.82847	up	6.76857e-15	3.44406	up	--	--	--	--	--	--	--	--	--
c68892.graph_c0	245.37	209.21	18.4	32.27	35.33	38.04	49.69	48.42	0.33	2.55	20.78	6.49	1.89629e-13	2.1441	up	9.81354e-05	3.74691	up	0.00048766	1.55919	up	--	--	--	--	[M]	Cell wall/membrane/envelope biogenesis	Ankyrin repeats (3 copies);; Ankyrin repeats (many copies);; Ankyrin repeat;; Ankyrin repeat;; Ankyrin repeats (many copies)	Ankyrin repeat-containing protein At5g02620 GN=At5g02620 OS=Arabidopsis thaliana (Mouse-ear cress) PE=1 SV=1	hypothetical protein [Cryptomeria japonica]
c69005.graph_c0	101.38	105.78	22.72	24.07	48.97	43.22	48.03	44.29	2.24	3.67	25.26	8.54	1.56062e-07	1.0948	up	3.59481e-14	2.63366	up	0.00126201	1.58087	up	--	--	--	--	--	--	--	--	--
c69369.graph_c0	22.67	17.78	5.8	6.14	4.4	5.09	3.31	7.43	1.13	0.79	0.38	0.42	0.000349254	1.84888	up	1.00878e-06	2.32711	up	1.65402e-10	3.67111	up	[N]	Cell motility	--	--	--	--	--	--	unknown [Picea sitchensis]
c69752.graph_c0	1.63	1.39	1.59	1	1.28	1.14	0	0	0	0	0	0	4.89469e-14	Inf	up	5.65036e-05	Inf	up	4.95049e-12	Inf	up	--	--	--	--	--	--	--	--	unknown [Picea sitchensis]
c70088.graph_c0	0.99	0.69	0.89	1.63	1.29	1.19	0.05	0.05	0.08	0	0.03	0	2.48205e-06	4.00771	up	0.000292825	4.72992	up	6.96437e-12	6.76578	up	--	--	--	--	--	--	--	--	--
c70975.graph_c0	35.09	37.51	34.58	31.86	35.59	33.7	0.04	0	0.04	0	0.04	0	6.09554e-96	10.6737	up	4.54946e-83	10.2999	up	1.12411e-80	10.8366	up	--	--	--	--	--	--	--	Extensin (Precursor) OS=Daucus carota (Wild carrot) PE=2 SV=1	PREDICTED: extensin-like [Elaeis guineensis]
c72135.graph_c0	18.89	15.79	21.96	20.41	24.2	20.92	8.34	8.05	8.05	6.89	6.91	4.7	0.00090201	1.02453	up	2.69785e-05	1.18455	up	6.98639e-11	2.0701	up	[L]	Replication, recombination and repair	--	--	--	--	Protein of unknown function (DUF1218)	--	unknown [Picea sitchensis]
c72159.graph_c0	7.85	10.11	5.37	6.2	5.09	6.97	1.78	3.65	0.24	0.17	1.12	0.87	4.46048e-05	1.62043	up	2.95304e-15	4.52072	up	1.11823e-08	2.7278	up	[GEPR]	--	--	--	--	--	--	--	--
c72172.graph_c0	5.06	4.82	6.66	4	4.86	6.93	1.91	1.27	0.56	0.37	1.17	1.1	0.00637631	1.57057	up	0.000289231	3.20601	up	8.42897e-05	2.47285	up	--	--	--	--	--	--	--	Growth-regulating factor 6 OS=Oryza sativa subsp. japonica (Rice) PE=2 SV=2	hypothetical protein SELMODRAFT_442384 [Selaginella moellendorffii]
c72349.graph_c0	15.64	18.29	10.11	11.87	10.04	7.98	5.67	5.28	0.35	0.24	1.73	1.49	0.000721677	1.50562	up	1.25427e-11	4.82862	up	4.31434e-05	2.57914	up	--	--	--	--	--	--	--	--	--
c72576.graph_c0	15.13	15.21	5.88	9.5	11.28	10.37	7.51	4.87	1.78	1.15	5.53	3.73	0.000407885	1.24953	up	0.00131139	2.05584	up	0.00332736	1.35341	up	--	--	--	--	--	--	--	--	--
c72832.graph_c0	8.94	9.05	5.5	6.23	4.61	4.75	1.97	1.83	0.84	0.67	0.5	0.58	9.53667e-06	2.16752	up	1.58725e-05	2.63846	up	1.47556e-06	3.21866	up	[O]	Posttranslational modification, protein turnover, chaperones	--	--	--	--	--	--	unknown [Picea sitchensis]
c72840.graph_c0	1.8	1.8	1.51	1.35	2.1	2.41	0.21	0.15	0.06	0	0.1	0	5.37119e-07	3.27709	up	5.60508e-09	5.49278	up	1.39264e-10	5.58014	up	[O]	Posttranslational modification, protein turnover, chaperones	--	--	--	--	--	Glycine-rich cell wall structural protein 1.8 (Precursor) OS=Phaseolus vulgaris (Kidney bean) PE=2 SV=1	Uncharacterized protein TCM_015708 [Theobroma cacao]
c72843.graph_c0	17.69	14.74	16.24	17.12	14.46	11.47	1.85	2.05	2.78	1.65	0.57	1.22	2.06216e-15	2.98269	up	1.12639e-11	2.59332	up	1.11297e-14	3.92782	up	--	--	--	--	--	--	--	--	--
c72869.graph_c0	5.47	3.53	3.82	3.7	1.42	1.7	0.12	0.45	0.06	0	0	0	3.5887e-05	3.91049	up	4.47495e-12	6.69125	up	7.51102e-12	Inf	up	--	--	Cellular Component: extracellular region (GO:0005576);; Biological Process: lipid transport (GO:0006869);; Molecular Function: lipid binding (GO:0008289);;	--	--	--	Probable lipid transfer;; Protease inhibitor/seed storage/LTP family	--	bifunctional inhibitor/lipid-transfer protein/seed storage 2S albumin superfamily protein [Arabidopsis thaliana]
c72881.graph_c0	3.33	3.14	9.23	5.13	10.32	6.49	0.09	0.17	2.68	1.88	3.8	7.37	8.04254e-13	5.05474	up	0.00226548	2.77881	up	0.00979682	1.9872	up	--	--	--	--	--	--	Plant protein of unknown function	Putative UPF0481 protein At3g02645 GN=At3g02645 OS=Arabidopsis thaliana (Mouse-ear cress) PE=3 SV=1	hypothetical protein AMTR_s00033p00169500 [Amborella trichopoda]
c72945.graph_c0	15.54	15.65	14.7	15.58	13.2	14.98	2.8	3.23	0.79	0.94	3.16	2.57	3.11489e-13	2.25556	up	1.36418e-24	3.74818	up	1.21572e-11	2.34872	up	--	--	--	--	--	--	--	--	--
c72961.graph_c0	19.73	23.73	19.58	17.67	37.01	33.9	5	9.4	2.24	1.24	1.88	2.97	1.20194e-05	1.50562	up	3.32402e-13	3.10848	up	3.20965e-28	3.95472	up	--	--	--	--	--	--	--	--	--
c75010.graph_c0	49.46	37.25	5.16	6.41	11.82	18.17	0.2	0.27	0.05	0.25	0.1	0.1	6.67027e-24	7.45974	up	3.6381e-14	5.159	up	1.41948e-17	7.35319	up	--	--	--	--	--	--	Dirigent-like protein	Dirigent protein 2 (Precursor) GN=DIR2 OS=Arabidopsis thaliana (Mouse-ear cress) PE=2 SV=1	PREDICTED: dirigent protein 11 [Nicotiana tomentosiformis]
c76509.graph_c0	14.39	26.28	27.57	19.61	10.06	17.78	0.21	0	0	0	0.21	0	3.53519e-08	7.52763	up	4.05265e-16	Inf	up	2.29549e-07	7.20514	up	--	--	Molecular Function: electron carrier activity (GO:0009055);; Molecular Function: protein disulfide oxidoreductase activity (GO:0015035);; Biological Process: cell redox homeostasis (GO:0045454);;	--	[O]	Posttranslational modification, protein turnover, chaperones	Glutaredoxin	Uncharacterized protein At5g39865 GN=At5g39865 OS=Arabidopsis thaliana (Mouse-ear cress) PE=2 SV=1	unknown [Picea sitchensis]
c76628.graph_c0	48.52	44.75	56.51	63.28	53.93	51.32	21.46	20.47	19.9	19.59	20.71	21.26	2.56039e-06	1.15523	up	4.72243e-09	1.31912	up	4.39231e-07	1.43718	up	--	--	Molecular Function: hydrolase activity, acting on ester bonds (GO:0016788);;	--	--	--	GDSL-like Lipase/Acylhydrolase	GDSL esterase/lipase At2g04570 (Precursor) GN=At2g04570 OS=Arabidopsis thaliana (Mouse-ear cress) PE=2 SV=1	PREDICTED: GDSL esterase/lipase At4g26790 [Nelumbo nucifera]
c76729.graph_c0	27.75	27.86	46.49	43.21	53.21	45.1	3.43	3.58	5.07	4.05	4.77	5.51	5.61736e-21	2.484	up	3.2474e-28	2.5177	up	1.84903e-20	2.90201	up	--	--	Cellular Component: integral component of membrane (GO:0016021);; Cellular Component: cytoplasmic membrane-bounded vesicle (GO:0016023);; Biological Process: cell growth (GO:0016049);; Biological Process: single-organism metabolic process (GO:0044710);;	K08360|7e-76|osa:4336503|Os04g0533500	[C]	Energy production and conversion	Eukaryotic cytochrome b561	Probable ascorbate-specific transmembrane electron transporter 2 OS=Oryza sativa subsp. japonica (Rice) PE=2 SV=2	unknown [Picea sitchensis]
c77007.graph_c0	2.85	1.97	1.82	2.07	4.07	2.24	0.06	0.06	0	0	0.25	0.5	2.39709e-07	5.25137	up	1.52569e-10	Inf	up	0.00907428	3.15519	up	--	--	Biological Process: maltose metabolic process (GO:0000023);; Molecular Function: nucleotide binding (GO:0000166);; Cellular Component: mitochondrion (GO:0005739);; Biological Process: malate metabolic process (GO:0006108);; Biological Process: rRNA processing (GO:0006364);; Cellular Component: chloroplast stroma (GO:0009570);; Cellular Component: thylakoid (GO:0009579);; Biological Process: plast…	--	[C]	Energy production and conversion	lactate/malate dehydrogenase, alpha/beta C-terminal domain;; lactate/malate dehydrogenase, NAD binding domain	Malate dehydrogenase [NADP] 1, chloroplastic (Precursor) OS=Sorghum bicolor (Sorghum) PE=1 SV=1	unknown [Picea sitchensis]
c77037.graph_c0	4.84	3.49	4.51	3.92	5.19	5.2	1.06	1.71	0.72	0.86	1.05	0.5	0.000871246	1.89747	up	2.16802e-05	2.50143	up	1.27397e-07	3.24878	up	--	--	Biological Process: metabolic process (GO:0008152);; Molecular Function: transferase activity (GO:0016740);;	--	--	--	FAE1/Type III polyketide synthase-like protein;; 3-Oxoacyl-[acyl-carrier-protein (ACP)] synthase III C terminal;; Chalcone and stilbene synthases, C-terminal domain	3-ketoacyl-CoA synthase 12 (Precursor) GN=KCS12 OS=Arabidopsis thaliana (Mouse-ear cress) PE=2 SV=1	PREDICTED: 3-ketoacyl-CoA synthase 12-like [Nelumbo nucifera]
c77092.graph_c0	9.18	9.2	4.39	3.76	6.95	6.68	2.3	2	0.25	0.62	2.26	2.01	8.45244e-08	2.02876	up	4.33539e-07	2.87013	up	0.000165405	1.7715	up	--	--	--	--	--	--	Probable lipid transfer	--	unknown [Picea sitchensis]
c77149.graph_c0	7.82	7.3	9.4	9.6	9.47	7.73	0.34	0.29	0.1	0.04	0.41	0.58	2.43523e-19	4.55002	up	1.73384e-26	6.89257	up	2.4287e-16	4.16196	up	--	--	Cellular Component: plastid (GO:0009536);; Molecular Function: carbon-oxygen lyase activity, acting on phosphates (GO:0016838);; Molecular Function: isomerase activity (GO:0016853);; Molecular Function: metal ion binding (GO:0046872);;	K04120|1e-115|ppp:PHYPADRAFT_107108|hypothetical protein	--	--	Terpene synthase family, metal binding domain;; Terpene synthase, N-terminal domain;; Terpene synthase family, metal binding domain	Copalyl diphosphate synthase (Precursor) GN=LPS OS=Ginkgo biloba (Ginkgo) PE=1 SV=1	pimara-8(14),15-diene synthase [Taiwania cryptomerioides]
c77156.graph_c0	7.92	10.58	8.21	6.97	6.82	4.83	1.28	2.71	0.65	0.53	1.44	1.16	9.61317e-07	2.12486	up	1.24222e-09	3.34929	up	0.000294548	2.26964	up	--	--	--	--	--	--	--	--	--
c77350.graph_c0	14.56	14.08	8.08	9.15	8.5	6.66	1.61	0.99	1.9	0.82	1.46	0.93	6.07948e-21	3.40277	up	4.38777e-08	2.38114	up	6.40911e-09	2.79903	up	--	--	Cellular Component: cytosol (GO:0005829);; Biological Process: purine nucleoside catabolic process (GO:0006152);; Biological Process: uridine catabolic process (GO:0006218);; Molecular Function: uridine nucleosidase activity (GO:0045437);; Molecular Function: adenosine nucleosidase activity (GO:0047622);; Molecular Function: inosine nucleosidase activity (GO:0047724);; Molecular Function: xanthos…	--	[F]	Nucleotide transport and metabolism	Inosine-uridine preferring nucleoside hydrolase	Probable uridine nucleosidase 1 OS=Oryza sativa subsp. japonica (Rice) PE=2 SV=1	unknown [Picea sitchensis]
c77668.graph_c0	13.51	18.94	8.37	9.18	17.01	14.81	5.35	1.5	2.03	2.26	6.97	6.06	3.53223e-05	2.18458	up	0.00090028	1.69597	up	0.00127665	1.39378	up	--	--	Biological Process: carbohydrate metabolic process (GO:0005975);; Cellular Component: chloroplast (GO:0009507);; Cellular Component: plastid envelope (GO:0009526);; Biological Process: cellular process (GO:0009987);; Cellular Component: membrane (GO:0016020);; Biological Process: single-organism process (GO:0044699);;	--	--	--	--	Maltose excess protein 1-like, chloroplastic (Precursor) GN=OSJNBa0041A02.13 OS=Oryza sativa subsp. japonica (Rice) PE=2 SV=2	hypothetical protein SELMODRAFT_184196 [Selaginella moellendorffii]
c77686.graph_c0	9.21	9.06	4.96	6.48	3.98	6.09	2.43	2.3	1.5	0.82	1.74	1.93	8.19785e-07	1.88725	up	5.68773e-05	1.98668	up	0.00334785	1.5312	up	--	--	--	--	--	--	--	--	--
c77980.graph_c0	1.14	3.69	2.01	1.1	0.63	1.14	0	0	0	0	0	0	0.00349026	Inf	up	1.15968e-06	Inf	up	1.64189e-12	Inf	up	--	--	Cellular Component: membrane (GO:0016020);; Cellular Component: cytoplasmic membrane-bounded vesicle (GO:0016023);;	--	--	--	AWPM-19-like family	--	unknown [Picea sitchensis]
c78029.graph_c0	1.26	2	1.4	1.21	0.58	0.89	0.04	0.02	0.02	0.04	0	0.02	1.7696e-10	5.85893	up	3.80334e-11	5.18412	up	2.78404e-10	6.33624	up	--	--	Molecular Function: transferase activity (GO:0016740);;	--	--	--	--	--	hypothetical protein PHAVU_011G109100g [Phaseolus vulgaris]
c78209.graph_c0	1.72	1.77	1.4	1.35	1.24	1.21	0	0	0	0	0	0	5.19889e-18	Inf	up	4.11329e-13	Inf	up	1.35722e-13	Inf	up	--	--	--	--	--	--	Plant invertase/pectin methylesterase inhibitor	21 kDa protein (Precursor) OS=Daucus carota (Wild carrot) PE=2 SV=1	hypothetical protein 2_5258_01 [Pinus radiata]
c79003.graph_c0	56.44	66.93	34.46	27.63	34.31	30.57	31.82	20.4	4.17	4.97	21.43	12.47	4.31083e-07	1.1739	up	2.31268e-14	2.42381	up	0.00175302	1.05548	up	--	--	Cellular Component: integral component of membrane (GO:0016021);; Biological Process: transmembrane transport (GO:0055085);;	--	[C]	Energy production and conversion	Mitochondrial carrier protein	Folate transporter 1, chloroplastic GN=FOLT1 OS=Arabidopsis thaliana (Mouse-ear cress) PE=2 SV=1	unknown [Picea sitchensis]
c79536.graph_c1	1.11	1.72	1.58	1.33	1.25	1.45	0	0	0	0	0	0	4.79281e-14	Inf	up	3.70999e-13	Inf	up	9.83565e-14	Inf	up	--	--	--	--	--	--	Plant invertase/pectin methylesterase inhibitor	Pectinesterase 33 (Precursor) GN=T21L8.150 OS=Arabidopsis thaliana (Mouse-ear cress) PE=2 SV=1	plant invertase/pectin methylesterase inhibitor domain-containing protein [Arabidopsis thaliana]
c79618.graph_c0	2.67	3.52	2.53	2.27	1.48	1.71	0.06	0.11	0.3	0.24	0.24	0.12	1.13084e-11	5.08967	up	2.91259e-05	2.80533	up	1.71006e-06	3.27971	up	--	--	--	--	--	--	--	--	--
c79686.graph_c0	9.63	9.31	9.99	9.43	4.85	5.14	0.68	0.27	0.1	0.1	0.07	0	6.38615e-20	4.99316	up	1.09567e-17	6.20984	up	3.13419e-14	7.41144	up	[R]	General function prediction only	--	--	--	--	Domain of unknown function (DUF4228)	Uncharacterized protein At1g66480 GN=At1g66480 OS=Arabidopsis thaliana (Mouse-ear cress) PE=2 SV=1	unknown [Picea sitchensis]
c79867.graph_c0	2.59	3.48	1.43	1.61	1.76	1.35	0.28	0.34	0.05	0.18	0.05	0.09	4.68047e-08	3.21524	up	7.06276e-07	3.62522	up	6.43649e-09	4.57383	up	--	--	--	--	[A]	RNA processing and modification	Histone RNA hairpin-binding protein RNA-binding domain	--	predicted protein [Physcomitrella patens]
c79923.graph_c0	3.68	3.65	3.88	4	3.19	3.05	0.61	0.5	0.29	0.47	1.52	0.57	1.60833e-10	2.64653	up	1.11874e-11	3.01879	up	0.000446199	1.69227	up	[E]	Amino acid transport and metabolism	--	--	--	--	LysM domain	LysM domain-containing GPI-anchored protein 1 (Precursor) GN=LYM1 OS=Arabidopsis thaliana (Mouse-ear cress) PE=1 SV=1	hypothetical protein AMTR_s00008p00253890 [Amborella trichopoda]
c80001.graph_c0	18.25	18.53	12.66	16.22	15.23	16.41	3.25	2.66	1.67	2.25	3.24	2.57	6.19552e-17	2.48098	up	8.22763e-10	2.44528	up	3.30212e-13	2.46113	up	--	--	Biological Process: proteolysis (GO:0006508);; Molecular Function: cysteine-type peptidase activity (GO:0008234);; Molecular Function: oxidoreductase activity (GO:0016491);; Cellular Component: intracellular membrane-bounded organelle (GO:0043231);; Cellular Component: cytoplasmic part (GO:0044444);;	--	[O]	Posttranslational modification, protein turnover, chaperones	Papain family cysteine protease;; Cathepsin propeptide inhibitor domain (I29);; Peptidase C1-like family	Cysteine proteinase RD21a (Precursor) GN=RD21A OS=Arabidopsis thaliana (Mouse-ear cress) PE=1 SV=1	unknown [Picea sitchensis]
c80044.graph_c0	32.87	29.16	25.75	30.97	35.56	36.09	11.96	10.94	7.39	7.24	11.29	8.9	2.15592e-07	1.35808	up	5.4099e-09	1.60876	up	6.87139e-11	1.89654	up	--	--	--	--	--	--	--	--	--
c80281.graph_c0	22.29	23.62	15.7	16.93	18.31	19.68	10.24	10.86	6.31	6.14	9.27	9.26	2.04626e-06	1.05376	up	6.06365e-06	1.05021	up	5.84846e-05	1.1256	up	[R]	General function prediction only	--	--	--	--	--	--	unknown [Picea sitchensis]
c80282.graph_c0	553.33	378	281.58	525.4	321.3	284.7	112.12	8.33	0.56	25.16	49.28	17.22	0.000211979	2.91746	up	3.35077e-05	4.56951	up	5.42486e-28	3.322	up	--	--	Molecular Function: nucleotide binding (GO:0000166);; Molecular Function: protein kinase activity (GO:0004672);; Biological Process: phosphorylation (GO:0016310);;	--	--	--	--	L-type lectin-domain containing receptor kinase VIII.1 (Precursor) GN=LECRK81 OS=Arabidopsis thaliana (Mouse-ear cress) PE=2 SV=1	kinase, putative [Ricinus communis]
c80337.graph_c0	291.39	198.54	45	30.88	129.07	171.94	25.66	12.31	0.76	1.89	12.36	5.9	1.24551e-06	3.64388	up	3.77294e-11	4.47208	up	8.58028e-27	4.17088	up	--	--	--	--	--	--	--	--	--
c80590.graph_c0	2.81	3.47	1	1.18	0.58	0.72	0.64	0.72	0.15	0.08	0.34	0.05	6.14372e-06	2.11785	up	1.33049e-05	2.94116	up	0.00765305	1.84486	up	[R]	General function prediction only	--	--	--	--	Domain of unknown function (DUF1929)	--	hypothetical protein AMTR_s00061p00216590 [Amborella trichopoda]
c80637.graph_c0	6.92	6.31	6.34	6.03	2.93	2.89	0	0	0	0	0	0	1.69572e-15	Inf	up	1.78195e-12	Inf	up	9.7371e-12	Inf	up	--	--	Molecular Function: oxidoreductase activity (GO:0016491);; Biological Process: oxidation-reduction process (GO:0055114);;	K13366|1e-132|vvi:100241347|hypothetical protein LOC100241347	[Q]	Secondary metabolites biosynthesis, transport and catabolism	Flavin containing amine oxidoreductase;; NAD(P)-binding Rossmann-like domain;; Pyridine nucleotide-disulphide oxidoreductase;; Thi4 family;; FAD binding domain;; Flavin containing amine oxidoreductase	Polyamine oxidase (Precursor) GN=PAO OS=Zea mays (Maize) PE=1 SV=1	putative flavoprotein-containing polyamine oxidase, partial [Pinus sylvestris]
c81156.graph_c0	51.36	75.35	24.19	48.46	16.46	11	2.75	3.55	1.62	1.08	4.63	0.86	1.50942e-14	4.24176	up	0.000454964	4.43257	up	0.00387035	2.48595	up	--	--	--	--	[Q]	Secondary metabolites biosynthesis, transport and catabolism	ABC transporter transmembrane region;; ABC transporter;; RecF/RecN/SMC N terminal domain;; AAA ATPase domain;; P-loop containing region of AAA domain;; AAA domain;; AAA domain;; AAA domain;; Zeta toxin;; Predicted ATPase of the ABC class;; Protein of unknown function, DUF258;; Protein of unknown function (DUF1602)	ABC transporter B family member 15 GN=MZF16.16 OS=Arabidopsis thaliana (Mouse-ear cress) PE=3 SV=1	PREDICTED: ABC transporter B family member 15-like [Nelumbo nucifera]
c81255.graph_c0	261.06	233.33	32.21	33.15	71.45	60.17	105.68	117.7	4.81	7.16	35.54	21.42	4.83426e-06	1.07511	up	2.09566e-20	2.09724	up	0.00017454	1.31773	up	[ER]	--	--	--	--	--	DnaJ domain	Chaperone protein dnaJ 49 OS=Arabidopsis thaliana (Mouse-ear cress) PE=2 SV=2	predicted protein [Physcomitrella patens]
c81266.graph_c0	3.16	2.55	2.85	3.54	2.87	2.26	0.88	0.88	0.57	0.45	0.52	0.2	0.00283639	1.5346	up	6.21989e-05	2.20279	up	3.81908e-06	2.9021	up	[L]	Replication, recombination and repair	--	--	--	--	--	--	--
c81311.graph_c0	0.84	0.85	0.42	0.36	0.34	0.31	0.09	0.05	0.03	0.03	0.06	0.03	1.16337e-10	3.49797	up	2.31663e-06	3.21856	up	1.30153e-05	2.97249	up	[L]	Replication, recombination and repair	--	--	--	--	--	--	unknown [Picea sitchensis]
c81384.graph_c0	6	5.73	1.88	1.68	0.88	1.12	0	0	0	0	0	0	4.81062e-41	Inf	up	1.42307e-15	Inf	up	2.89465e-13	Inf	up	--	--	Molecular Function: cysteine-type endopeptidase activity (GO:0004197);; Biological Process: proteolysis (GO:0006508);; Biological Process: regulation of catalytic activity (GO:0050790);;	--	[O]	Posttranslational modification, protein turnover, chaperones	Papain family cysteine protease;; Peptidase family C1 propeptide	Cysteine proteinase 3 (Precursor) GN=CYP-3 OS=Solanum lycopersicum (Tomato) PE=1 SV=1	unknown [Picea sitchensis]
c81396.graph_c0	3.11	4.03	3.09	3.25	2.26	1.6	0.94	1.41	0.56	1.15	0.36	0.63	5.35304e-12	3.37657	up	1.4153e-10	3.67265	up	6.43649e-09	3.90116	up	--	--	Biological Process: aromatic amino acid family biosynthetic process (GO:0009073);; Cellular Component: chloroplast stroma (GO:0009570);; Cellular Component: proplastid stroma (GO:0009571);; Biological Process: photosystem II assembly (GO:0010207);; Biological Process: iron-sulfur cluster assembly (GO:0016226);;	--	--	--	Domain of unknown function (DUF1995)	Protein LOW PSII ACCUMULATION 3, chloroplastic (Precursor) GN=LPA3 OS=Arabidopsis thaliana (Mouse-ear cress) PE=1 SV=1	hypothetical protein AMTR_s00044p00143330 [Amborella trichopoda]
c81410.graph_c0	13.03	16.05	7.57	8.09	8.1	9.91	3.53	6.01	0.68	0.47	3	1.55	7.82661e-07	1.52099	up	1.11324e-14	3.44789	up	6.24205e-08	2.09156	up	[GEPR]	--	Cellular Component: integral component of membrane (GO:0016021);;	--	--	--	Triose-phosphate Transporter family;; Multidrug resistance efflux transporter;; EamA-like transporter family;; UAA transporter family;; Nucleotide-sugar transporter	Purine permease 1 GN=PUP1 OS=Arabidopsis thaliana (Mouse-ear cress) PE=1 SV=1	unknown [Picea sitchensis]
c81493.graph_c0	70.69	67.79	29.1	39.97	37.52	50.25	28.43	33.08	12.54	11.55	25.84	18.21	8.73232e-08	1.09792	up	0.00148054	1.18501	up	0.00041326	1.09036	up	--	--	Molecular Function: binding (GO:0005488);; Molecular Function: oxidoreductase activity (GO:0016491);;	--	--	--	Peroxidase	Peroxidase 29 (Precursor) OS=Arabidopsis thaliana (Mouse-ear cress) PE=2 SV=2	hypothetical protein SELMODRAFT_77725, partial [Selaginella moellendorffii]
c81592.graph_c0	187.06	190.66	31.27	47.61	64.19	113.88	88.32	80.18	7.19	8.01	25.59	14.45	1.43939e-05	1.09174	up	0.000510777	2.03092	up	0.00489517	2.24524	up	--	--	--	--	--	--	--	3-ketoacyl-CoA synthase 10 GN=T1D16.11 OS=Arabidopsis thaliana (Mouse-ear cress) PE=1 SV=2	--
c81640.graph_c0	3.27	2.42	2.13	2.44	4.44	3.42	1.43	0.59	0.45	0.34	0.76	0.5	0.00870331	1.6376	up	0.00368218	1.88619	up	6.22864e-05	2.64381	up	--	--	--	--	--	--	--	--	--
c81695.graph_c0	15.5	17.68	3.31	4.99	4.17	4.76	6.73	7.78	0.72	0.57	1.99	1.08	2.89595e-07	1.11956	up	8.07076e-05	2.35866	up	6.95217e-06	1.64637	up	--	--	Molecular Function: nucleic acid binding (GO:0003676);;	--	[J]	Translation, ribosomal structure and biogenesis	--	Protein argonaute 1 GN=AGO1 OS=Arabidopsis thaliana (Mouse-ear cress) PE=1 SV=1	hypothetical protein SELMODRAFT_110151 [Selaginella moellendorffii]
c81828.graph_c0	22.06	18.86	8.7	6.66	10.56	7.43	11.55	5.74	1.92	1.15	3.05	1.13	0.00730479	1.18611	up	9.40562e-05	2.00537	up	0.00121844	2.24158	up	--	--	--	--	--	--	--	Protein PHYTOCHROME KINASE SUBSTRATE 4 GN=PKS4 OS=Arabidopsis thaliana (Mouse-ear cress) PE=1 SV=1	phytochrome kinase substrate-related family protein [Populus trichocarpa]
c82002.graph_c0	6.49	8.89	8.03	2.75	2.81	3.06	0.86	0.26	0	0.03	2.53	0.57	4.81693e-23	6.24402	up	6.24246e-07	7.03218	up	2.09306e-06	3.2875	up	--	--	Cellular Component: vacuole (GO:0005773);; Cellular Component: peroxisome (GO:0005777);; Biological Process: tricarboxylic acid cycle (GO:0006099);; Biological Process: malate metabolic process (GO:0006108);; Cellular Component: chloroplast envelope (GO:0009941);; Molecular Function: L-malate dehydrogenase activity (GO:0030060);; Biological Process: regulation of fatty acid beta-oxidation (GO:003…	K00026|1e-122|sbi:SORBI_08g022770|hypothetical protein	[C]	Energy production and conversion	lactate/malate dehydrogenase, NAD binding domain;; lactate/malate dehydrogenase, alpha/beta C-terminal domain;; 3-beta hydroxysteroid dehydrogenase/isomerase family;; lactate/malate dehydrogenase, alpha/beta C-terminal domain	Malate dehydrogenase, glyoxysomal (Precursor) OS=Oryza sativa subsp. japonica (Rice) PE=1 SV=3	glyoxysomal malate dehydrogenase [Sequoia sempervirens]
c82143.graph_c0	4.4	6.7	2.15	1.91	3.07	3.6	0	0	0	0	0	0	1.8565e-24	Inf	up	6.20823e-13	Inf	up	1.32829e-17	Inf	up	[R]	General function prediction only	Biological Process: cellular protein modification process (GO:0006464);; Biological Process: diacylglycerol biosynthetic process (GO:0006651);; Molecular Function: phosphatidate phosphatase activity (GO:0008195);; Molecular Function: palmitoyl-(protein) hydrolase activity (GO:0008474);; Cellular Component: chloroplast (GO:0009507);; Cellular Component: membrane (GO:0016020);; Molecular Function: …	K07252|1e-100|vvi:100256862|hypothetical protein LOC100256862	[I]	Lipid transport and metabolism	PAP2 superfamily	Lipid phosphate phosphatase gamma, chloroplastic (Precursor) GN=LPPG OS=Arabidopsis thaliana (Mouse-ear cress) PE=1 SV=1	unknown [Picea sitchensis]
c82198.graph_c0	1.45	1.25	9.57	6.99	20.3	15.99	0.34	0	0.05	0.74	4.38	1.59	4.37096e-06	2.97027	up	4.98213e-12	3.99574	up	2.87922e-08	2.73523	up	[QR]	--	--	--	--	--	--	--	--
c82680.graph_c0	16.9	11.75	23.84	25.82	14.5	12.45	2.55	2.27	2.66	3.22	1.87	1.5	8.70715e-05	2.50936	up	8.76256e-18	2.73684	up	8.46585e-13	3.10598	up	--	--	Cellular Component: nucleus (GO:0005634);; Cellular Component: endoplasmic reticulum (GO:0005783);; Cellular Component: cytosol (GO:0005829);; Molecular Function: peptide-methionine (S)-S-oxide reductase activity (GO:0008113);; Cellular Component: chloroplast stroma (GO:0009570);; Biological Process: cold acclimation (GO:0009631);; Biological Process: cellular response to phosphate starvation (GO…	--	[O]	Posttranslational modification, protein turnover, chaperones	SelR domain	Peptide methionine sulfoxide reductase B5 GN=OsJ_10923 OS=Oryza sativa subsp. japonica (Rice) PE=2 SV=1	PREDICTED: peptide methionine sulfoxide reductase B5-like [Sesamum indicum]
c82827.graph_c0	26.61	24.67	4.89	7.58	8.25	8.48	8.04	11.76	0.35	0.35	2.43	1.79	1.74894e-06	1.29769	up	9.28316e-07	3.83284	up	7.5846e-06	2.09904	up	--	--	Biological Process: transport (GO:0006810);; Cellular Component: integral component of membrane (GO:0016021);; Cellular Component: intracellular membrane-bounded organelle (GO:0043231);; Cellular Component: cytoplasmic part (GO:0044444);; Cellular Component: cell periphery (GO:0071944);;	--	[C]	Energy production and conversion	Mitochondrial carrier protein	Mitochondrial phosphate carrier protein 3, mitochondrial (Precursor) GN=MUA22_4 OS=Arabidopsis thaliana (Mouse-ear cress) PE=1 SV=1	unknown [Picea sitchensis]
c83081.graph_c0	18.38	16.53	7.03	10.51	9.92	16.81	9.43	7.12	0.91	0.63	1.98	2.27	0.000461718	1.01021	up	8.4934e-07	3.19268	up	0.000195002	2.72632	up	--	--	Biological Process: metabolic process (GO:0008152);; Molecular Function: transferase activity, transferring acyl groups (GO:0016746);;	--	--	--	--	Glycerol-3-phosphate 2-O-acyltransferase 6 GN=GPAT6 OS=Arabidopsis thaliana (Mouse-ear cress) PE=1 SV=1	unknown [Picea sitchensis]
c83314.graph_c0	121.81	116.04	79.09	90.54	89.21	87.24	62.69	44.81	16.76	13.6	52.98	37.92	1.32911e-07	1.08038	up	4.70548e-26	2.15449	up	0.000124053	1.05941	up	[O]	Posttranslational modification, protein turnover, chaperones	Biological Process: transport (GO:0006810);; Cellular Component: membrane (GO:0016020);;	K03454|1e-128|rcu:RCOM_0864750|Protein dif-1, putative	[C]	Energy production and conversion	Mitochondrial carrier protein	Mitochondrial carnitine/acylcarnitine carrier-like protein GN=BOU OS=Arabidopsis thaliana (Mouse-ear cress) PE=2 SV=1	hypothetical protein CISIN_1g022448mg [Citrus sinensis]
c83358.graph_c0	5.11	5.21	4.33	4.23	3.31	2.65	0.43	0	0.43	0.34	0.26	0.6	6.18226e-13	5.33779	up	5.75487e-07	3.47982	up	4.81772e-06	3.12274	up	--	--	--	K13448|3e-50|zma:100285448|EF hand family protein	[T]	Signal transduction mechanisms	EF hand;; EF-hand domain pair;; EF hand;; EF-hand domain pair;; EF-hand domain;; Secreted protein acidic and rich in cysteine Ca binding region;; Cytoskeletal-regulatory complex EF hand;; Caleosin related protein	Calmodulin-like protein 3 GN=CML3 OS=Arabidopsis thaliana (Mouse-ear cress) PE=2 SV=1	unknown [Picea sitchensis]
c83515.graph_c0	7.54	8.82	4.91	4.01	7.72	10.61	1.45	0.45	0.22	0.12	1.58	1.48	6.73485e-08	2.67487	up	3.66973e-09	3.96852	up	3.61864e-10	2.71705	up	--	--	Molecular Function: catalytic activity (GO:0003824);; Biological Process: metabolic process (GO:0008152);; Molecular Function: molybdenum ion binding (GO:0030151);; Molecular Function: pyridoxal phosphate binding (GO:0030170);;	--	[R]	General function prediction only	MOSC N-terminal beta barrel domain;; MOSC domain	Molybdenum cofactor sulfurase {ECO:0000255|HAMAP-Rule:MF_03050} GN=P0686E06.35 OS=Oryza sativa subsp. japonica (Rice) PE=2 SV=2	unknown [Picea sitchensis]
c83521.graph_c1	3.37	4.71	5.12	9.01	6.05	5.73	0.89	0.73	1.03	0.89	2.09	1.32	1.18683e-05	2.23249	up	0.00363658	2.50497	up	0.000299516	1.8552	up	--	--	--	--	--	--	--	--	late embryogenesis abundant protein [Picea glauca]
c83695.graph_c0	14.77	18.24	60.13	86.47	31.15	27.76	1.69	6.99	3.44	1.59	4.03	2.9	0.000544719	1.85106	up	2.61924e-12	4.67115	up	4.95797e-16	3.2526	up	--	--	--	--	--	--	--	--	--
c83829.graph_c0	46.12	35.16	24.21	21.92	51.38	43.04	15.82	9.36	4.64	4.63	18.73	4.99	0.000530806	1.65248	up	9.36598e-10	2.00555	up	1.17071e-05	2.13274	up	--	--	Molecular Function: glucose-6-phosphate dehydrogenase activity (GO:0004345);; Biological Process: pentose-phosphate shunt, oxidative branch (GO:0009051);; Cellular Component: chloroplast (GO:0009507);; Biological Process: response to cadmium ion (GO:0046686);; Molecular Function: NADP binding (GO:0050661);;	K00036|0.0|vvi:100254253|hypothetical protein LOC100254253	[G]	Carbohydrate transport and metabolism	Glucose-6-phosphate dehydrogenase, C-terminal domain;; Glucose-6-phosphate dehydrogenase, NAD binding domain	Glucose-6-phosphate 1-dehydrogenase, cytoplasmic isoform GN=G6PDH OS=Solanum tuberosum (Potato) PE=2 SV=1	unknown [Picea sitchensis]
c84137.graph_c0	7.84	8.18	9.81	8.67	13.39	13.34	0.72	0.67	1.07	2.27	1.56	0.85	2.18574e-11	3.4518	up	1.20191e-05	2.10226	up	1.25141e-13	3.5872	up	--	--	--	--	[O]	Posttranslational modification, protein turnover, chaperones	Zinc finger, C3HC4 type (RING finger)	Putative E3 ubiquitin-protein ligase RING1a GN=K9L2.3 OS=Arabidopsis thaliana (Mouse-ear cress) PE=1 SV=2	PREDICTED: LON peptidase N-terminal domain and RING finger protein 3-like [Nelumbo nucifera]
c84873.graph_c0	1.89	2.18	1.67	1.48	9.26	10.57	0.12	0.08	0.09	0.22	0.92	0.42	2.33553e-10	4.21929	up	2.39098e-06	3.23402	up	3.38413e-21	4.07341	up	[K]	Transcription	Molecular Function: peroxidase activity (GO:0004601);; Cellular Component: cytosol (GO:0005829);; Biological Process: response to oxidative stress (GO:0006979);; Molecular Function: heme binding (GO:0020037);; Molecular Function: metal ion binding (GO:0046872);; Biological Process: defense response to fungus (GO:0050832);; Biological Process: oxidation-reduction process (GO:0055114);;	--	--	--	Peroxidase	Peroxidase 21 (Precursor) GN=T2N18.11 OS=Arabidopsis thaliana (Mouse-ear cress) PE=1 SV=1	peroxidase [Pinus thunbergii]
c84935.graph_c0	14.08	15.7	11.21	11.93	14.54	16.62	3.16	2.46	0.4	0.36	3.72	2.6	7.87171e-17	2.34642	up	3.65691e-32	4.60276	up	6.68807e-15	2.39918	up	[O]	Posttranslational modification, protein turnover, chaperones	--	--	--	--	AIG1 family;; 50S ribosome-binding GTPase;; Ferrous iron transport protein B;; Dynamin family;; Gtr1/RagA G protein conserved region	Protein AIG1 GN=AIG1 OS=Arabidopsis thaliana (Mouse-ear cress) PE=2 SV=1	unknown [Picea sitchensis]
c85380.graph_c0	25.66	36.11	12.05	12.76	31.59	27.76	9.29	3.25	2.2	3.38	12.62	9.52	4.70118e-06	2.23903	up	3.32719e-10	1.79535	up	1.98542e-08	1.52123	up	--	--	--	--	--	--	C2 domain	C2 and GRAM domain-containing protein At1g03370 GN=At1g03370 OS=Arabidopsis thaliana (Mouse-ear cress) PE=2 SV=4	hypothetical protein AMTR_s00022p00218970 [Amborella trichopoda]
c85651.graph_c0	3.89	3.74	1.45	1.58	3.6	5.36	1.05	1.44	0.23	0.43	0.94	0.73	0.000388791	1.55846	up	0.00166722	1.89804	up	2.14868e-06	2.56149	up	[E]	Amino acid transport and metabolism	--	--	--	--	--	--	--
c85671.graph_c0	5.98	6.3	2.27	1.74	5.94	4.97	3.1	1.24	0.51	0.38	2	0.45	0.000918138	1.44437	up	0.00336791	1.8531	up	1.85917e-05	2.28934	up	--	--	--	--	--	--	--	--	hypothetical protein CISIN_1g042224mg [Citrus sinensis]
c85711.graph_c0	3.28	3.04	3.38	4.06	2.98	3.08	0.97	0.81	0.74	0.55	1.07	0.61	0.00326737	1.57638	up	0.000354069	2.00907	up	0.00615961	1.74331	up	--	--	Molecular Function: transferase activity (GO:0016740);;	K11778|2e-84|zma:100193048|umc2219	[I]	Lipid transport and metabolism	Putative undecaprenyl diphosphate synthase	Dehydrodolichyl diphosphate synthase 6 GN=At2g17570 OS=Arabidopsis thaliana (Mouse-ear cress) PE=2 SV=2	unknown [Picea sitchensis]
c85808.graph_c0	6.22	8.08	13.72	9.72	9.22	5.65	0.4	0.21	0	0.09	0.56	0.11	7.51355e-24	4.48144	up	5.15215e-21	7.66124	up	1.03699e-05	4.6041	up	[QR]	--	Biological Process: nucleobase-containing compound metabolic process (GO:0006139);; Biological Process: phosphorylation (GO:0016310);; Molecular Function: nucleobase-containing compound kinase activity (GO:0019205);;	K13800|1e-54|ppp:PHYPADRAFT_220749|hypothetical protein	[F]	Nucleotide transport and metabolism	Adenylate kinase;; AAA domain;; AAA domain;; AAA domain;; Thymidylate kinase;; Deoxynucleoside kinase	UMP-CMP kinase 3 {ECO:0000255|HAMAP-Rule:MF_03172} GN=T7I7.5 OS=Arabidopsis thaliana (Mouse-ear cress) PE=1 SV=1	hypothetical protein SELMODRAFT_85389, partial [Selaginella moellendorffii]
c85924.graph_c0	54.57	51.24	8.58	10.94	28.74	35.9	14.22	14.28	1.36	1.57	15.16	8.25	4.14792e-18	1.84429	up	1.74568e-09	2.41775	up	1.5438e-07	1.50242	up	--	--	Biological Process: metabolic process (GO:0008152);; Molecular Function: oxidoreductase activity (GO:0016491);;	--	[R]	General function prediction only	Leucine Rich repeats (2 copies);; Leucine Rich Repeat;; Leucine rich repeat;; Leucine rich repeat N-terminal domain;; Leucine rich repeat;; Leucine Rich repeat	LRR receptor-like serine/threonine-protein kinase ERECTA {ECO:0000303|PubMed:8624444} (Precursor) OS=Arabidopsis thaliana (Mouse-ear cress) PE=1 SV=1	hypothetical protein AMTR_s00197p00037090 [Amborella trichopoda]
c85943.graph_c0	14.95	15.56	8.05	9.31	7.05	6.7	1.11	1.2	0.13	0.17	0.59	0.47	2.0225e-18	3.34717	up	5.23959e-18	5.22662	up	1.96972e-10	3.54653	up	--	--	--	K14488|2e-19|pop:POPTR_583187|SAUR48	--	--	Auxin responsive protein	Auxin-induced protein 6B OS=Glycine max (Soybean) PE=2 SV=1	PREDICTED: auxin-induced protein 15A-like [Phoenix dactylifera]
c86026.graph_c0	16.52	23.25	29.47	19.56	9.95	14.31	1.26	0	0	0	0	0.26	1.71537e-13	4.94529	up	5.44674e-12	Inf	up	4.47463e-12	6.62073	up	--	--	Biological Process: cellular component organization (GO:0016043);; Molecular Function: oxidoreductase activity (GO:0016491);; Biological Process: single-organism cellular process (GO:0044763);; Molecular Function: metal ion binding (GO:0046872);;	--	[U]	Intracellular trafficking, secretion, and vesicular transport	Annexin	Annexin D5 GN=T23K23.6 OS=Arabidopsis thaliana (Mouse-ear cress) PE=2 SV=2	hypothetical protein SELMODRAFT_94768 [Selaginella moellendorffii]
c86062.graph_c0	930.15	1062.76	54.46	58.36	43.18	48.09	6.94	7.77	0.11	0.75	3.91	1.57	1.656e-137	6.79431	up	7.50325e-67	6.99914	up	4.36596e-33	4.37491	up	--	--	--	--	--	--	--	--	--
c86281.graph_c0	2.74	3.24	3.06	2.26	2.31	2.97	0.18	0.08	0	0	0.36	0.41	4.55949e-13	5.37271	up	3.67111e-11	Inf	up	1.10649e-05	2.87899	up	--	--	--	--	--	--	--	--	unknown [Picea sitchensis]
c86304.graph_c0	2.1	1.47	1.29	1.67	2.09	1.98	0	0.05	0	0.16	0	0	4.83917e-08	6.10327	up	3.50713e-07	3.81078	up	2.29886e-12	Inf	up	--	--	Biological Process: cell cycle process (GO:0022402);; Biological Process: regulation of cellular process (GO:0050794);;	K14505|1e-78|vvi:100267897|hypothetical protein LOC100267897	[D]	Cell cycle control, cell division, chromosome partitioning	Cyclin, N-terminal domain;; Cyclin, C-terminal domain	Cyclin-D3-1 GN=F28A23.80 OS=Arabidopsis thaliana (Mouse-ear cress) PE=1 SV=3	unknown [Picea sitchensis]
c86496.graph_c0	0.96	0.89	0.81	0.82	1.35	1.6	0.13	0.32	0.1	0.06	0.22	0.09	0.00159216	1.94856	up	1.38835e-05	3.02717	up	1.12363e-06	3.35988	up	--	--	Molecular Function: nucleic acid binding (GO:0003676);; Cellular Component: plastid (GO:0009536);; Molecular Function: metal ion binding (GO:0046872);;	--	[R]	General function prediction only	--	Protein indeterminate-domain 14 {ECO:0000303|PubMed:16784536} OS=Arabidopsis thaliana (Mouse-ear cress) PE=1 SV=1	PREDICTED: zinc finger protein MAGPIE-like isoform X2 [Cicer arietinum]
c86538.graph_c0	2.32	2.45	3.22	4.46	6.79	5.72	0.74	0.78	0.4	0.35	0.54	0.35	0.00741974	1.57456	up	1.0435e-06	3.01384	up	2.61201e-11	3.93834	up	--	--	--	--	--	--	--	--	--
c86952.graph_c0	6.53	6.71	4.53	5.23	4.55	5.77	2.55	2.47	0.26	0.45	2.19	0.95	2.62334e-06	1.33238	up	1.61144e-19	3.41895	up	4.10674e-07	1.8242	up	[R]	General function prediction only	Cellular Component: cell wall (GO:0005618);; Biological Process: cellular glucan metabolic process (GO:0006073);; Molecular Function: xyloglucan:xyloglucosyl transferase activity (GO:0016762);; Molecular Function: xyloglucan-specific endo-beta-1,4-glucanase activity (GO:0033946);; Cellular Component: apoplast (GO:0048046);;	K08235|6e-63|pop:POPTR_718004|hypothetical protein	--	--	Glycosyl hydrolases family 16	Probable xyloglucan endotransglucosylase/hydrolase protein 7 (Precursor) GN=T28I19.80 OS=Arabidopsis thaliana (Mouse-ear cress) PE=2 SV=2	PREDICTED: probable xyloglucan endotransglucosylase/hydrolase protein 7 [Sesamum indicum]
c87039.graph_c0	68.71	68.32	4.24	8.32	7.51	4.19	17.59	8.9	0.19	0.63	1.21	0.33	2.30322e-27	2.31423	up	0.00228343	3.55175	up	0.00754309	3.09347	up	[R]	General function prediction only	--	--	--	--	--	--	unknown [Picea sitchensis]
c87329.graph_c0	239.44	342.67	15.28	10.12	44.42	24.53	38.95	26.3	0.4	1.36	3.24	1.22	1.46085e-11	3.08424	up	5.55261e-07	3.48064	up	0.000739205	4.08714	up	--	--	--	--	--	--	Pollen proteins Ole e I like	Vegetative cell wall protein gp1 (Precursor) GN=GP1 OS=Chlamydomonas reinhardtii (Chlamydomonas smithii) PE=1 SV=1	unknown [Picea sitchensis]
c87513.graph_c0	2.54	2.21	1.14	1.43	1.01	1.11	0.27	0.18	0.07	0.07	0.33	0.22	1.28525e-09	3.34615	up	1.57649e-07	3.71822	up	0.00251316	2.01292	up	--	--	--	--	--	--	--	--	hypothetical protein POPTR_0001s00520g [Populus trichocarpa]
c87623.graph_c0	3.79	5.36	4.68	3.34	2.26	2.63	0.68	0.6	0.42	0.39	0.76	0.65	1.16507e-09	2.75854	up	5.56958e-08	2.96368	up	0.00173528	1.88933	up	--	--	Cellular Component: plastid (GO:0009536);; Biological Process: cellular biosynthetic process (GO:0044249);; Biological Process: cellular protein metabolic process (GO:0044267);; Biological Process: single-organism metabolic process (GO:0044710);; Biological Process: organic substance biosynthetic process (GO:1901576);;	--	[O]	Posttranslational modification, protein turnover, chaperones	FKBP-type peptidyl-prolyl cis-trans isomerase	Peptidyl-prolyl cis-trans isomerase FKBP13, chloroplastic (Precursor) GN=MRA19.7 OS=Arabidopsis thaliana (Mouse-ear cress) PE=1 SV=2	unknown [Picea sitchensis]
c87626.graph_c0	10.74	10.42	8.38	9.19	10.34	9.66	2.6	2.57	2.06	2.28	2.16	2.49	1.14688e-10	1.95962	up	3.20371e-07	1.67451	up	1.18226e-10	2.18618	up	[CR]	--	--	--	--	--	--	--	--
c87960.graph_c0	20.19	18.36	5.3	6.43	4.3	5.42	7.31	6.44	0.08	0	0.8	0.97	0.000104758	1.41947	up	5.81517e-13	6.89421	up	6.27151e-05	2.54866	up	[R]	General function prediction only	Molecular Function: copper ion binding (GO:0005507);; Biological Process: lignin catabolic process (GO:0046274);; Cellular Component: apoplast (GO:0048046);; Molecular Function: hydroquinone:oxygen oxidoreductase activity (GO:0052716);; Biological Process: oxidation-reduction process (GO:0055114);;	--	[Q]	Secondary metabolites biosynthesis, transport and catabolism	Multicopper oxidase;; Multicopper oxidase;; Multicopper oxidase	Laccase-12 (Precursor) GN=LAC12 OS=Arabidopsis thaliana (Mouse-ear cress) PE=2 SV=1	laccase [Picea abies]
c87973.graph_c0	4.27	4.32	3.15	3.49	5.63	5.6	0.16	0.13	0.29	0.33	0.51	1.13	1.87356e-16	4.89864	up	8.95024e-08	3.23321	up	6.43898e-09	2.91366	up	[L]	Replication, recombination and repair	--	--	--	--	--	--	--
c88283.graph_c0	8.02	7.95	3.72	4.91	3.85	4.66	2.01	1.38	0.53	0.44	1.03	0.9	3.97285e-10	2.15466	up	1.11016e-08	2.76827	up	3.28809e-06	2.23558	up	[V]	Defense mechanisms	--	--	--	--	--	--	--
c88324.graph_c0	15.15	12.72	18.71	14	17.66	17.3	1.93	1.24	1.46	1.17	2.86	2.1	1.72069e-12	3.09881	up	5.43983e-13	3.32064	up	9.84051e-12	2.9994	up	[R]	General function prediction only	Biological Process: response to stress (GO:0006950);; Biological Process: response to chemical (GO:0042221);; Biological Process: regulation of cellular process (GO:0050794);;	--	[K]	Transcription	HSF-type DNA-binding	Heat shock factor protein HSF24 GN=HSF24 OS=Solanum peruvianum (Peruvian tomato) PE=2 SV=1	PREDICTED: heat shock factor protein HSF24 [Nelumbo nucifera]
c88461.graph_c0	9.57	13.67	2.84	2.7	3.1	2.3	2.32	0.84	0.07	0.11	0.44	0.53	4.02378e-09	2.85579	up	6.73508e-11	4.66626	up	3.21898e-05	2.56962	up	[E]	Amino acid transport and metabolism	Cellular Component: intracellular (GO:0005622);; Biological Process: inositol phosphate metabolic process (GO:0043647);; Molecular Function: metal ion binding (GO:0046872);; Molecular Function: inositol trisphosphate kinase activity (GO:0051766);;	K00913|1e-124|vvi:100256264|hypothetical protein LOC100256264	--	--	Inositol 1, 3, 4-trisphosphate 5/6-kinase	Inositol-tetrakisphosphate 1-kinase 1 GN=ITPK1 OS=Zea mays (Maize) PE=2 SV=1	PREDICTED: inositol-tetrakisphosphate 1-kinase 1-like [Nelumbo nucifera]
c88536.graph_c0	13.51	11.99	61.16	41.66	34.8	34.93	4.43	3.96	0.25	0.21	0.56	0.22	2.27069e-09	1.60015	up	1.93586e-16	7.44914	up	1.12411e-80	6.50171	up	[GER]	--	Biological Process: protein sumoylation (GO:0016925);;	--	--	--	--	--	unknown [Picea sitchensis]
c88645.graph_c0	74.91	79.91	100.19	102.53	78.8	82.16	31.46	31.13	29.87	26.65	28.84	26.7	1.95447e-09	1.23449	up	4.48032e-15	1.50922	up	9.98581e-10	1.62244	up	--	--	--	--	[H]	Coenzyme transport and metabolism	--	--	hypothetical protein glysoja_037451 [Glycine soja]
c88856.graph_c0	10.15	13.46	5.48	6.14	4.43	2.54	0.02	0.02	0.02	0.05	0.6	0.44	1.66435e-46	8.95877	up	7.58865e-29	6.98551	up	0.0065289	2.85139	up	--	--	--	--	--	--	--	--	--
c88907.graph_c0	14.94	18.43	8.27	9.43	8.96	10.78	2.21	2.67	2.01	1.89	4.81	4.55	4.16633e-18	2.67684	up	2.90528e-07	1.97348	up	0.000968918	1.25685	up	--	--	Biological Process: intracellular protein transport (GO:0006886);;	--	[U]	Intracellular trafficking, secretion, and vesicular transport	Soluble NSF attachment protein, SNAP;; Tetratricopeptide repeat	Alpha-soluble NSF attachment protein 2 GN=F18O21_150 OS=Arabidopsis thaliana (Mouse-ear cress) PE=1 SV=1	unknown [Picea sitchensis]
c88918.graph_c0	14.89	14.98	11.1	12.44	12.94	11.08	4.15	3.11	0.88	0.25	2.22	1.07	1.26696e-19	2.42751	up	1.03396e-35	4.74573	up	5.6442e-18	3.10188	up	[S]	Function unknown	--	--	--	--	--	--	--
c88988.graph_c0	2.76	2.1	1.3	1.26	0.96	1.11	0.36	0.19	0.04	0	0	0.32	7.80069e-10	3.83797	up	1.11134e-09	5.88583	up	9.19221e-09	4.35342	up	--	--	--	--	--	--	NB-ARC domain;; AAA ATPase domain;; AAA domain;; ATPase family associated with various cellular activities (AAA);; AAA domain;; AAA domain;; Archaeal ATPase;; Leucine Rich Repeat;; Leucine Rich repeats (2 copies);; Leucine rich repeat	Protein SUPPRESSOR OF npr1-1, CONSTITUTIVE 1 OS=Arabidopsis thaliana (Mouse-ear cress) PE=1 SV=3	predicted protein [Physcomitrella patens]
c89000.graph_c0	23.56	25.13	13.75	12.65	7.64	10.75	9.1	7.13	0	0.26	4.05	2.18	0.00156246	1.55134	up	1.28683e-11	6.42533	up	0.0078035	1.77723	up	--	--	Molecular Function: iron ion binding (GO:0005506);; Molecular Function: electron carrier activity (GO:0009055);; Molecular Function: (+)-abscisic acid 8'-hydroxylase activity (GO:0010295);; Molecular Function: heme binding (GO:0020037);; Biological Process: oxidation-reduction process (GO:0055114);;	K09843|0.0|rcu:RCOM_0814150|cytochrome P450, putative (EC:1.14.13.79)	[QI]	--	Cytochrome P450	Abscisic acid 8&apos;-hydroxylase 3 GN=CYP707A3 OS=Arabidopsis thaliana (Mouse-ear cress) PE=1 SV=1	hypothetical protein AMTR_s00011p00261570 [Amborella trichopoda]
c89140.graph_c0	2.19	3.19	1	1.3	1.01	0.89	0.78	0.48	0.28	0.3	0.22	0.31	7.24198e-05	2.21412	up	0.00131671	2.07765	up	0.000697515	2.17912	up	--	--	Molecular Function: hydrolase activity (GO:0016787);;	--	[I]	Lipid transport and metabolism	GDSL-like Lipase/Acylhydrolase family;; GDSL-like Lipase/Acylhydrolase	GDSL esterase/lipase CPRD49 (Precursor) GN=CPRD49 OS=Arabidopsis thaliana (Mouse-ear cress) PE=2 SV=1	predicted protein [Physcomitrella patens]
c89144.graph_c0	2.18	1.83	1.2	1.02	0.97	1.09	0.06	0.12	0.07	0.13	0	0.45	2.24723e-17	5.73538	up	2.29971e-10	4.99661	up	6.11311e-08	3.73613	up	--	--	Molecular Function: nucleic acid binding (GO:0003676);;	--	--	--	R3H-associated N-terminal domain;; R3H domain	--	unknown [Picea sitchensis]
c89201.graph_c0	4.96	4.22	1.33	1.24	2.52	2.08	1.15	1.16	0.19	0.33	0.77	0.64	0.000116092	1.9245	up	0.00229326	1.96518	up	0.00755898	1.79813	up	--	--	Biological Process: defense response (GO:0006952);; Biological Process: response to biotic stimulus (GO:0009607);;	--	--	--	Pathogenesis-related protein Bet v I family	Pathogenesis-related protein 1 GN=PR1 OS=Asparagus officinalis (Garden asparagus) PE=2 SV=1	unknown [Picea sitchensis]
c89243.graph_c0	4.4	4.27	0.95	1.55	0.73	1.1	0.63	0.85	0.2	0.13	0.27	0.24	4.75467e-07	2.45405	up	0.000802785	2.53955	up	0.000537091	2.21443	up	--	--	--	K10526|1e-147|vvi:100243654|hypothetical protein LOC100243654	[I]	Lipid transport and metabolism	AMP-binding enzyme;; AMP-binding enzyme C-terminal domain	4-coumarate--CoA ligase-like 5 GN=F5M15.17 OS=Arabidopsis thaliana (Mouse-ear cress) PE=1 SV=2	unknown [Picea sitchensis]
c89411.graph_c0	1.33	2.34	1.27	1.17	1.29	1.5	0.04	0.11	0.21	0	0	0.24	2.08524e-05	4.56455	up	3.57899e-06	3.38272	up	6.40668e-08	3.87144	up	--	--	Molecular Function: binding (GO:0005488);; Biological Process: pattern specification process (GO:0007389);; Molecular Function: oxidoreductase activity (GO:0016491);; Biological Process: single-organism developmental process (GO:0044767);; Biological Process: meristem development (GO:0048507);;	K00430|1e-127|vvi:100242338|hypothetical protein LOC100242338	--	--	Peroxidase	Peroxidase 17 (Precursor) GN=F14M13.18 OS=Arabidopsis thaliana (Mouse-ear cress) PE=2 SV=1	PREDICTED: peroxidase 17-like [Cucumis sativus]
c89539.graph_c0	11.35	12.1	10.18	11.73	10.76	10.81	3.95	3.97	3.52	1.59	4.28	2.81	5.4835e-06	1.55536	up	6.49209e-07	1.8443	up	6.54391e-06	1.75344	up	--	--	--	K10406|0.0|pop:POPTR_569144|hypothetical protein	[Z]	Cytoskeleton	Kinesin motor domain;; Di-glucose binding within endoplasmic reticulum;; Carbohydrate-binding protein of the ER	Kinesin-4 GN=F2P16.12 OS=Arabidopsis thaliana (Mouse-ear cress) PE=1 SV=2	PREDICTED: uncharacterized protein LOC104589468 [Nelumbo nucifera]
c89648.graph_c0	35.76	44.8	23.67	19.73	22.41	20.03	6.18	4.45	1.65	1.59	3.93	3.47	6.25672e-27	2.83888	up	2.79576e-31	3.38307	up	1.09065e-19	2.5978	up	--	--	Cellular Component: chloroplast (GO:0009507);;	--	[S]	Function unknown	Vitamin B6 photo-protection and homoeostasis	Protein root UVB sensitive 5 {ECO:0000303|PubMed:19515790} OS=Arabidopsis thaliana (Mouse-ear cress) PE=2 SV=1	PREDICTED: protein root UVB sensitive 5 isoform X1 [Nelumbo nucifera]
c89692.graph_c0	13.2	16.76	6.88	3.9	1.47	2.25	1.37	0.81	0.07	0.05	0.41	0.12	6.06211e-35	3.75367	up	3.29366e-08	6.26495	up	3.41232e-06	2.95853	up	[S]	Function unknown	--	--	--	--	--	--	--
c89696.graph_c0	3.11	2.98	4.55	3.33	3.61	3.79	0.98	0.63	0.27	0.23	1.45	0.75	0.000410643	1.86902	up	2.55061e-09	3.62903	up	0.00155604	1.85559	up	--	--	Molecular Function: inorganic anion exchanger activity (GO:0005452);; Cellular Component: endosome (GO:0005768);; Cellular Component: vacuole (GO:0005773);; Cellular Component: integral component of membrane (GO:0016021);; Cellular Component: lateral plasma membrane (GO:0016328);; Biological Process: borate transmembrane transport (GO:0035445);; Cellular Component: columella (GO:0043674);; Molecu…	--	[P]	Inorganic ion transport and metabolism	HCO3- transporter family	Boron transporter 1 GN=BOR1 OS=Arabidopsis thaliana (Mouse-ear cress) PE=1 SV=1	hypothetical protein M569_07505, partial [Genlisea aurea]
c89725.graph_c0	61.78	62	14.25	18.93	12.08	11.89	16.27	8.26	0.37	0	2.48	0.85	6.32087e-17	2.504	up	1.11002e-13	6.10779	up	2.36477e-07	3.23158	up	[O]	Posttranslational modification, protein turnover, chaperones	--	--	[U]	Intracellular trafficking, secretion, and vesicular transport	--	--	PREDICTED: uncharacterized protein PF11_0207 [Brassica rapa]
c89739.graph_c0	1.68	0.92	2.01	2.19	8.83	6.38	0.04	0.16	0	0.03	1.14	1.46	0.00340686	3.76343	up	1.28066e-13	6.88554	up	9.08299e-08	2.79895	up	--	--	Molecular Function: oxidoreductase activity (GO:0016491);; Biological Process: oxidation-reduction process (GO:0055114);;	--	[R]	General function prediction only	short chain dehydrogenase;; Enoyl-(Acyl carrier protein) reductase;; KR domain;; 3-beta hydroxysteroid dehydrogenase/isomerase family	Short-chain dehydrogenase reductase 2a GN=T18N14.60 OS=Arabidopsis thaliana (Mouse-ear cress) PE=3 SV=1	unknown [Picea sitchensis]
c89772.graph_c0	42.81	45.4	10.91	14.62	20.5	27.08	24.62	16.71	3.72	2.82	14.77	9.63	7.59203e-07	1.02783	up	1.52124e-05	1.63569	up	0.000947839	1.05965	up	[M]	Cell wall/membrane/envelope biogenesis	--	--	--	--	--	--	PREDICTED: uncharacterized protein LOC103943007 [Pyrus x bretschneideri]
c90332.graph_c0	26.7	23.79	67.38	53.51	214.95	230.82	13.09	9.49	17.59	22.39	49.6	35.53	0.000208271	1.05988	up	5.53739e-05	1.25397	up	9.25858e-21	2.49208	up	--	--	--	--	--	--	--	--	--
c90405.graph_c0	9.02	10.37	7.92	7.25	10.15	11.47	4.9	4.14	2.57	2	4.84	4.47	0.00349777	1.12681	up	0.000603245	1.51963	up	0.000379196	1.41799	up	--	--	Molecular Function: inositol-3-phosphate synthase activity (GO:0004512);; Cellular Component: cytoplasm (GO:0005737);; Biological Process: inositol biosynthetic process (GO:0006021);; Biological Process: phospholipid biosynthetic process (GO:0008654);;	K01858|1e-160|vvi:100259515|hypothetical protein LOC100259515	[I]	Lipid transport and metabolism	Myo-inositol-1-phosphate synthase;; Myo-inositol-1-phosphate synthase;; Myo-inositol-1-phosphate synthase	Inositol-3-phosphate synthase GN=MIPS OS=Triticum aestivum (Wheat) PE=2 SV=1	unknown [Picea sitchensis]
c90424.graph_c0	112.25	113.4	131.81	168.67	536.5	360.65	33.44	58.36	3.77	9.75	123.01	68.3	7.31485e-05	1.21557	up	4.87066e-23	4.10501	up	0.00103374	2.34626	up	[IQR]	--	--	--	[K]	Transcription	NLI interacting factor-like phosphatase	Mitochondrial import inner membrane translocase subunit TIM50 (Precursor) GN=TIM50 OS=Phytophthora infestans (Potato late blight fungus) PE=2 SV=1	PREDICTED: carboxy-terminal domain RNA polymerase II polypeptide A small phosphatase 2-like [Nelumbo nucifera]
c90507.graph_c0	37.73	37.18	20.78	14.97	22.45	25.59	9.46	7.5	0.38	1.08	16.28	5.67	3.96109e-23	2.12076	up	2.87252e-14	4.29129	up	0.00719721	1.31366	up	--	--	Molecular Function: peroxidase activity (GO:0004601);; Molecular Function: calcium ion binding (GO:0005509);; Cellular Component: integral component of membrane (GO:0016021);; Molecular Function: oxidoreductase activity, acting on NAD(P)H, oxygen as acceptor (GO:0050664);; Biological Process: oxidation-reduction process (GO:0055114);;	K13447|0.0|vvi:100262614|hypothetical protein LOC100262614	[PQ]	--	Ferric reductase NAD binding domain;; Respiratory burst NADPH oxidase;; FAD-binding domain;; Ferric reductase like transmembrane component;; EF hand	Respiratory burst oxidase homolog protein C GN=RBOHC OS=Solanum tuberosum (Potato) PE=1 SV=2	respiratory burst oxidase protein 1 [Picea abies]
c90582.graph_c0	34.25	32.53	4.94	8.42	0.83	0.74	1.9	0.53	0	0	0	0.07	6.78294e-67	4.73089	up	2.37676e-10	Inf	up	4.41949e-09	4.58243	up	[MG]	--	Biological Process: transport (GO:0006810);;	--	[E]	Amino acid transport and metabolism	POT family;; Major Facilitator Superfamily	Protein NRT1/ PTR FAMILY 2.13 GN=T17F3.10 OS=Arabidopsis thaliana (Mouse-ear cress) PE=1 SV=1	unknown [Picea sitchensis]
c90743.graph_c0	3.19	3.04	1.28	0.98	1.37	1.37	0.08	0.11	0	0	0.03	0.12	3.71333e-13	4.90848	up	1.22473e-07	Inf	up	2.21216e-09	4.77413	up	[RTKL]	--	Molecular Function: binding (GO:0005488);;	--	[R]	General function prediction only	--	RNA-directed DNA polymerase homolog OS=Oenothera berteroana (Bertero&apos;s evening primrose) PE=4 SV=1	PREDICTED: uncharacterized protein LOC101300012 [Fragaria vesca subsp. vesca]
c90786.graph_c0	14.44	14.71	9.79	9.24	6.06	7.44	1.99	2.86	3.28	1.98	3.34	1.77	5.59904e-13	2.5084	up	0.000192824	1.54572	up	0.0024561	1.51819	up	--	--	Molecular Function: magnesium ion transmembrane transporter activity (GO:0015095);; Biological Process: magnesium ion transport (GO:0015693);; Cellular Component: membrane (GO:0016020);;	--	[S]	Function unknown	Magnesium transporter NIPA;; Multidrug resistance efflux transporter	Probable magnesium transporter NIPA4 GN=At1g71900 OS=Arabidopsis thaliana (Mouse-ear cress) PE=2 SV=1	hypothetical protein AMTR_s00180p00048820 [Amborella trichopoda]
c90901.graph_c0	10.01	7.89	7.57	8.98	7.6	4.92	1.18	0.64	0.27	0.18	2.1	0.96	1.9923e-13	3.57386	up	3.68416e-23	5.23872	up	0.00232877	2.47131	up	--	--	--	--	--	--	Lecithin:cholesterol acyltransferase	--	PREDICTED: uncharacterized protein LOC103331524 isoform X1 [Prunus mume]
c90907.graph_c0	7.71	7.98	2.56	4.64	3.21	2.85	3.08	2.74	0.46	0.51	0.9	0.76	0.0015604	1.36419	up	0.0055401	2.56378	up	0.00237889	1.97306	up	--	--	--	K06980|1e-154|vvi:100245510|hypothetical protein LOC100245510	[K]	Transcription	Aminomethyltransferase folate-binding domain;; Glycine cleavage T-protein C-terminal barrel domain	--	PREDICTED: putative transferase CAF17 homolog, mitochondrial [Sesamum indicum]
c90915.graph_c0	3.07	5.19	2.84	2.75	3.62	2.72	0.34	0.56	0.03	0.05	0.75	0.05	6.98707e-05	3.10818	up	2.35338e-14	5.76079	up	2.74861e-06	3.14603	up	--	--	--	--	[E]	Amino acid transport and metabolism	Prephenate dehydratase	Arogenate dehydratase 3, chloroplastic (Precursor) GN=F15K20.8 OS=Arabidopsis thaliana (Mouse-ear cress) PE=1 SV=1	unknown [Picea sitchensis]
c90924.graph_c0	97.22	157.03	5.7	16.05	1	0.63	29.65	10.38	0.17	0.14	0.19	0.05	0.000140598	2.60347	up	0.00495545	5.80957	up	0.00323022	2.8759	up	--	--	--	--	--	--	--	--	--
c91064.graph_c2	15.07	16.65	12.95	12.52	10.58	10.77	7.06	7.56	5.32	4.35	5.03	6.19	5.67089e-05	1.04416	up	0.000117968	1.06387	up	0.00263065	1.00353	up	--	--	--	--	--	--	--	--	unknown [Picea sitchensis]
c91234.graph_c0	64.99	87.24	22.25	29.92	46.52	30.18	19.72	5.8	0.33	1.57	8.53	4.45	5.89116e-09	2.51283	up	2.5537e-17	4.40015	up	0.00076769	2.67698	up	[Q]	Secondary metabolites biosynthesis, transport and catabolism	--	--	[T]	Signal transduction mechanisms	--	Serine/threonine-protein kinase AFC2 GN=AFC2 OS=Arabidopsis thaliana (Mouse-ear cress) PE=1 SV=1	hypothetical protein AMTR_s00174p00035020 [Amborella trichopoda]
c91324.graph_c0	6.9	6.69	7.37	8.11	9.12	7.6	1.48	1.86	1.86	2.29	1.79	2.62	6.45575e-05	1.86148	up	0.000979152	1.52232	up	0.00114055	1.58491	up	[S]	Function unknown	--	K10526|0.0|vvi:100243654|hypothetical protein LOC100243654	[I]	Lipid transport and metabolism	AMP-binding enzyme;; AMP-binding enzyme C-terminal domain	4-coumarate--CoA ligase-like 5 GN=F5M15.17 OS=Arabidopsis thaliana (Mouse-ear cress) PE=1 SV=2	PREDICTED: 4-coumarate--CoA ligase-like 5 [Eucalyptus grandis]
c91434.graph_c0	3.06	3.16	0.84	1.03	1.15	0.91	0.85	1.23	0.16	0.2	0.16	0.17	1.56373e-05	1.51131	up	0.00038193	2.02954	up	5.98996e-06	2.7408	up	--	--	Cellular Component: chloroplast (GO:0009507);; Biological Process: post-embryonic development (GO:0009791);; Molecular Function: acid-thiol ligase activity (GO:0016878);; Biological Process: carboxylic acid metabolic process (GO:0019752);; Biological Process: response to cadmium ion (GO:0046686);; Cellular Component: apoplast (GO:0048046);;	--	[I]	Lipid transport and metabolism	AMP-binding enzyme;; AMP-binding enzyme C-terminal domain	Oxalate--CoA ligase {ECO:0000305} OS=Arabidopsis thaliana (Mouse-ear cress) PE=1 SV=1	unknown [Picea sitchensis]
c91591.graph_c0	4.06	3.48	2.38	1.72	2.43	2.7	1.73	0.9	0.5	0.76	0.54	0.54	0.00347877	1.55973	up	0.0066441	1.69948	up	3.68279e-05	2.70648	up	--	--	Biological Process: lipid metabolic process (GO:0006629);; Cellular Component: cytoplasmic membrane-bounded vesicle (GO:0016023);; Molecular Function: hydrolase activity, acting on ester bonds (GO:0016788);;	--	--	--	GDSL-like Lipase/Acylhydrolase	GDSL esterase/lipase At4g01130 (Precursor) GN=At4g01130 OS=Arabidopsis thaliana (Mouse-ear cress) PE=2 SV=1	unknown [Picea sitchensis]
c91644.graph_c0	477.04	413.83	57.39	65.53	54.22	40.47	0.29	0.22	0.18	0.11	0.2	0.23	1.59478e-122	12.192	up	2.20111e-137	8.97701	up	2.01737e-28	8.71338	up	--	--	--	--	--	--	--	--	--
c91805.graph_c0	8.82	6.16	2.87	1.64	0.56	0.73	0.67	0.42	0.1	0.15	0.07	0.15	9.12134e-09	3.98631	up	2.86947e-05	4.08894	up	1.47652e-05	2.87334	up	[R]	General function prediction only	Cellular Component: peroxisome (GO:0005777);; Biological Process: fatty acid beta-oxidation (GO:0006635);; Biological Process: peroxisome organization (GO:0007031);; Biological Process: gibberellin biosynthetic process (GO:0009686);; Biological Process: gibberellic acid mediated signaling pathway (GO:0009740);; Biological Process: seed germination (GO:0009845);; Cellular Component: cytoplasmic me…	--	[I]	Lipid transport and metabolism	SCP-2 sterol transfer family	--	unknown [Picea sitchensis]
c91888.graph_c0	1.87	1.35	1.37	1.2	0.38	0.64	0.19	0.53	0.02	0.02	0.22	0.05	3.54427e-05	2.22859	up	5.59889e-11	5.56978	up	0.00187197	2.06427	up	--	--	--	--	[DO]	--	WD domain, G-beta repeat;; Eukaryotic translation initiation factor eIF2A	Protein FIZZY-RELATED 3 GN=MAC12.21 OS=Arabidopsis thaliana (Mouse-ear cress) PE=1 SV=1	unknown [Picea sitchensis]
c92300.graph_c0	3.62	3.97	3.57	2.85	2.53	2.66	0.1	0	0.1	0	0	0.17	8.41484e-18	6.08642	up	1.05802e-11	5.403	up	4.34978e-11	4.87453	up	--	--	Molecular Function: pectate lyase activity (GO:0030570);;	K01728|1e-113|rcu:RCOM_1083020|Pectate lyase precursor, putative (EC:4.2.2.2)	--	--	Pectate lyase	Probable pectate lyase 18 (Precursor) GN=At4g24780 OS=Arabidopsis thaliana (Mouse-ear cress) PE=2 SV=2	unknown [Picea sitchensis]
c92527.graph_c0	88.01	80.67	77.41	116.8	131.73	108.26	40.06	26.45	12.05	10.02	66.57	41.96	6.90597e-08	1.26972	up	9.38892e-06	2.77906	up	0.0011166	1.23182	up	--	--	--	--	[J]	Translation, ribosomal structure and biogenesis	Amidase	Fatty acid amide hydrolase GN=FAAH OS=Arabidopsis thaliana (Mouse-ear cress) PE=1 SV=1	hypothetical protein AMTR_s00017p00167760 [Amborella trichopoda]
c92547.graph_c0	1.93	3.02	3.4	1.81	1.03	1.17	0.25	0.13	0.07	0.2	0.21	0.25	2.25756e-09	3.67082	up	1.47346e-08	4.09554	up	0.000352603	2.32756	up	[V]	Defense mechanisms	--	--	[R]	General function prediction only	Zinc finger, C2H2 type	Protein SHOOT GRAVITROPISM 5 GN=At2g01940 OS=Arabidopsis thaliana (Mouse-ear cress) PE=1 SV=1	hypothetical protein PRUPE_ppa004447mg [Prunus persica]
c92592.graph_c0	78.26	63.83	13.66	22.58	11.98	8.39	7.28	5.04	0.54	0.48	1.05	0.4	1.892e-15	3.53284	up	3.19774e-07	5.16211	up	4.46602e-07	3.95494	up	--	--	--	--	--	--	--	--	--
c92870.graph_c0	215.93	226.89	94.61	118.86	100.2	129.24	94.12	64.4	15.28	12.45	69.12	37.01	5.90038e-09	1.41659	up	4.36877e-15	2.61543	up	0.000864611	1.21661	up	[E]	Amino acid transport and metabolism	Molecular Function: transferase activity, transferring acyl groups other than amino-acyl groups (GO:0016747);;	--	--	--	Transferase family	Uncharacterized acetyltransferase At3g50280 GN=At3g50280 OS=Arabidopsis thaliana (Mouse-ear cress) PE=3 SV=1	unknown [Picea sitchensis]
c92900.graph_c0	5.91	12.3	13.19	12.08	5.9	7.78	0	0	0	0	0	0	2.45737e-06	Inf	up	3.67815e-16	Inf	up	8.88514e-14	Inf	up	--	--	--	--	--	--	--	--	--
c92957.graph_c0	40.98	48.72	12.01	11.39	12.9	17.56	6.93	10.12	3.66	2.91	6.53	8.01	5.11222e-24	2.37992	up	1.18369e-05	1.65124	up	0.000178246	1.29262	up	--	--	Molecular Function: kinase activity (GO:0016301);;	--	--	--	Legume lectin domain;; Protein kinase domain;; Protein tyrosine kinase	L-type lectin-domain containing receptor kinase IX.1 (Precursor) GN=LECRK91 OS=Arabidopsis thaliana (Mouse-ear cress) PE=2 SV=1	hypothetical protein AMTR_s00046p00197110 [Amborella trichopoda]
c93383.graph_c0	3.18	2.88	3.03	2.97	2.65	3.61	0.6	1.34	0.89	0.89	0.9	1.36	0.000914789	1.59322	up	0.00494943	1.44367	up	0.00215	1.6034	up	[R]	General function prediction only	--	--	--	--	Protein of unknown function (DUF4005);; IQ calmodulin-binding motif	Protein IQ-DOMAIN 1 GN=IQD1 OS=Arabidopsis thaliana (Mouse-ear cress) PE=1 SV=1	unknown [Picea sitchensis]
c93452.graph_c0	1.02	1.13	2.59	2.01	0.84	1.26	0.1	0.08	0.01	0	0.14	0.15	1.95126e-10	3.55082	up	4.70548e-26	8.36535	up	6.18179e-07	2.98293	up	--	--	Molecular Function: ARF GTPase activator activity (GO:0008060);; Molecular Function: zinc ion binding (GO:0008270);; Biological Process: regulation of ARF GTPase activity (GO:0032312);;	--	[R]	General function prediction only	Putative GTPase activating protein for Arf;; C2 domain	Probable ADP-ribosylation factor GTPase-activating protein AGD11 GN=AGD11 OS=Arabidopsis thaliana (Mouse-ear cress) PE=2 SV=1	unknown [Picea sitchensis]
c93539.graph_c0	7.47	6.79	6.61	5.07	5.55	5.26	0.57	0.97	0.41	0.41	0.97	0.98	3.97285e-10	3.13089	up	6.96317e-09	3.49441	up	1.40134e-05	2.56789	up	--	--	Molecular Function: peptidase activity (GO:0008233);;	--	--	--	--	Subtilase peptide GmSubPep (Precursor) GN=Glyma18g48580 OS=Glycine max (Soybean) PE=1 SV=3	unknown [Picea sitchensis]
c93606.graph_c0	3.61	3.6	4.59	5.12	4.03	5.02	0.42	0.85	0.44	1.48	1.23	0.79	9.30907e-06	2.58902	up	0.000522437	1.97914	up	1.34375e-05	2.76418	up	--	--	Biological Process: fatty acid beta-oxidation (GO:0006635);; Molecular Function: methyltransferase activity (GO:0008168);; Biological Process: RNA metabolic process (GO:0016070);; Biological Process: protein import into peroxisome matrix (GO:0016558);;	--	[A]	RNA processing and modification	SpoU rRNA Methylase family	--	unknown [Picea sitchensis]
c93782.graph_c0	7.01	8.69	3.92	5.18	3.91	4.33	1.27	0.81	0.29	0.5	1.69	0.87	2.33446e-16	2.86432	up	1.16855e-11	3.16095	up	0.00011772	1.79401	up	[E]	Amino acid transport and metabolism	--	--	[O]	Posttranslational modification, protein turnover, chaperones	DnaJ domain	Chaperone protein dnaJ 8, chloroplastic (Precursor) GN=F23A5.28 OS=Arabidopsis thaliana (Mouse-ear cress) PE=2 SV=1	unknown [Picea sitchensis]
c93814.graph_c0	10.67	14.04	14.45	7.61	8.31	10.55	4.52	1.94	0.37	0.82	4.19	1.26	1.62064e-05	2.02334	up	0.00460156	3.5745	up	0.00239077	1.69444	up	--	--	Cellular Component: nucleosome (GO:0000786);; Molecular Function: DNA binding (GO:0003677);; Cellular Component: nucleolus (GO:0005730);; Biological Process: nucleosome assembly (GO:0006334);; Molecular Function: protein heterodimerization activity (GO:0046982);;	--	[B]	Chromatin structure and dynamics	Core histone H2A/H2B/H3/H4	Histone H2A.2.1 OS=Triticum aestivum (Wheat) PE=1 SV=1	unknown [Picea sitchensis]
c93873.graph_c0	34.79	49.12	9.19	8.63	4.33	3.92	6.96	2.51	0.97	0.84	1.44	0.82	9.14286e-11	3.12232	up	1.53612e-21	3.4359	up	4.12753e-06	2.15539	up	--	--	Molecular Function: N-acetyltransferase activity (GO:0008080);;	--	--	--	Acetyltransferase (GNAT) family;; Acetyltransferase (GNAT) domain;; Acetyltransferase (GNAT) domain;; FR47-like protein	--	unknown [Picea sitchensis]
c94041.graph_c0	122.75	135.97	46.69	68.69	36.02	31.59	26.73	27.54	1.87	2.02	13.24	8.59	6.35299e-28	2.24126	up	7.05422e-12	4.67073	up	1.96015e-10	1.78439	up	--	--	--	--	[B]	Chromatin structure and dynamics	Domain of unknown function (DUF377)	Leucine-rich repeat extensin-like protein 5 (Precursor) GN=LRX5 OS=Arabidopsis thaliana (Mouse-ear cress) PE=2 SV=2	unknown [Picea sitchensis]
c94252.graph_c0	6.28	5.38	5.91	3.85	2.33	2.32	0.89	0.76	0.6	0.81	0.99	0.77	3.80133e-08	2.91108	up	6.45954e-08	3.42416	up	0.00386806	1.93514	up	--	--	Molecular Function: RNA binding (GO:0003723);; Molecular Function: ribonuclease III activity (GO:0004525);; Cellular Component: chloroplast (GO:0009507);; Biological Process: thylakoid membrane organization (GO:0010027);; Biological Process: production of ta-siRNAs involved in RNA interference (GO:0010267);; Biological Process: rRNA catabolic process (GO:0016075);; Biological Process: isopentenyl…	--	--	--	Ribonuclease-III-like;; Ribonuclease III domain	--	PREDICTED: uncharacterized protein LOC104593523 [Nelumbo nucifera]
c94289.graph_c0	40.38	43.3	32.03	30.48	80.25	73.72	19.92	7.02	7.81	7.2	38.83	36.92	6.79374e-05	1.54531	up	1.34709e-10	1.64963	up	7.69394e-05	1.07897	up	--	--	Molecular Function: binding (GO:0005488);; Cellular Component: microtubule cytoskeleton (GO:0015630);; Cellular Component: protein complex (GO:0043234);; Cellular Component: cytoskeletal part (GO:0044430);;	--	--	--	--	--	unnamed protein product [Coffea canephora]
c94332.graph_c0	21.5	17.28	14.63	15.83	20.98	20.41	9.7	6.64	4.99	4.22	12.87	6.39	0.000199016	1.1506	up	5.89079e-07	1.52444	up	0.0097511	1.16101	up	--	--	Molecular Function: beta-fructofuranosidase activity (GO:0004564);; Biological Process: metabolic process (GO:0008152);;	--	[G]	Carbohydrate transport and metabolism	Glycosyl hydrolases family 32 N-terminal domain;; Domain of unknown function (DUF3357);; Glycosyl hydrolases family 32 C terminal;; Glycosyl hydrolases family 32 C terminal	Beta-fructofuranosidase, soluble isoenzyme I (Precursor) GN=INV*DC4 OS=Daucus carota (Wild carrot) PE=1 SV=2	hypothetical protein AMTR_s00011p00252750 [Amborella trichopoda]
c94447.graph_c0	6.54	6.95	1.6	2.07	2.91	3.57	1.27	1.48	0.06	0.2	1.19	0.67	4.05929e-12	2.2203	up	7.02083e-09	3.44754	up	3.4194e-05	1.90137	up	[R]	General function prediction only	--	--	--	--	Nucleotide-diphospho-sugar transferase	UDP-D-xylose:L-fucose alpha-1,3-D-xylosyltransferase MGP4 GN=MGP4 OS=Arabidopsis thaliana (Mouse-ear cress) PE=2 SV=1	unknown [Picea sitchensis]
c94588.graph_c0	6.75	6.56	18.48	14.76	27.5	25.33	3.58	1.74	0.98	1.18	3.44	2.63	0.000111964	1.54812	up	7.90676e-18	3.50388	up	1.74797e-25	3.21256	up	[I]	Lipid transport and metabolism	Biological Process: activation of MAPKK activity (GO:0000186);; Molecular Function: MAP kinase kinase kinase activity (GO:0004709);; Molecular Function: ATP binding (GO:0005524);; Cellular Component: nucleus (GO:0005634);; Biological Process: DNA-templated transcription, initiation (GO:0006352);;	--	[T]	Signal transduction mechanisms	Protein kinase domain;; Protein tyrosine kinase;; Phosphotransferase enzyme family;; Protein tyrosine kinase	Serine/threonine-protein kinase HT1 GN=HT1 OS=Arabidopsis thaliana (Mouse-ear cress) PE=1 SV=1	unknown [Picea sitchensis]
c94598.graph_c0	23.05	23.94	8.71	13.86	5.68	5	5.43	7	0.09	0.44	3.05	1.63	0.00025131	1.18878	up	2.37383e-11	4.64552	up	0.00412838	1.72933	up	--	--	Molecular Function: GTP binding (GO:0005525);; Cellular Component: mitochondrion (GO:0005739);;	--	[J]	Translation, ribosomal structure and biogenesis	50S ribosome-binding GTPase;; Ferrous iron transport protein B;; KH-domain-like of EngA bacterial GTPase enzymes, C-terminal;; 50S ribosome-binding GTPase;; Elongation factor Tu GTP binding domain	Probable tRNA modification GTPase MnmE {ECO:0000255|HAMAP-Rule:MF_00379} OS=Cyanidium caldarium PE=3 SV=1	PREDICTED: uncharacterized protein LOC100251571 isoform X1 [Vitis vinifera]
c94633.graph_c0	5.13	4.85	5.13	4.53	3.95	3.5	2.3	1.92	1.4	1.42	1.34	0.85	0.000860854	1.17355	up	8.89988e-05	1.43253	up	2.29367e-05	1.87181	up	[O]	Posttranslational modification, protein turnover, chaperones	--	--	--	--	--	--	--
c94649.graph_c0	62.35	92.2	309.29	543.7	344.22	236.1	31.07	8.92	52.98	17.28	108.82	83.78	0.00264306	1.88412	up	0.000397184	3.29861	up	0.00646837	1.69409	up	--	--	Molecular Function: binding (GO:0005488);; Cellular Component: plastid (GO:0009536);; Cellular Component: thylakoid (GO:0009579);; Cellular Component: membrane (GO:0016020);; Biological Process: cellular metabolic process (GO:0044237);;	K02689|1e-07|vvi:4025091|psaA	--	--	Photosystem I psaA/psaB protein	Photosystem I P700 chlorophyll a apoprotein A1 {ECO:0000255|HAMAP-Rule:MF_00458} OS=Phalaenopsis aphrodite subsp. formosana (Moth orchid) PE=3 SV=1	photosystem I P700 apoprotein A1 [Corallorhiza odontorhiza]
c94703.graph_c0	5.7	9.2	9.41	5.63	1.87	2.83	5.57	4.17	0.57	1.47	3.15	1.23	0.000102285	2.38564	up	8.99653e-06	4.48491	up	3.65033e-06	2.375	up	--	--	Cellular Component: nucleus (GO:0005634);; Biological Process: response to stress (GO:0006950);; Biological Process: response to temperature stimulus (GO:0009266);; Biological Process: response to red or far red light (GO:0009639);; Biological Process: regulation of circadian rhythm (GO:0042752);; Biological Process: primary metabolic process (GO:0044238);; Biological Process: cellular macromolec…	K12124|0.0|pop:POPTR_818606|hypothetical protein	--	--	--	Protein GIGANTEA OS=Oryza sativa subsp. japonica (Rice) PE=2 SV=2	putative GI [Cryptomeria japonica]
c94801.graph_c0	15.5	15.79	8.32	9.09	41.43	47.26	2.47	4.72	0.18	0.84	1.9	1.58	1.21488e-08	2.06958	up	8.3628e-12	3.69746	up	6.07998e-47	4.82908	up	--	--	--	--	--	--	DENN (AEX-3) domain	--	hypothetical protein AMTR_s00024p00229020 [Amborella trichopoda]
c95032.graph_c0	1.43	1.29	2.78	1.82	4.46	3.97	0	0	0	0	0	0	1.26987e-14	Inf	up	2.84255e-12	Inf	up	4.25449e-24	Inf	up	--	--	--	--	[A]	RNA processing and modification	WD domain, G-beta repeat	--	PREDICTED: U5 small nuclear ribonucleoprotein 40 kDa protein isoform X1 [Nelumbo nucifera]
c95079.graph_c0	4.12	2.99	5.63	7.69	15.17	14.05	1.35	0.98	0.57	0.67	2.31	3.02	0.00108165	1.7541	up	1.73016e-10	3.20411	up	4.92621e-14	2.69789	up	[R]	General function prediction only	--	--	[Q]	Secondary metabolites biosynthesis, transport and catabolism	ABC-2 type transporter;; ABC transporter;; ABC-2 family transporter protein;; AAA domain;; AAA domain;; Plant PDR ABC transporter associated;; ATPase family associated with various cellular activities (AAA)	ABC transporter G family member 31 GN=F23F1.14 OS=Arabidopsis thaliana (Mouse-ear cress) PE=1 SV=1	PREDICTED: ABC transporter G family member 31-like [Eucalyptus grandis]
c95135.graph_c0	1.5	2.92	2.42	1.27	0.84	0.71	0.08	0.13	0.05	0.02	0.06	0.04	0.000134907	4.30489	up	1.48856e-06	5.37762	up	2.13968e-09	4.00928	up	--	--	--	--	--	--	Leucine rich repeat;; Leucine Rich Repeat;; Leucine Rich repeats (2 copies);; Protein kinase domain;; Protein tyrosine kinase;; Leucine Rich repeat;; Leucine rich repeat N-terminal domain;; Leucine rich repeat	Probably inactive leucine-rich repeat receptor-like protein kinase At3g28040 (Precursor) GN=At3g28040 OS=Arabidopsis thaliana (Mouse-ear cress) PE=2 SV=1	PREDICTED: probably inactive leucine-rich repeat receptor-like protein kinase At3g28040 [Nelumbo nucifera]
c95179.graph_c0	44.17	52.99	20.06	35.99	17.71	18.21	6.38	6.51	2.36	1.32	8.76	4.71	1.65035e-31	2.58284	up	0.000140417	3.33388	up	1.62447e-05	1.34241	up	--	--	Biological Process: lipid metabolic process (GO:0006629);; Molecular Function: phosphoric diester hydrolase activity (GO:0008081);;	--	--	--	--	PI-PLC X domain-containing protein At5g67130 (Precursor) GN=At5g67130 OS=Arabidopsis thaliana (Mouse-ear cress) PE=1 SV=1	hypothetical protein JCGZ_14787 [Jatropha curcas]
c95180.graph_c0	24.22	25.73	12.71	12.6	20.01	24.97	10.3	8.32	1.15	1.54	13.79	8.34	3.88631e-11	1.36134	up	1.41035e-29	2.89064	up	9.73851e-05	1.12843	up	[G]	Carbohydrate transport and metabolism	Biological Process: maltose metabolic process (GO:0000023);; Molecular Function: methyltransferase activity (GO:0008168);; Biological Process: mRNA modification (GO:0016556);; Biological Process: starch biosynthetic process (GO:0019252);; Biological Process: methylation (GO:0032259);;	--	[IR]	--	Methyltransferase domain;; Methyltransferase domain;; Methionine biosynthesis protein MetW	--	PREDICTED: uncharacterized protein LOC105031939 [Elaeis guineensis]
c95357.graph_c0	31.14	28.22	11.63	8.82	16.34	14.27	2.52	1.31	1.8	2.1	4.4	6.89	5.68552e-53	3.91294	up	8.29553e-08	2.04691	up	4.66088e-06	1.53345	up	--	--	--	--	--	--	Dirigent-like protein	Dirigent protein 23 (Precursor) GN=DIR23 OS=Arabidopsis thaliana (Mouse-ear cress) PE=2 SV=1	dirigent-like protein [Picea omorika]
c95466.graph_c0	24.62	34.07	3.68	4.89	7.55	6.05	7.77	1.82	0.12	0.94	0.85	0.81	2.13567e-07	2.56158	up	9.20852e-06	2.63328	up	3.32673e-08	3.14179	up	--	--	--	--	--	--	--	Dirigent protein 17 GN=DIR17 OS=Arabidopsis thaliana (Mouse-ear cress) PE=2 SV=1	unknown [Picea sitchensis]
c95517.graph_c0	7.05	7.45	4.7	4.48	3.17	3.63	1.89	0.97	0.22	0.16	2.25	0.8	3.06527e-14	2.52827	up	6.92368e-18	4.21411	up	0.000336479	1.7442	up	[S]	Function unknown	--	--	--	--	--	--	--
c95522.graph_c0	5.42	4.04	8.83	6.96	12.27	7.58	0.16	0.1	0.82	1.19	0.82	0.93	9.9463e-15	5.15179	up	1.5467e-06	2.3946	up	0.000158219	3.38596	up	--	--	--	--	--	--	--	--	--
c95723.graph_c0	2.92	2.79	1.24	0.78	2.71	2.33	0.8	0.68	0	0.03	0.35	0.34	0.000105152	1.91618	up	1.11285e-06	5.74619	up	1.20667e-06	2.96815	up	--	--	Molecular Function: oxidoreductase activity (GO:0016491);;	--	[Q]	Secondary metabolites biosynthesis, transport and catabolism	Multicopper oxidase;; Multicopper oxidase;; Multicopper oxidase	L-ascorbate oxidase homolog (Precursor) GN=Bp10 OS=Brassica napus (Rape) PE=2 SV=1	hypothetical protein SELMODRAFT_86988 [Selaginella moellendorffii]
c95776.graph_c0	9.86	10.59	8.92	8.89	6.27	8.27	5.18	3.9	1.63	1.08	3.24	3.61	0.000188553	1.10034	up	1.38257e-12	2.39326	up	0.00125241	1.16153	up	--	--	--	--	[T]	Signal transduction mechanisms	--	Probable LRR receptor-like serine/threonine-protein kinase At1g29720 (Precursor) GN=RFK1 OS=Arabidopsis thaliana (Mouse-ear cress) PE=2 SV=3	unnamed protein product [Coffea canephora]
c95813.graph_c0	1976.44	1277.15	279.46	206.29	930.94	1150.72	185.88	73.83	2.97	9.41	89.9	43.09	2.30098e-05	3.57579	up	1.0528e-19	4.99829	up	8.78302e-32	4.10739	up	--	--	--	--	--	--	--	--	--
c95842.graph_c0	2.34	3.2	1.02	1.3	1.2	1.3	0.31	0.43	0.12	0.12	0.16	0.11	6.93549e-09	2.77062	up	1.21925e-05	2.82949	up	9.67195e-07	3.29426	up	[R]	General function prediction only	Biological Process: anatomical structure morphogenesis (GO:0009653);; Biological Process: post-embryonic development (GO:0009791);; Biological Process: shoot system development (GO:0048367);; Biological Process: organ development (GO:0048513);;	--	[R]	General function prediction only	Leucine Rich repeats (2 copies);; Leucine rich repeat;; Leucine Rich Repeat;; Leucine Rich repeat;; Leucine rich repeat;; Leucine rich repeat N-terminal domain	Leucine-rich repeat receptor-like protein CLAVATA2 (Precursor) GN=T8F5.16 OS=Arabidopsis thaliana (Mouse-ear cress) PE=1 SV=1	hypothetical protein AMTR_s00049p00037310 [Amborella trichopoda]
c96055.graph_c0	407.17	362.22	103.96	95.15	253.61	309.01	156.13	186.08	2.86	5.77	60.28	35.12	2.67314e-05	1.0975	up	3.33524e-79	4.11716	up	3.42102e-20	2.62335	up	--	--	Molecular Function: structural constituent of ribosome (GO:0003735);; Cellular Component: ribosome (GO:0005840);; Biological Process: translation (GO:0006412);;	K02951|3e-76|ppp:PHYPADRAFT_142612|hypothetical protein	[J]	Translation, ribosomal structure and biogenesis	Ribosomal protein L7Ae/L30e/S12e/Gadd45 family	40S ribosomal protein S12 GN=RPS12 OS=Hordeum vulgare (Barley) PE=2 SV=1	unknown [Picea sitchensis]
c96514.graph_c0	45.19	37.69	41.25	52.04	26.86	40.59	21.53	6	1.33	1.54	3.35	2.12	0.00230227	1.76251	up	1.21648e-26	4.97925	up	1.43881e-10	3.82471	up	--	--	--	--	[K]	Transcription	--	BEL1-like homeodomain protein 1 GN=F11F19.15 OS=Arabidopsis thaliana (Mouse-ear cress) PE=1 SV=1	hypothetical protein 0_17161_01, partial [Larix decidua]
c96561.graph_c1	111.57	87.66	12.27	14.22	9.19	25.07	14.68	5.74	0.37	0.1	1	0.15	4.30268e-12	3.27502	up	2.89606e-26	5.45154	up	0.00952981	5.0447	up	--	--	Molecular Function: transferase activity (GO:0016740);;	K13648|0.0|rcu:RCOM_0820390|Glycosyltransferase QUASIMODO1, putative	--	--	Glycosyl transferase family 8	Probable galacturonosyltransferase 4 GN=MCA23.10 OS=Arabidopsis thaliana (Mouse-ear cress) PE=2 SV=1	PREDICTED: probable galacturonosyltransferase 4 isoform X5 [Eucalyptus grandis]
c96690.graph_c0	0.93	1.26	0.92	1.58	0.9	1.33	0	0.07	0	0.03	0	0.04	4.05957e-11	4.96827	up	9.28317e-07	6.39289	up	4.38539e-07	5.59335	up	--	--	--	--	--	--	Dehydrin	Dehydrin ERD14 OS=Arabidopsis thaliana (Mouse-ear cress) PE=1 SV=1	dehydrin 9 [Pinus ponderosa]
c96827.graph_c0	1.68	1.49	3.88	2.93	7.45	6.17	0.44	0.26	1.06	0.22	1.15	0.66	0.000260595	2.11347	up	0.000301257	2.1193	up	2.43577e-11	3.02754	up	--	--	--	--	--	--	--	--	--
c97089.graph_c0	33.79	42.45	24.6	18.78	18.4	15.35	6.17	3.44	0.6	0.5	2.41	1.56	7.50801e-25	3.14913	up	1.12217e-25	5.35883	up	1.5286e-13	3.3533	up	--	--	--	--	--	--	--	--	--
c97151.graph_c0	127.07	127.37	79.37	73.65	78.3	99.93	30.02	32.41	16.65	15.12	23.81	18.53	6.401e-21	1.97347	up	3.41719e-23	1.92484	up	1.5803e-16	2.16298	up	--	--	Biological Process: systemic acquired resistance (GO:0009627);; Biological Process: salicylic acid biosynthetic process (GO:0009697);; Molecular Function: oxidoreductase activity, acting on paired donors, with incorporation or reduction of molecular oxygen, 2-oxoglutarate as one donor, and incorporation of one atom each of oxygen into both donors (GO:0016706);; Biological Process: secondary metab…	--	[QR]	--	2OG-Fe(II) oxygenase superfamily;; non-haem dioxygenase in morphine synthesis N-terminal	Hyoscyamine 6-dioxygenase GN=H6H OS=Hyoscyamus niger (Black henbane) PE=1 SV=1	unknown [Picea sitchensis]
c97224.graph_c0	6.15	7.49	1.94	4.38	0.91	1.5	2.69	2.82	0.13	0.11	0.02	0	0.000405105	1.18321	up	0.00349735	4.33002	up	4.56993e-09	6.93614	up	[R]	General function prediction only	--	--	[OR]	--	Ubiquitin family;; Ubiquitin-2 like Rad60 SUMO-like	Ubiquitin (Precursor) OS=Phytophthora infestans (Potato late blight fungus) PE=1 SV=2	predicted protein [Physcomitrella patens]
c97365.graph_c2	21.09	41.87	45.31	25.98	13.37	22.12	0.62	0.44	0.16	0.16	0.78	0	4.18035e-06	5.80476	up	1.06479e-08	7.48215	up	3.28242e-09	5.68519	up	--	--	--	--	--	--	Family of unknown function (DUF566)	QWRF motif-containing protein 2 GN=QWRF2 OS=Arabidopsis thaliana (Mouse-ear cress) PE=2 SV=1	predicted protein [Physcomitrella patens]
c97440.graph_c0	10.46	13.57	18.37	13.58	22.09	21.62	4	1.75	0.94	1.02	8.68	6.16	3.26646e-08	2.04645	up	3.5853e-13	3.68938	up	1.81332e-08	1.6901	up	--	--	Biological Process: single-organism process (GO:0044699);;	K06678|0.0|vvi:100242435|hypothetical protein LOC100242435	[BD]	--	Nuclear condensing complex subunits, C-term domain;; HEAT repeats;; HEAT-like repeat	--	hypothetical protein AMTR_s00060p00100190 [Amborella trichopoda]
c97664.graph_c0	169.07	194.4	83.04	95.78	164.77	128.64	91.2	47.74	25.9	19.38	42.19	35.84	6.45788e-06	1.32392	up	1.61077e-17	1.65489	up	1.32005e-06	2.00871	up	--	--	Molecular Function: transferase activity, transferring phosphorus-containing groups (GO:0016772);;	--	[T]	Signal transduction mechanisms	Protein kinase domain;; Protein tyrosine kinase;; Wall-associated receptor kinase C-terminal	Probable serine/threonine-protein kinase At1g18390 (Precursor) GN=At1g18390 OS=Arabidopsis thaliana (Mouse-ear cress) PE=2 SV=2	hypothetical protein SORBIDRAFT_03g006850 [Sorghum bicolor]
c97754.graph_c0	12.21	14.22	2.99	4.05	4.01	3	5.46	1.42	0.06	0.38	0.96	0.52	1.66304e-05	1.88606	up	2.08238e-10	3.61841	up	2.00077e-05	2.35908	up	--	--	--	--	--	--	N-terminal C2 in EEIG1 and EHBP1 proteins	--	PREDICTED: uncharacterized protein LOC101257721 [Solanum lycopersicum]
c97828.graph_c0	31.53	53.99	63.66	40.34	22.08	30.21	5.89	3.19	1.6	2.75	4.91	3.61	1.53786e-05	3.53336	up	4.72243e-09	4.60183	up	2.89518e-13	3.11433	up	--	--	Molecular Function: tocopherol cyclase activity (GO:0009976);;	K09834|0.0|rcu:RCOM_0802380|Tocopherol cyclase, chloroplast precursor, putative	--	--	Tocopherol cyclase;; Tocopherol cyclase	Tocopherol cyclase, chloroplastic (Precursor) GN=F4D11.30 OS=Arabidopsis thaliana (Mouse-ear cress) PE=2 SV=1	hypothetical protein AMTR_s00109p00113060 [Amborella trichopoda]
c97920.graph_c0	13.59	15.7	7.75	7.82	6.82	5.9	3.15	1.18	0.36	0.41	3.42	0.51	5.48447e-32	2.87175	up	2.62622e-36	4.53658	up	9.20652e-05	2.07861	up	--	--	--	K11984|2e-07|ppp:PHYPADRAFT_233757|hypothetical protein	[TV]	--	--	DEAD-box ATP-dependent RNA helicase 42 GN=F9H16.10 OS=Arabidopsis thaliana (Mouse-ear cress) PE=1 SV=2	hypothetical protein V500_04171 [Pseudogymnoascus pannorum VKM F-4518 (FW-2643)]
c97985.graph_c0	4.67	4.44	5.87	5.55	3.4	3.7	1.74	1.78	0.73	0.32	0.65	0.69	0.00172432	1.27455	up	1.17119e-12	3.14306	up	1.10167e-06	2.47096	up	[Q]	Secondary metabolites biosynthesis, transport and catabolism	--	--	--	--	Reverse transcriptase-like	--	--
c97998.graph_c0	27.71	27.46	13.52	16.4	14.59	16.99	7.91	5.04	3.58	1.98	5.76	3.9	9.79501e-22	2.22789	up	1.37059e-14	2.38939	up	1.88461e-10	1.98961	up	[R]	General function prediction only	--	--	--	--	No apical meristem (NAM) protein	NAC domain-containing protein 86 {ECO:0000312|EMBL:AED92405.1} OS=Arabidopsis thaliana (Mouse-ear cress) PE=2 SV=1	PREDICTED: NAC domain-containing protein 86-like isoform X2 [Elaeis guineensis]
c98090.graph_c0	127.7	191.26	242.07	165.62	95.38	130.44	32.28	23.65	11.57	13.32	44.32	32.51	3.13802e-07	2.63754	up	1.09719e-09	3.87888	up	5.72159e-08	1.8468	up	--	--	--	--	--	--	Cupin;; Cupin	11S globulin seed storage protein 2 basic chain (Precursor) OS=Sesamum indicum (Oriental sesame) PE=2 SV=1	legumin [Metasequoia glyptostroboides]
c98091.graph_c0	12.03	13.14	6.16	6.46	7.96	6.69	2.01	1.76	1.52	1.45	2.84	3.48	9.05123e-19	2.54988	up	1.29622e-05	1.58302	up	0.00232877	1.12988	up	[F]	Nucleotide transport and metabolism	--	--	[A]	RNA processing and modification	--	Probable RNA-dependent RNA polymerase 1 GN=RDR1 OS=Oryza sativa subsp. japonica (Rice) PE=2 SV=2	hypothetical protein AMTR_s00176p00039530 [Amborella trichopoda]
c98092.graph_c0	122.26	193.94	227.05	163.44	97.55	137.33	43.88	29.15	14.1	13.07	54	42.2	0.00032961	2.03191	up	1.77328e-11	3.54853	up	8.03286e-05	1.42213	up	--	--	--	--	[A]	RNA processing and modification	RNA dependent RNA polymerase	RNA-dependent RNA polymerase 1 GN=F10B6.19 OS=Arabidopsis thaliana (Mouse-ear cress) PE=2 SV=1	PREDICTED: probable RNA-dependent RNA polymerase 1 [Nelumbo nucifera]
c98138.graph_c0	7.76	9.43	5.72	6.25	7.49	6.93	3.77	2.84	3.09	2.31	3.73	3.58	1.92597e-05	1.20723	up	0.000540061	1.14094	up	0.00234718	1.03906	up	--	--	--	--	[R]	General function prediction only	Kelch motif;; Kelch motif;; Galactose oxidase, central domain;; Kelch motif;; Galactose oxidase, central domain;; F-box domain	F-box/kelch-repeat protein At1g67480 GN=At1g67480 OS=Arabidopsis thaliana (Mouse-ear cress) PE=2 SV=1	unknown [Picea sitchensis]
c98311.graph_c0	3.5	3.78	8.47	5.83	13.93	11.11	0.13	0.09	0.18	0.68	3.51	2.12	2.26967e-13	4.93782	up	7.04124e-09	3.56654	up	2.35715e-06	2.2062	up	--	--	--	--	--	--	--	--	--
c98317.graph_c0	56.53	51.58	56.11	73.17	89.76	99.32	2.31	1.26	0.32	1.35	4.01	1.87	1.0354e-76	4.72231	up	7.11275e-28	5.94764	up	7.19491e-70	5.22143	up	[Q]	Secondary metabolites biosynthesis, transport and catabolism	--	--	--	--	--	--	--
c98448.graph_c0	20.99	18.85	13.73	9.75	8.95	8.92	8.01	7.27	4.69	3.31	7.66	5.26	2.78733e-13	1.73633	up	2.48044e-06	1.74877	up	0.000585047	1.16711	up	[A]	RNA processing and modification	Biological Process: cellular process (GO:0009987);;	K02607|1e-121|vvi:100243867|hypothetical protein LOC100243867	[L]	Replication, recombination and repair	Origin recognition complex (ORC) subunit 5 C-terminus;; AAA ATPase domain	Origin of replication complex subunit 1 {ECO:0000303|PubMed:15939553} OS=Oryza sativa subsp. japonica (Rice) PE=2 SV=1	hypothetical protein AMTR_s00119p00054040 [Amborella trichopoda]
c98508.graph_c0	10.86	16.31	6.03	6.57	11.69	9.18	2.92	0.51	0.58	0.91	4.36	4.65	1.78849e-06	2.89946	up	1.58132e-10	2.70013	up	0.00107982	1.26193	up	--	--	Molecular Function: copper-exporting ATPase activity (GO:0004008);; Molecular Function: copper ion binding (GO:0005507);; Molecular Function: ATP binding (GO:0005524);; Biological Process: detoxification of copper ion (GO:0010273);; Cellular Component: integral component of membrane (GO:0016021);; Biological Process: copper ion export (GO:0060003);;	K01533|0.0|vvi:100259857|hypothetical protein LOC100259857	[P]	Inorganic ion transport and metabolism	E1-E2 ATPase;; haloacid dehalogenase-like hydrolase;; Heavy-metal-associated domain;; haloacid dehalogenase-like hydrolase;; haloacid dehalogenase-like hydrolase	Probable copper-transporting ATPase HMA5 GN=HMA5 OS=Arabidopsis thaliana (Mouse-ear cress) PE=1 SV=2	PREDICTED: probable copper-transporting ATPase HMA5 isoform X1 [Phoenix dactylifera]
c98599.graph_c0	20.96	24.5	10.98	11.81	18.23	20.19	6.73	7.33	0.56	0.55	4.31	2.33	2.59223e-14	1.61966	up	5.00874e-38	3.99721	up	2.1187e-21	2.61139	up	--	--	--	--	--	--	Nucleotide-diphospho-sugar transferase	Uncharacterized protein At4g15970 GN=At4g15970 OS=Arabidopsis thaliana (Mouse-ear cress) PE=2 SV=1	unknown [Picea sitchensis]
c98657.graph_c0	1.23	1.75	0.92	0.37	0.58	0.84	0.03	0	0	0	0.05	0	9.25027e-18	6.55723	up	0.00211281	Inf	up	6.35312e-12	6.71542	up	--	--	Molecular Function: binding (GO:0005488);; Molecular Function: oxidoreductase activity (GO:0016491);;	--	[Q]	Secondary metabolites biosynthesis, transport and catabolism	Cytochrome P450;; Domain of unknown function (DUF4219)	Cytochrome P450 750A1 GN=CYP750A1 OS=Pinus taeda (Loblolly pine) PE=2 SV=1	unknown [Picea sitchensis]
c98660.graph_c0	3.5	4.75	3.03	2.32	2	1.91	1.15	1.7	0.44	0.36	1.61	0.8	1.72792e-14	2.31548	up	1.47174e-12	3.27423	up	4.47391e-08	2.36596	up	[R]	General function prediction only	Biological Process: sucrose metabolic process (GO:0005985);; Biological Process: biosynthetic process (GO:0009058);; Molecular Function: sucrose synthase activity (GO:0016157);;	K00695|8e-79|vvi:100267606|hypothetical protein LOC100267606	[M]	Cell wall/membrane/envelope biogenesis	Sucrose synthase	Sucrose synthase 2 GN=SUS2 OS=Pisum sativum (Garden pea) PE=2 SV=1	sucrose synthase [Pinus taeda]
c98674.graph_c1	3.58	4.07	3.41	3.08	1.84	1.82	0.97	0.95	0.53	0.44	0.57	0.5	4.80917e-08	1.95826	up	5.31984e-09	2.44192	up	0.000303966	1.89613	up	--	--	Molecular Function: transferase activity, transferring glycosyl groups (GO:0016757);; Cellular Component: intracellular membrane-bounded organelle (GO:0043231);; Cellular Component: cytoplasmic part (GO:0044444);;	--	[GMW]	--	Glycosyl transferase family 64 domain	Glycosyltransferase family protein 64 C3 {ECO:0000303|PubMed:24905498} (Precursor) OS=Arabidopsis thaliana (Mouse-ear cress) PE=2 SV=1	PREDICTED: exostosin-1 [Musa acuminata subsp. malaccensis]
c98752.graph_c1	1.43	1.06	1.67	0.85	1.19	1.25	0.56	1.21	0.13	0.47	0.42	0.23	0.00363637	1.78081	up	0.000630602	3.01286	up	0.000472846	2.3234	up	--	--	Biological Process: rRNA processing (GO:0006364);; Cellular Component: chloroplast thylakoid membrane (GO:0009535);; Biological Process: response to high light intensity (GO:0009644);; Biological Process: response to sucrose (GO:0009744);; Biological Process: photosynthesis, light harvesting in photosystem I (GO:0009768);; Cellular Component: chloroplast envelope (GO:0009941);; Biological Process…	K08907|4e-77|vvi:100263275|hypothetical protein LOC100263275	--	--	Chlorophyll A-B binding protein;; Chlorophyll A-B binding protein	Chlorophyll a-b binding protein 6A, chloroplastic (Precursor) GN=CAB6A OS=Solanum lycopersicum (Tomato) PE=2 SV=1	unknown [Picea sitchensis]
c98856.graph_c2	2419.18	2148.2	21950.2	23821.5	3472.37	3673.24	68.37	119.78	2125.24	2629.32	886.01	776.98	5.74646e-40	4.42355	up	5.05664e-11	2.90823	up	7.7303e-07	2.1524	up	--	--	Molecular Function: transferase activity, transferring glycosyl groups (GO:0016757);;	--	[GC]	--	UDP-glucoronosyl and UDP-glucosyl transferase	7-deoxyloganetin glucosyltransferase GN=UGT85A23 OS=Catharanthus roseus (Madagascar periwinkle) PE=1 SV=1	unknown [Picea sitchensis]
c98914.graph_c1	8.14	12.37	5.21	3.55	1.49	1.76	0.34	0.27	0.49	0.12	0.25	0.05	1.95447e-09	5.12209	up	5.17559e-06	3.85052	up	7.72281e-06	3.05994	up	[S]	Function unknown	--	--	--	--	Wax ester synthase-like Acyl-CoA acyltransferase domain;; Condensation domain;; Protein of unknown function (DUF1298);; Protein of unknown function (DUF1298)	O-acyltransferase WSD1 GN=WSD1 OS=Arabidopsis thaliana (Mouse-ear cress) PE=2 SV=1	PREDICTED: O-acyltransferase WSD1-like isoform X2 [Nelumbo nucifera]
c98926.graph_c2	1.66	1.96	1.35	0.92	1.08	1.02	0	0	0	0	0	0	1.28174e-21	Inf	up	2.06788e-11	Inf	up	2.61197e-14	Inf	up	[S]	Function unknown	--	--	--	--	--	--	--
c98971.graph_c0	4.31	5.32	2.32	1.53	1.2	2.64	2.98	1.88	0.2	0.24	0.53	0.24	5.73633e-05	1.49346	up	2.72548e-05	2.67492	up	0.000339912	2.37858	up	--	--	Cellular Component: integral component of membrane (GO:0016021);; Molecular Function: substrate-specific transmembrane transporter activity (GO:0022891);; Biological Process: transmembrane transport (GO:0055085);;	--	[R]	General function prediction only	Sugar (and other) transporter;; Major Facilitator Superfamily	Polyol transporter 5 GN=PLT5 OS=Arabidopsis thaliana (Mouse-ear cress) PE=1 SV=2	unknown [Picea sitchensis]
c99022.graph_c0	48.99	49.93	38.13	41.06	19.73	22.57	15	20.88	8.28	9.29	9.01	6.63	6.49377e-12	1.38424	up	2.11223e-20	1.85692	up	2.41599e-08	1.50859	up	[G]	Carbohydrate transport and metabolism	--	K14641|0.0|vvi:100267968|hypothetical protein LOC100267968	[F]	Nucleotide transport and metabolism	GDA1/CD39 (nucleoside phosphatase) family	Apyrase 2 GN=APY2 OS=Arabidopsis thaliana (Mouse-ear cress) PE=1 SV=1	hypothetical protein AMTR_s00007p00221730 [Amborella trichopoda]
c99133.graph_c0	1.54	3.16	1.02	1	1.01	1.51	0.34	0.26	0.04	0.32	0.2	0.09	0.000206939	2.84301	up	0.000166339	2.42407	up	1.59386e-07	3.61951	up	--	--	Molecular Function: protein kinase activity (GO:0004672);; Biological Process: phosphorylation (GO:0016310);;	--	--	--	Leucine Rich repeats (2 copies);; Leucine rich repeat;; Leucine Rich Repeat;; Leucine Rich repeat;; Leucine rich repeat;; Leucine rich repeat N-terminal domain	Leucine-rich repeat receptor protein kinase EXS (Precursor) GN=T28J14.220 OS=Arabidopsis thaliana (Mouse-ear cress) PE=1 SV=1	hypothetical protein AMTR_s00009p00076890 [Amborella trichopoda]
c99203.graph_c0	2.71	5.17	12.76	5.16	5.08	3.68	0	0	0	0	0.04	0.02	6.77828e-09	Inf	up	6.69481e-06	Inf	up	1.00149e-15	7.29042	up	--	--	--	--	[Z]	Cytoskeleton	--	--	PREDICTED: centromere-associated protein E-like isoform X3 [Setaria italica]
c99203.graph_c1	3.09	5.09	5.78	3.41	2.13	1.6	0	0	0	0	0	0	2.8423e-11	Inf	up	2.55061e-09	Inf	up	2.65508e-13	Inf	up	[RTKL]	--	--	--	--	--	--	--	--
c99211.graph_c0	17.79	30.41	34.54	21	11.8	20.54	0.76	0.24	0.23	0.83	1.05	0.81	3.58119e-10	4.61302	up	1.38213e-07	5.28703	up	3.26701e-06	3.83476	up	--	--	--	K07765|6e-38|rcu:RCOM_0096190|protease m50 membrane-bound transcription factor site 2 protease, putative (EC:3.4.24.85)	[O]	Posttranslational modification, protein turnover, chaperones	Peptidase family M50	--	membrane-bound transcription factor site 2 protease [Medicago truncatula]
c99248.graph_c0	7.04	5.86	2.03	2.17	0.94	1.35	0.49	1.24	0	0.02	0.06	0.02	9.35622e-12	2.7833	up	3.30167e-16	7.31156	up	1.2814e-10	5.01501	up	--	--	Molecular Function: DNA binding (GO:0003677);; Biological Process: regulation of transcription, DNA-templated (GO:0006355);;	--	--	--	No apical meristem (NAM) protein	NAC domain-containing protein 18 GN=F14G24.15 OS=Arabidopsis thaliana (Mouse-ear cress) PE=2 SV=1	PREDICTED: NAC transcription factor 25-like [Nelumbo nucifera]
c99357.graph_c0	345.95	299.07	45.04	59.32	180.86	300.07	118.71	89.02	9.46	9.12	54.02	26.21	1.34293e-09	1.59208	up	4.81791e-08	2.25584	up	0.000467101	2.67051	up	--	--	--	K09422|9e-79|vvi:100253313|hypothetical protein LOC100253313	[K]	Transcription	Myb-like DNA-binding domain;; Myb-like DNA-binding domain	Transcription factor MYB44 GN=K8K14.2 OS=Arabidopsis thaliana (Mouse-ear cress) PE=2 SV=1	hypothetical protein AMTR_s00119p00105590 [Amborella trichopoda]
c99412.graph_c0	12.77	15.4	4.92	8.23	2.87	3.57	4.2	1.95	0.57	0.68	1.54	0.59	8.74794e-13	2.13081	up	0.000795661	2.47561	up	0.000899571	1.8933	up	[J]	Translation, ribosomal structure and biogenesis	--	--	--	--	--	Transcription factor bHLH110 GN=T22C5.11 OS=Arabidopsis thaliana (Mouse-ear cress) PE=2 SV=2	unknown [Picea sitchensis]
c99496.graph_c0	1	1.97	1.42	0.77	0.45	0.71	0.02	0.04	0.03	0.03	0.03	0	3.6735e-09	5.54361	up	8.46654e-06	4.97473	up	3.75891e-06	4.61141	up	--	--	--	--	--	--	Leucine Rich repeats (2 copies);; Leucine rich repeat;; Leucine Rich Repeat;; Leucine rich repeat	Probable WRKY transcription factor 19 GN=WRKY19 OS=Arabidopsis thaliana (Mouse-ear cress) PE=2 SV=1	unknown [Picea sitchensis]
c99565.graph_c0	9.74	13.17	6.03	5.32	2.72	1.45	3.92	1.54	0.08	0.14	0.51	0.19	0.000244773	1.71337	up	2.12832e-24	5.17658	up	0.00448107	2.41174	up	[R]	General function prediction only	Molecular Function: protein binding (GO:0005515);;	--	--	--	--	Transcription factor LAX PANICLE OS=Oryza sativa subsp. japonica (Rice) PE=1 SV=1	barren stalk1-like protein [Leymus cinereus]
c99573.graph_c0	4.73	6.16	2.19	1.51	0.8	1.02	1.81	1.72	0.61	0.55	0.18	0.31	5.68928e-09	1.72846	up	0.00149904	1.53948	up	0.0004505	2.16627	up	[V]	Defense mechanisms	Biological Process: transcription, DNA-templated (GO:0006351);;	--	--	--	AP2 domain	Ethylene-responsive transcription factor ERF018 GN=ERF018 OS=Arabidopsis thaliana (Mouse-ear cress) PE=2 SV=1	unknown [Picea sitchensis]
c99583.graph_c0	161.93	149.12	77.88	69.42	44.66	44.33	18.5	16.81	1.12	4.29	3.82	1.28	3.02359e-38	3.05871	up	1.2975e-97	4.45678	up	1.64298e-52	4.25154	up	--	--	Biological Process: cellular process (GO:0009987);;	--	--	--	B3 DNA binding domain	B3 domain-containing transcription factor FUS3 GN=FUS3 OS=Arabidopsis thaliana (Mouse-ear cress) PE=2 SV=2	PREDICTED: B3 domain-containing transcription factor FUS3-like isoform X2 [Nelumbo nucifera]
c99589.graph_c0	4.89	6.1	3.98	4.2	1.02	1.82	2.41	1.92	0.52	0.25	0.62	0.86	0.0019242	1.44183	up	7.71044e-09	3.49539	up	0.00673265	1.7744	up	--	--	Molecular Function: DNA binding (GO:0003677);; Molecular Function: chromatin binding (GO:0003682);;	--	--	--	Myb-like DNA-binding domain;; Myb-like DNA-binding domain	Transcription factor CPC GN=CPC OS=Arabidopsis thaliana (Mouse-ear cress) PE=1 SV=1	PREDICTED: transcription factor CPC-like isoform X2 [Phoenix dactylifera]
c60655.graph_c0	38.5	33.79	24.84	22.09	43.35	34.66	90.51	90.7	1.93	1.52	15.62	13.1	1.13306e-08	-1.39601	down	5.45457e-12	3.45046	up	3.27668e-05	1.56077	up	[IQR]	--	--	--	--	--	--	Probable LRR receptor-like serine/threonine-protein kinase At1g07650 (Precursor) GN=At1g07650 OS=Arabidopsis thaliana (Mouse-ear cress) PE=1 SV=1	PREDICTED: probable leucine-rich repeat receptor-like serine/threonine-protein kinase At3g14840-like [Cucumis sativus]
c100067.graph_c0	2.12	3.86	5.23	3.82	4.8	4.76	2.61	1.71	0.35	0.44	0.41	0.5	--	--	--	2.49687e-07	3.15631	up	9.56965e-09	3.58658	up	--	--	Biological Process: defense response (GO:0006952);; Molecular Function: ADP binding (GO:0043531);;	--	--	--	NB-ARC domain;; Arabidopsis broad-spectrum mildew resistance protein RPW8;; Leucine Rich repeats (2 copies);; Leucine rich repeat;; Leucine Rich Repeat	Probable disease resistance protein At4g33300 GN=At4g33300 OS=Arabidopsis thaliana (Mouse-ear cress) PE=2 SV=3	unknown [Picea sitchensis]
c100087.graph_c0	5.55	0.52	15.02	10.36	37.22	51.65	22.59	3.5	0.29	2.19	13.84	3.5	--	--	--	1.93236e-06	3.36529	up	1.51438e-09	2.79262	up	--	--	--	--	--	--	PHD-finger	PHD finger protein At3g20280 GN=At3g20280 OS=Arabidopsis thaliana (Mouse-ear cress) PE=2 SV=1	PREDICTED: uncharacterized protein LOC105174914 [Sesamum indicum]
c100145.graph_c0	36.79	12.59	7.97	9.19	5.13	7.74	7.63	5.56	0.08	1.34	3.03	0.76	--	--	--	3.32857e-14	3.25791	up	0.0075951	1.87731	up	--	--	--	K02320|0.0|vvi:100250805|hypothetical protein LOC100250805	[L]	Replication, recombination and repair	DNA polymerase family B;; DNA polymerase family B, exonuclease domain;; DNA polymerase alpha subunit p180 N terminal;; DNA Polymerase alpha zinc finger	DNA polymerase alpha catalytic subunit OS=Oryza sativa subsp. japonica (Rice) PE=2 SV=2	PREDICTED: DNA polymerase alpha catalytic subunit [Nelumbo nucifera]
c100217.graph_c0	14.65	12.94	23.34	21.8	24.91	20.1	11.34	10.72	1.14	4.02	4.66	3.83	--	--	--	3.88488e-25	2.79615	up	9.7371e-12	2.55532	up	[QR]	--	--	--	--	--	Terpene synthase, N-terminal domain;; Terpene synthase family, metal binding domain	Longifolene synthase GN=TPS-Lon OS=Picea abies (Norway spruce) PE=1 SV=1	unknown [Picea sitchensis]
c100329.graph_c0	309.02	333.79	222.03	374.81	335.78	387.72	267.64	157.31	78.04	36.18	232.98	138.7	--	--	--	0.00844081	2.05971	up	0.00400072	1.04265	up	--	--	Molecular Function: transferase activity (GO:0016740);;	--	--	--	Protein kinase domain;; Protein tyrosine kinase;; D-mannose binding lectin;; S-locus glycoprotein family	G-type lectin S-receptor-like serine/threonine-protein kinase RLK1 (Precursor) GN=RLK1 OS=Arabidopsis thaliana (Mouse-ear cress) PE=2 SV=2	PREDICTED: G-type lectin S-receptor-like serine/threonine-protein kinase RLK1-like [Citrus sinensis]
c100353.graph_c0	2.78	2.96	3.78	3.81	3.12	3.78	1.86	1.47	0.44	0.66	1.5	1.23	--	--	--	4.12526e-12	2.52377	up	7.72087e-05	1.52909	up	[RTKL]	--	--	--	--	--	--	--	--
c100389.graph_c0	0.68	0.53	3.75	2.22	1.32	1.63	0	0	0	0	0	0	--	--	--	4.92869e-14	Inf	up	7.01579e-13	Inf	up	--	--	--	--	--	--	--	--	--
c100550.graph_c0	44.2	52.55	21.05	25.89	23.17	25.34	40.41	37.37	1.49	1.17	12.72	7.45	--	--	--	1.35349e-30	3.80881	up	3.60798e-07	1.35655	up	--	--	--	--	--	--	NB-ARC domain;; TIR domain;; Leucine Rich repeats (2 copies);; Leucine Rich Repeat;; Leucine rich repeat;; TIR domain	TMV resistance protein N GN=N OS=Nicotiana glutinosa (Tobacco) PE=1 SV=1	PREDICTED: TMV resistance protein N-like [Eucalyptus grandis]
c100559.graph_c0	20.6	25.96	23.89	26.54	32.19	38.71	21.31	14.5	6.41	4.79	23.27	11.52	--	--	--	2.05565e-09	1.86529	up	0.000369081	1.06227	up	--	--	Molecular Function: DNA binding (GO:0003677);; Molecular Function: peroxidase activity (GO:0004601);; Biological Process: DNA recombination (GO:0006310);; Molecular Function: metal ion binding (GO:0046872);;	--	[R]	General function prediction only	TIR domain;; TIR domain;; gag-polypeptide of LTR copia-type;; gag-polypeptide of LTR copia-type	TMV resistance protein N GN=N OS=Nicotiana glutinosa (Tobacco) PE=1 SV=1	PREDICTED: uncharacterized protein LOC103946540 [Pyrus x bretschneideri]
c100710.graph_c0	4.97	6.28	28.9	19.24	29.03	23.65	4.43	1.71	0.78	1.22	11.09	4.17	--	--	--	7.26693e-10	4.23465	up	6.6569e-05	1.91194	up	[GC]	--	Molecular Function: ion channel activity (GO:0005216);; Biological Process: ion transport (GO:0006811);; Cellular Component: membrane (GO:0016020);;	--	[PT]	--	Ankyrin repeats (3 copies);; Ankyrin repeat;; Ankyrin repeats (many copies);; Ankyrin repeats (many copies);; Ankyrin repeat;; Cyclic nucleotide-binding domain;; Domain of unknown function (DUF3354);; Ion transport protein;; Ion channel	Potassium channel KOR1 OS=Oryza sativa subsp. japonica (Rice) PE=2 SV=1	Potassium channel SKOR [Morus notabilis]
c100779.graph_c3	17.08	15.56	4.11	5.88	4.06	4.76	9.92	10.13	1.08	0.62	2.27	1.31	--	--	--	2.3562e-06	2.23993	up	0.00731583	1.37932	up	--	--	--	--	--	--	--	DEAD-box ATP-dependent RNA helicase 42 GN=F9H16.10 OS=Arabidopsis thaliana (Mouse-ear cress) PE=1 SV=2	hypothetical protein MTR_1g032540 [Medicago truncatula]
c100820.graph_c0	12.68	13.41	6.8	6.72	6.61	5.72	6.79	7.96	1.54	1.01	4.41	2.94	--	--	--	2.42796e-07	1.93012	up	0.000862138	1.3343	up	[RTKL]	--	Molecular Function: aldo-keto reductase (NADP) activity (GO:0004033);; Cellular Component: cytosol (GO:0005829);; Biological Process: oxidation-reduction process (GO:0055114);;	--	[C]	Energy production and conversion	--	Probable aldo-keto reductase 6 GN=At1g60750 OS=Arabidopsis thaliana (Mouse-ear cress) PE=3 SV=1	Os04g0338100 [Oryza sativa Japonica Group]
c100909.graph_c0	1.84	1.65	5.13	2.9	38	24.78	0.53	0.98	2.3	0.23	14.8	19.37	--	--	--	0.00192766	1.83194	up	0.00127584	1.59287	up	[RTKL]	--	--	--	--	--	--	Endonuclease OS=Nicotiana tabacum (Common tobacco) PE=2 SV=1	PREDICTED: uncharacterized protein LOC103438816 [Malus domestica]
c100921.graph_c1	4.24	4.3	20.83	14.8	38.68	28.65	6.12	9.25	4.65	5.89	8.61	8.77	--	--	--	3.14595e-06	1.71912	up	3.91006e-06	2.38951	up	[C]	Energy production and conversion	Biological Process: metabolic process (GO:0008152);; Molecular Function: transferase activity, transferring hexosyl groups (GO:0016758);;	--	[GC]	--	UDP-glucoronosyl and UDP-glucosyl transferase	UDP-glycosyltransferase 85A1 GN=F12K8.26 OS=Arabidopsis thaliana (Mouse-ear cress) PE=2 SV=1	unknown [Picea sitchensis]
c100927.graph_c0	70.31	70.98	72.57	91.52	119.35	114.46	56.36	33.21	14.62	8.5	60.72	31.29	--	--	--	6.93629e-15	2.72977	up	2.37767e-08	1.54982	up	--	--	--	--	--	--	--	--	--
c100968.graph_c0	69.05	76.39	161.4	165.44	244.16	250.48	54.61	33.19	38.47	38.39	104.86	81.63	--	--	--	1.12085e-20	1.80701	up	1.60349e-08	1.55042	up	[QR]	--	--	--	--	--	--	--	--
c100991.graph_c0	2.66	3.92	4.47	3.8	1.22	1.52	1.63	1.51	0.45	0.31	0.31	0.49	--	--	--	8.93037e-19	2.75948	up	6.24058e-07	2.21496	up	--	--	--	--	--	--	hAT family C-terminal dimerisation region;; Protein of unknown function (DUF 659)	--	hypothetical protein SORBIDRAFT_08g007560 [Sorghum bicolor]
c101210.graph_c0	32.53	33.04	36.08	24.64	60.69	50.72	46.54	35.99	10.31	9.94	36.19	15.16	--	--	--	0.000244076	1.32139	up	0.00415297	1.3456	up	[Q]	Secondary metabolites biosynthesis, transport and catabolism	Cellular Component: plastid (GO:0009536);; Cellular Component: membrane (GO:0016020);;	--	[E]	Amino acid transport and metabolism	Transmembrane amino acid transporter protein	Lysine histidine transporter-like 5 GN=At1g71680 OS=Arabidopsis thaliana (Mouse-ear cress) PE=2 SV=2	PREDICTED: lysine histidine transporter 1-like [Musa acuminata subsp. malaccensis]
c101355.graph_c0	106.1	93.92	99.78	92.67	129.66	172.25	92.08	85.34	27.72	27.18	58.8	39.65	--	--	--	2.95251e-14	1.46224	up	5.36424e-08	1.69518	up	[M]	Cell wall/membrane/envelope biogenesis	--	--	--	--	Protein kinase domain;; Protein tyrosine kinase;; Wall-associated receptor kinase galacturonan-binding;; Calcium-binding EGF domain	Wall-associated receptor kinase 3 (Precursor) GN=WAK3 OS=Arabidopsis thaliana (Mouse-ear cress) PE=2 SV=2	hypothetical protein AMTR_s00022p00101660 [Amborella trichopoda]
c101407.graph_c0	98.7	112.25	119.56	119.36	290.26	288.08	153.14	94.76	39.89	29.52	169.53	78.22	--	--	--	4.21797e-17	1.65581	up	1.54447e-05	1.47376	up	--	--	--	--	--	--	--	--	--
c101428.graph_c1	117.88	110.14	45.55	30.26	91.63	97.77	77.35	73.11	8.76	13.84	36.09	33.45	--	--	--	0.000387408	1.35665	up	6.7986e-09	1.59321	up	[I]	Lipid transport and metabolism	Cellular Component: condensin complex (GO:0000796);; Molecular Function: ATP binding (GO:0005524);; Cellular Component: nucleus (GO:0005634);; Biological Process: DNA repair (GO:0006281);; Biological Process: DNA recombination (GO:0006310);; Biological Process: sister chromatid cohesion (GO:0007062);; Biological Process: mitotic chromosome condensation (GO:0007076);;	K06674|0.0|vvi:100245029|hypothetical protein LOC100245029	[BD]	--	RecF/RecN/SMC N terminal domain;; SMC proteins Flexible Hinge Domain;; AAA domain;; AAA domain	Structural maintenance of chromosomes protein 2-1 OS=Arabidopsis thaliana (Mouse-ear cress) PE=2 SV=2	hypothetical protein AMTR_s00029p00193070 [Amborella trichopoda]
c101472.graph_c2	50.23	46.01	43.63	33.98	159.11	155.09	105.86	48.76	14.54	15.45	66.7	34.9	--	--	--	0.000489331	1.03246	up	4.14503e-10	1.73711	up	[S]	Function unknown	--	--	--	--	--	Extensin (Precursor) OS=Daucus carota (Wild carrot) PE=2 SV=1	PREDICTED: extensin-like [Elaeis guineensis]
c101478.graph_c2	0.88	1.25	3.31	1.7	3.79	3.12	0.29	0.33	0.51	0.32	0.25	0.53	--	--	--	0.000198027	4.2494	up	9.4934e-11	4.22375	up	--	--	--	--	--	--	--	--	--
c101679.graph_c0	145.46	120.85	28.86	41.69	41.7	58.25	204.86	201.45	8.59	9.75	31.38	19.8	--	--	--	0.000946961	1.44474	up	0.000907594	1.12038	up	--	--	Cellular Component: peroxisome (GO:0005777);; Biological Process: response to stress (GO:0006950);; Biological Process: signal transduction (GO:0007165);; Biological Process: jasmonic acid biosynthetic process (GO:0009695);; Biological Process: response to hormone (GO:0009725);; Molecular Function: 12-oxophytodienoate reductase activity (GO:0016629);; Biological Process: oxylipin biosynthetic pro…	K05894|1e-152|osa:4345762|Os08g0459600	[CR]	--	NADH:flavin oxidoreductase / NADH oxidase family;; NADH:flavin oxidoreductase / NADH oxidase family	12-oxophytodienoate reductase 7 OS=Oryza sativa subsp. japonica (Rice) PE=2 SV=1	hypothetical protein AMTR_s00036p00209710 [Amborella trichopoda]
c101744.graph_c0	18.01	18.59	8.49	9.83	11.14	11.04	12.39	10.09	2.99	3.95	6.78	4.61	--	--	--	1.10598e-05	1.3589	up	8.08585e-05	1.28179	up	--	--	Molecular Function: binding (GO:0005488);; Molecular Function: oxidoreductase activity (GO:0016491);;	--	[QI]	--	Cytochrome P450	Cytochrome P450 716B1 GN=CYP716B1 OS=Picea sitchensis (Sitka spruce) PE=2 SV=1	PREDICTED: taxadiene 5-alpha hydroxylase-like [Fragaria vesca subsp. vesca]
c102051.graph_c0	0.03	0	1.63	1.02	4.95	9.6	0.69	0.08	0	0.02	2.53	0.92	--	--	--	1.62146e-07	5.40305	up	0.00669335	2.68254	up	--	--	--	--	--	--	--	--	--
c102189.graph_c0	1.24	1.48	1.99	1.73	1.28	1.5	1.31	1.59	0.68	0.44	0.54	0.31	--	--	--	0.0096357	1.42824	up	0.00469192	1.79408	up	[L]	Replication, recombination and repair	--	--	--	--	--	--	--
c102249.graph_c0	1.28	0.17	210.13	128.87	253.72	170.66	0	0.07	0.08	0.08	0	0.08	--	--	--	3.11275e-18	10.767	up	2.20857e-23	12.4839	up	--	--	--	--	--	--	--	--	--
c102255.graph_c0	0.22	0.11	2.07	1.03	8.34	7.44	0	0	0	0	0	0	--	--	--	4.26253e-05	Inf	up	3.00518e-39	Inf	up	[G]	Carbohydrate transport and metabolism	Molecular Function: hydrolase activity (GO:0016787);;	--	[IOT]	--	Lipase (class 3)	--	PREDICTED: uncharacterized protein LOC105054867 [Elaeis guineensis]
c102264.graph_c0	0.24	0.27	15.59	8.53	31.43	23.02	0	0.03	0.04	0	0.21	0.04	--	--	--	3.65994e-09	9.10527	up	1.07725e-21	7.92743	up	--	--	--	--	--	--	--	--	--
c102295.graph_c0	0.36	0.19	317.49	237.06	37.26	38.17	0	0	0	0	0.12	0	--	--	--	2.70346e-45	Inf	up	4.18474e-40	9.43322	up	--	--	--	--	--	--	--	--	--
c102322.graph_c0	0.06	0.36	9.67	6.89	3.84	2.21	0	0	0	0	0	0	--	--	--	3.77491e-16	Inf	up	1.09693e-05	Inf	up	--	--	--	--	--	--	--	--	--
c102354.graph_c0	0	0	6.76	3	3.85	2.67	0	0	0	0	0	0	--	--	--	5.19103e-05	Inf	up	1.87923e-11	Inf	up	--	--	--	--	--	--	--	30S ribosomal protein S31, mitochondrial (Precursor) GN=At2g21290 OS=Arabidopsis thaliana (Mouse-ear cress) PE=3 SV=1	PREDICTED: 30S ribosomal protein S31, mitochondrial [Populus euphratica]
c102378.graph_c0	0.18	0.38	7.89	4.51	4.83	4.33	0	0	0	0	0	0	--	--	--	1.33504e-08	Inf	up	4.74517e-17	Inf	up	--	--	Biological Process: response to desiccation (GO:0009269);; Biological Process: response to salt stress (GO:0009651);; Biological Process: response to abscisic acid (GO:0009737);;	--	--	--	BURP domain	Protein RAFTIN 1A (Precursor) GN=RAFTIN1A OS=Triticum aestivum (Wheat) PE=1 SV=1	hypothetical protein 0_16653_02, partial [Pinus taeda]
c102385.graph_c0	0.51	1.26	45.45	18.46	33.85	16.1	0	0	0	0	0	0	--	--	--	1.20762e-05	Inf	up	2.01929e-06	Inf	up	--	--	--	--	--	--	--	--	unknown [Picea sitchensis]
c102401.graph_c0	0.08	0	195.5	93.43	145.36	80.34	0.1	0	0.42	0.11	0.51	1.15	--	--	--	1.19916e-07	8.81092	up	1.72115e-07	7.17496	up	--	--	Molecular Function: ATP binding (GO:0005524);; Cellular Component: mitochondrion (GO:0005739);; Cellular Component: vacuolar membrane (GO:0005774);; Cellular Component: cytosol (GO:0005829);; Cellular Component: plasma membrane (GO:0005886);; Biological Process: ATP catabolic process (GO:0006200);; Biological Process: protein targeting to membrane (GO:0006612);; Biological Process: drug transmemb…	--	[Q]	Secondary metabolites biosynthesis, transport and catabolism	ABC transporter	Putative pleiotropic drug resistance protein 7 OS=Oryza sativa subsp. japonica (Rice) PE=3 SV=1	PREDICTED: putative pleiotropic drug resistance protein 7 [Musa acuminata subsp. malaccensis]
c102487.graph_c0	2.51	3.39	7.06	3.84	5.5	4.36	0	0	0	0	0	0	--	--	--	1.95983e-05	Inf	up	4.09225e-12	Inf	up	--	--	--	--	--	--	--	--	--
c38848.graph_c0	0.04	0.19	6.24	4.19	4.29	2.3	0.05	0	0.1	0	0	0.05	--	--	--	2.9556e-11	6.42063	up	4.38991e-05	7.0802	up	--	--	Biological Process: signal transduction (GO:0007165);; Biological Process: response to organic substance (GO:0010033);;	--	--	--	Domain of unknown function (DUF4228)	--	unknown [Picea sitchensis]
c38867.graph_c0	3.04	2.17	28.61	13.27	10.31	17.82	0	0	0	0	0	0	--	--	--	7.50372e-05	Inf	up	1.98542e-08	Inf	up	--	--	--	--	--	--	--	--	--
c38908.graph_c0	0.24	0	15.51	7.15	12.61	9.73	0	0	0	0	0	0	--	--	--	1.58185e-05	Inf	up	4.18938e-20	Inf	up	--	--	Molecular Function: serine-type carboxypeptidase activity (GO:0004185);; Cellular Component: vacuole (GO:0005773);; Biological Process: proteolysis (GO:0006508);; Biological Process: microtubule nucleation (GO:0007020);;	K08249|0.0|pop:POPTR_1084309|hypothetical protein	[OE]	--	Serine carboxypeptidase	Serine carboxypeptidase-like 27 (Precursor) GN=SCPL27 OS=Arabidopsis thaliana (Mouse-ear cress) PE=2 SV=1	PREDICTED: serine carboxypeptidase-like 27 [Nelumbo nucifera]
c40047.graph_c0	0.28	0.12	1.97	3.41	10.16	9.09	0	0.07	0	0.08	0.15	0.53	--	--	--	4.76287e-06	5.77554	up	7.21901e-15	4.93381	up	--	--	--	--	--	--	--	--	unknown [Picea sitchensis]
c41125.graph_c0	4.56	2.18	1.62	1.74	3.67	3.83	0.58	0.11	0.06	0	0.06	0	--	--	--	4.68198e-09	5.54359	up	2.7543e-13	7.19322	up	--	--	--	--	--	--	PAR1 protein	--	unknown [Picea sitchensis]
c42717.graph_c0	6.3	13.34	4.97	5.91	14.37	17.22	5.94	3.68	0.92	0.37	7.39	3.84	--	--	--	4.44699e-05	2.79125	up	0.00681596	1.63151	up	--	--	--	--	--	--	--	--	--
c42977.graph_c0	1.34	0.96	11.64	6.39	14.65	12.19	6.43	0.86	0	0.75	5.15	1.49	--	--	--	0.000437843	4.19787	up	0.000664294	2.17915	up	[Q]	Secondary metabolites biosynthesis, transport and catabolism	--	--	--	--	--	--	--
c44016.graph_c1	0.92	0.39	2.64	2.05	3.42	1.67	0	0	0	0	0	0	--	--	--	2.53504e-11	Inf	up	0.000271919	Inf	up	--	--	Cellular Component: intracellular membrane-bounded organelle (GO:0043231);; Cellular Component: cytoplasmic part (GO:0044444);;	--	--	--	Plastocyanin-like domain	Uclacyanin-3 (Precursor) GN=UCC3 OS=Arabidopsis thaliana (Mouse-ear cress) PE=2 SV=1	blue copper protein precursor [Zea mays]
c47536.graph_c0	0.07	0	120.79	54.42	102.97	52.56	0.1	0	0	0	0.3	1.22	--	--	--	7.5054e-08	Inf	up	1.07149e-05	6.74401	up	--	--	Biological Process: response to molecule of fungal origin (GO:0002238);; Molecular Function: protein serine/threonine kinase activity (GO:0004674);; Molecular Function: ATP binding (GO:0005524);; Biological Process: protein phosphorylation (GO:0006468);; Biological Process: response to stress (GO:0006950);;	--	[T]	Signal transduction mechanisms	Protein kinase domain;; Protein tyrosine kinase	Probable receptor-like serine/threonine-protein kinase At5g57670 GN=At5g57670 OS=Arabidopsis thaliana (Mouse-ear cress) PE=2 SV=1	unknown [Picea sitchensis]
c49412.graph_c0	1.42	1.26	4.01	3.2	8.99	8.17	1.75	1.36	0.99	0.4	3.09	1.27	--	--	--	0.00153117	2.07864	up	0.000501814	2.11163	up	--	--	--	--	--	--	--	--	--
c50969.graph_c0	1.09	0.41	4.38	3.29	3.35	6.24	0	0	0	0	0.11	0.11	--	--	--	6.69814e-11	Inf	up	1.82592e-05	5.58552	up	--	--	--	--	--	--	--	--	--
c52052.graph_c0	0.06	0	8.64	6.53	5.07	3.73	0	0	0	0	0	0	--	--	--	1.22057e-17	Inf	up	1.19226e-13	Inf	up	--	--	--	--	--	--	--	--	--
c52315.graph_c0	3.07	3	3.01	2.63	2.71	2.2	0.5	1.46	0.58	0.29	0.35	0.14	--	--	--	0.000283046	2.38854	up	1.23445e-06	3.44494	up	--	--	--	--	--	--	--	--	--
c53056.graph_c0	0.42	0.62	3.3	3.23	2.58	2.37	0.33	0.38	0.42	0.58	0.12	0.61	--	--	--	5.21612e-05	2.35997	up	1.26768e-05	2.7997	up	--	--	--	--	--	--	--	--	--
c53626.graph_c0	2.36	1.95	4.9	7.14	6.69	6.23	0	0	0	0	0	0	--	--	--	2.01752e-09	Inf	up	6.85576e-13	Inf	up	--	--	--	--	--	--	--	--	--
c55394.graph_c0	0	0.02	1.41	0.8	0.62	0.74	0	0	0	0	0	0	--	--	--	7.13947e-06	Inf	up	8.14753e-12	Inf	up	--	--	--	--	--	--	--	--	--
c56614.graph_c0	42.7	32.03	59.75	78.32	52.13	49.07	27.64	26.44	5.99	9.27	10.26	13.64	--	--	--	5.57865e-12	2.83863	up	3.05682e-09	2.18973	up	--	--	Molecular Function: hydrolase activity, hydrolyzing O-glycosyl compounds (GO:0004553);; Cellular Component: cell wall (GO:0005618);; Biological Process: cellular glucan metabolic process (GO:0006073);; Molecular Function: xyloglucan:xyloglucosyl transferase activity (GO:0016762);; Cellular Component: apoplast (GO:0048046);;	K08235|1e-108|rcu:RCOM_1438910|Xyloglucan endotransglucosylase/hydrolase protein A precursor, putative (EC:2.4.1.207)	--	--	Glycosyl hydrolases family 16	Probable xyloglucan endotransglucosylase/hydrolase protein (Precursor) GN=XTH OS=Nicotiana tabacum (Common tobacco) PE=2 SV=1	unknown [Picea sitchensis]
c56933.graph_c0	40.3	33.55	42.28	38.89	73.17	66.28	46.69	32.79	12.06	15.03	22.46	9.1	--	--	--	9.28317e-07	1.24129	up	1.52256e-13	2.27188	up	--	--	Cellular Component: cell part (GO:0044464);;	--	--	--	SOUL heme-binding protein	Heme-binding-like protein At3g10130, chloroplastic (Precursor) GN=At3g10130 OS=Arabidopsis thaliana (Mouse-ear cress) PE=2 SV=1	unknown [Picea sitchensis]
c57981.graph_c0	26.03	27.19	39.06	55.95	62.6	72.61	19.16	12.94	9.69	7.63	33.42	21.31	--	--	--	1.67381e-05	2.1271	up	1.10566e-07	1.40473	up	--	--	--	--	--	--	--	--	--
c58520.graph_c0	70.4	55.99	28.11	34.39	88.74	82.31	75.58	45.94	14.38	7.43	36.01	12	--	--	--	0.00121201	1.20852	up	1.10432e-07	1.96503	up	--	--	--	--	--	--	--	--	--
c59699.graph_c1	8.81	6.39	16.37	14.02	25.25	25.77	8.97	5.24	6.14	2.19	9.21	4.33	--	--	--	0.00269587	1.57551	up	6.12268e-06	2.04997	up	[IQR]	--	Biological Process: metabolic process (GO:0008152);; Molecular Function: O-methyltransferase activity (GO:0008171);;	K13066|9e-83|pop:POPTR_824484|COMT1	[R]	General function prediction only	O-methyltransferase;; Dimerisation domain	Caffeic acid 3-O-methyltransferase 2 GN=COMT2 OS=Ocimum basilicum (Sweet basil) PE=2 SV=1	unknown [Picea sitchensis]
c60136.graph_c0	77.01	63.63	119.78	163.82	111.04	85.96	56.14	45.55	23.13	20.46	20.09	25.5	--	--	--	3.09394e-08	2.38683	up	8.8721e-07	2.23496	up	--	--	--	--	--	--	--	--	--
c60374.graph_c0	39.98	33.27	30.67	31.74	58.58	49.57	33.67	19.16	12.92	10.6	33	13.64	--	--	--	0.000329471	1.08274	up	0.0078202	1.34282	up	--	--	Molecular Function: methionine adenosyltransferase activity (GO:0004478);; Molecular Function: ATP binding (GO:0005524);; Biological Process: S-adenosylmethionine biosynthetic process (GO:0006556);; Biological Process: one-carbon metabolic process (GO:0006730);; Molecular Function: metal ion binding (GO:0046872);;	K00789|8e-46|ppp:PHYPADRAFT_146516|hypothetical protein	[H]	Coenzyme transport and metabolism	S-adenosylmethionine synthetase, central domain;; S-adenosylmethionine synthetase, C-terminal domain	S-adenosylmethionine synthase 3 GN=METK3 OS=Picea sitchensis (Sitka spruce) PE=2 SV=1	SAM synthetase S-adenosylmethionine synthetase [Ginkgo biloba]
c60570.graph_c0	30.87	13.28	177.7	177.31	138.71	130.87	8.06	4.56	2.81	3.91	21.5	13.55	--	--	--	6.74402e-122	5.37558	up	1.39483e-30	3.05079	up	[R]	General function prediction only	--	--	--	--	--	--	--
c61711.graph_c0	0	0	7.04	2.65	3.02	2.81	0	0	0	0	0.09	0.09	--	--	--	0.00250186	Inf	up	1.06796e-09	5.11179	up	--	--	--	--	--	--	--	--	--
c62047.graph_c0	1.23	0.17	2.31	1.67	5.65	7.26	1.51	0.24	0	0.54	0.41	0.31	--	--	--	0.000233118	2.5536	up	8.05775e-12	4.32713	up	--	--	--	--	--	--	--	--	--
c62130.graph_c0	0.25	0.03	0.97	1.18	1.63	1.99	0.17	0	0	0	0.21	0.17	--	--	--	1.5169e-10	Inf	up	8.52965e-07	3.34524	up	--	--	Cellular Component: cytoplasmic membrane-bounded vesicle (GO:0016023);;	--	--	--	--	Glycine-rich cell wall structural protein 1 (Precursor) GN=GRP-1 OS=Petunia hybrida (Petunia) PE=1 SV=1	hypothetical protein Csa_5G611020 [Cucumis sativus]
c62727.graph_c1	4.77	1.34	17.59	16.98	32.13	59.78	11.03	0.54	0.49	1.09	9.03	2.53	--	--	--	1.96267e-15	4.13929	up	0.00122996	3.15068	up	--	--	--	--	--	--	Protein of unknown function (DUF1264)	--	PREDICTED: uncharacterized protein LOC105166481 [Sesamum indicum]
c63209.graph_c0	0.46	0.57	18.21	11.21	8.5	9.33	0.37	0.62	0.96	0.73	1.48	1.77	--	--	--	6.76932e-05	3.7677	up	0.000113787	2.4466	up	--	--	--	--	--	--	--	--	--
c64495.graph_c0	1.64	1.19	2.31	2.71	1.68	1.51	0.88	1.2	0.28	0	0.67	0.34	--	--	--	2.41151e-07	3.92469	up	0.00774258	1.78015	up	--	--	--	--	--	--	--	--	--
c66794.graph_c0	4.02	3.82	2.55	2.34	8.82	12.12	6.46	1.49	0.25	0.44	2.5	1.85	--	--	--	0.000148126	2.46939	up	5.25849e-07	2.3679	up	--	--	--	--	--	--	KAP family P-loop domain	--	--
c67118.graph_c0	8.73	7.23	7.84	15.61	22.91	33.51	5.66	3.05	0.66	1.49	8.88	3.28	--	--	--	0.00839361	3.09641	up	1.90339e-05	2.35136	up	--	--	--	--	--	--	ABA/WDS induced protein	Abscisic stress-ripening protein 1 GN=ASR1 OS=Solanum lycopersicum (Tomato) PE=2 SV=1	unknown [Picea sitchensis]
c67873.graph_c0	1.18	1.4	14.58	6.09	16.23	18.66	0.6	0.55	0	0	0.2	0.2	--	--	--	0.000947295	Inf	up	2.37528e-14	6.51943	up	--	--	Molecular Function: oxidoreductase activity (GO:0016491);; Biological Process: oxidation-reduction process (GO:0055114);;	K13366|1e-103|vvi:100241347|hypothetical protein LOC100241347	[Q]	Secondary metabolites biosynthesis, transport and catabolism	Flavin containing amine oxidoreductase;; NAD(P)-binding Rossmann-like domain;; Thi4 family;; Flavin containing amine oxidoreductase	Polyamine oxidase (Precursor) GN=PAO OS=Zea mays (Maize) PE=1 SV=1	hypothetical protein AMTR_s00058p00159400 [Amborella trichopoda]
c68440.graph_c0	21.32	20.34	10.03	10.97	21.79	17.21	14.78	11.63	4.02	3.61	10.31	4.88	--	--	--	0.000948431	1.12868	up	0.00373523	1.47842	up	--	--	--	--	--	--	--	--	--
c68693.graph_c0	10.78	5.84	13.03	21.86	19.44	20.42	1.38	1.54	1.97	3.24	4.26	5.43	--	--	--	0.00279115	2.39508	up	1.51821e-05	2.1411	up	--	--	--	--	--	--	--	--	--
c68693.graph_c2	5.28	2.19	5.4	7.37	7.94	5.85	0.16	0.37	1.78	1.53	2.2	2.62	--	--	--	0.00450984	1.6193	up	0.00803539	1.61418	up	--	--	Biological Process: cellular component organization (GO:0016043);;	--	--	--	--	Formin-like protein 5 GN=P0453E05.107 OS=Oryza sativa subsp. japonica (Rice) PE=2 SV=2	hypothetical protein OOU_Y34scaffold00770g9 [Magnaporthe oryzae Y34]
c68766.graph_c0	17.36	19.73	12.79	10.43	19.74	19.78	14.2	11.13	4.68	4.34	11.23	6.95	--	--	--	0.00136992	1.03669	up	5.45713e-05	1.23611	up	[R]	General function prediction only	--	--	--	--	--	--	hypothetical protein glysoja_029283 [Glycine soja]
c69193.graph_c0	1.82	0.82	3.12	2.19	7.52	8.72	4.71	3.03	0.1	0.3	0.77	0.53	--	--	--	5.82642e-07	3.37172	up	9.25203e-13	3.74285	up	--	--	--	K13993|7e-36|ppp:PHYPADRAFT_113859|hypothetical protein	[O]	Posttranslational modification, protein turnover, chaperones	Hsp20/alpha crystallin family	17.8 kDa class I heat shock protein OS=Daucus carota (Wild carrot) PE=3 SV=1	unknown [Picea sitchensis]
c69329.graph_c0	12.14	14.47	6.9	9.84	10.11	13.67	10.97	6.73	2.2	1.33	6.84	4.06	--	--	--	0.000146625	1.92958	up	0.00232877	1.2299	up	--	--	--	--	--	--	Auxin responsive protein	--	unknown [Picea sitchensis]
c69466.graph_c0	1.87	1.5	2.64	2.64	3.66	3.32	1.11	0.16	0	0.17	0.76	0.51	--	--	--	2.99164e-08	4.52201	up	0.000128556	2.56809	up	[MG]	--	--	--	--	--	--	--	--
c69478.graph_c0	9.11	5.86	13.96	16.31	28.09	20.6	6.27	5.22	1.38	2.26	6.52	5.63	--	--	--	2.24122e-08	2.70483	up	6.1043e-05	2.12863	up	--	--	Cellular Component: plastid (GO:0009536);;	--	[G]	Carbohydrate transport and metabolism	NADH(P)-binding;; NmrA-like family	Protein TIC 62, chloroplastic (Precursor) GN=TIC62 OS=Pisum sativum (Garden pea) PE=1 SV=2	unknown [Picea sitchensis]
c70971.graph_c1	0.06	1.59	3.5	2.18	1.99	2.07	0.16	0	0	0.17	0.54	0	--	--	--	0.000112138	5.50459	up	3.80988e-09	4.68097	up	--	--	--	--	--	--	--	--	--
c72005.graph_c0	33.64	31.23	28.31	18.05	35.23	22.93	12.46	18.97	0.43	0.73	1.91	4.09	--	--	--	1.1192e-09	4.96383	up	4.19295e-05	3.3487	up	--	--	Molecular Function: metal ion binding (GO:0046872);;	--	[O]	Posttranslational modification, protein turnover, chaperones	Ring finger domain	RING-H2 finger protein ATL11 (Precursor) GN=ATL11 OS=Arabidopsis thaliana (Mouse-ear cress) PE=2 SV=2	unknown [Picea sitchensis]
c72040.graph_c0	0	0	5.42	1.83	4.9	3.45	0	0	0	0	0	0	--	--	--	0.00341164	Inf	up	3.50799e-14	Inf	up	--	--	--	K01728|1e-121|rcu:RCOM_0903690|Pectate lyase precursor, putative (EC:4.2.2.2)	--	--	Pectate lyase;; Right handed beta helix region;; Periplasmic copper-binding protein (NosD)	Pectate lyase 1 (Precursor) OS=Chamaecyparis obtusa (Hinoki false-cypress) PE=1 SV=1	Chain A, 1.7 Angstrom Crystal Structure Of Jun A 1, The Major Allergen From Cedar Pollen
c72082.graph_c0	6.54	1.86	10.22	5.24	5.01	5.74	8.82	3.18	0.14	0.15	2.69	0.29	--	--	--	0.000256482	5.41098	up	0.00312646	2.01726	up	--	--	Biological Process: defense response (GO:0006952);; Biological Process: response to other organism (GO:0051707);;	--	--	--	Gamma-thionin family	Defensin-2 (Precursor) OS=Pinus sylvestris (Scots pine) PE=3 SV=1	unknown [Picea sitchensis]
c72120.graph_c0	8.66	8.48	7.07	9.66	14.9	17.69	3.37	2.78	2.17	1.63	3.88	4.86	--	--	--	0.00401264	1.8161	up	0.000465284	2.02729	up	--	--	Biological Process: carbohydrate transport (GO:0008643);; Cellular Component: integral component of membrane (GO:0016021);; Molecular Function: substrate-specific transmembrane transporter activity (GO:0022891);; Biological Process: transmembrane transport (GO:0055085);;	--	[R]	General function prediction only	Sugar (and other) transporter	Sugar transporter ERD6-like 5 GN=At1g54730 OS=Arabidopsis thaliana (Mouse-ear cress) PE=2 SV=2	unknown [Picea sitchensis]
c72132.graph_c0	1601.93	1274.93	105.62	162.91	229.03	382.23	1524.26	1383.68	34.35	26.24	96.63	57.28	--	--	--	0.00177506	1.82182	up	0.0020872	2.08799	up	[G]	Carbohydrate transport and metabolism	--	--	--	--	Glycosyl Hydrolase Family 88	--	hypothetical protein FOMPIDRAFT_100560 [Fomitopsis pinicola FP-58527 SS1]
c72149.graph_c0	86.08	91.28	40.65	48.34	48	52.97	49.75	43.77	13.74	12.06	28.35	22.74	--	--	--	1.1496e-12	1.45287	up	6.98691e-05	1.07597	up	--	--	--	--	--	--	--	--	Uncharacterized protein TCM_029108 [Theobroma cacao]
c72238.graph_c0	10.75	8.54	10.81	18.54	11.47	12.24	21.12	9.56	2.08	1.92	5.26	4.13	--	--	--	0.00169931	2.54201	up	6.27151e-05	1.43149	up	--	--	Molecular Function: peroxidase activity (GO:0004601);; Biological Process: response to oxidative stress (GO:0006979);; Molecular Function: heme binding (GO:0020037);; Biological Process: oxidation-reduction process (GO:0055114);;	K00434|1e-105|pop:POPTR_821619|hypothetical protein	--	--	Peroxidase	L-ascorbate peroxidase 2, cytosolic GN=F11F8_23 OS=Arabidopsis thaliana (Mouse-ear cress) PE=2 SV=3	cytosolic ascorbate peroxidase [Populus tomentosa]
c72536.graph_c0	5.24	5.18	6.61	6.36	12.28	12.4	6.57	3.63	2.08	1.37	5.56	2.78	--	--	--	0.000156999	1.59331	up	1.11598e-06	1.68314	up	--	--	--	--	--	--	Phosphate-induced protein 1 conserved region	Protein EXORDIUM-like 2 (Precursor) GN=EXL2 OS=Arabidopsis thaliana (Mouse-ear cress) PE=2 SV=1	unknown [Picea sitchensis]
c72783.graph_c0	28.57	21.14	16.73	21.7	23.37	19.46	10.93	10.44	8.19	6.95	8.29	9.79	--	--	--	0.00148051	1.02303	up	8.47048e-05	1.3354	up	[KR]	--	--	--	--	--	Probable lipid transfer;; Protease inhibitor/seed storage/LTP family	Protein YLS3 (Precursor) GN=YLS3 OS=Arabidopsis thaliana (Mouse-ear cress) PE=2 SV=1	unknown [Picea sitchensis]
c72793.graph_c0	5.87	7.72	1.58	1.75	2.55	2.38	3.97	2.79	0.28	0.33	0.92	0.6	--	--	--	0.00121307	2.10187	up	0.00743351	1.81201	up	--	--	--	--	--	--	Protein of unknown function (DUF679)	--	PREDICTED: uncharacterized protein LOC103484494 [Cucumis melo]
c72826.graph_c0	10.61	8.72	7.91	6.87	25.78	28.16	9.77	3.68	0.57	1.48	3.43	2.01	--	--	--	1.99553e-05	2.35178	up	1.82599e-20	3.41769	up	--	--	Biological Process: response to reactive oxygen species (GO:0000302);; Cellular Component: chromatin (GO:0000785);; Cellular Component: mitochondrion (GO:0005739);; Biological Process: polyamine catabolic process (GO:0006598);; Biological Process: protein targeting to membrane (GO:0006612);; Biological Process: calcium ion transport (GO:0006816);; Biological Process: high-affinity iron ion transp…	K07213|4e-36|vvi:100247137|hypothetical protein LOC100247137	[P]	Inorganic ion transport and metabolism	Heavy-metal-associated domain	Copper transport protein CCH GN=CCH OS=Arabidopsis thaliana (Mouse-ear cress) PE=1 SV=1	unknown [Picea sitchensis]
c72856.graph_c0	0.99	1.6	2.37	1.3	1.3	1.53	1.88	0.44	0.21	0.27	0.46	0.42	--	--	--	0.00853391	2.59932	up	0.00693209	1.77578	up	--	--	--	--	--	--	--	--	--
c72874.graph_c0	11.28	7.75	10.45	11.5	10.39	9.59	2.05	3.81	1.21	0.65	2.17	2.45	--	--	--	1.35085e-06	3.07481	up	0.00126648	2.03455	up	--	--	--	--	--	--	--	--	--
c72921.graph_c0	0.45	0.55	2.95	2.35	2.83	3.57	0	0.29	0.1	0	0	0	--	--	--	7.26298e-09	5.4117	up	4.6625e-12	Inf	up	--	--	--	--	[R]	General function prediction only	Domain of unknown function (DUF4283);; Endonuclease/Exonuclease/phosphatase family	Uncharacterized protein At4g02000 GN=At4g02000 OS=Arabidopsis thaliana (Mouse-ear cress) PE=2 SV=1	PREDICTED: uncharacterized protein LOC103828133 [Brassica rapa]
c72930.graph_c0	41.08	38.54	22.69	15.73	307.66	668.7	28.73	8.96	1.17	6.59	29.11	10.74	--	--	--	0.00812725	1.91935	up	0.00052821	4.72299	up	--	--	--	--	--	--	--	--	--
c74470.graph_c0	7.24	8.4	9.04	14.44	7.39	7.96	2.92	4.89	1.59	2.12	1.48	0.63	--	--	--	0.00155189	2.28462	up	2.96248e-05	2.82539	up	--	--	--	--	[V]	Defense mechanisms	alpha/beta hydrolase fold;; Carboxylesterase family;; Alpha/beta hydrolase family	Probable carboxylesterase 15 GN=CXE15 OS=Arabidopsis thaliana (Mouse-ear cress) PE=2 SV=1	unknown [Picea sitchensis]
c74925.graph_c0	0.59	0.41	6.2	2.8	5.57	3.69	0	0	0	0	0	0	--	--	--	0.000469492	Inf	up	1.20938e-06	Inf	up	--	--	--	--	--	--	--	--	--
c75000.graph_c0	9.24	5.32	79.68	60.99	83.85	58.25	9.98	12.78	11.8	12.69	18.42	17	--	--	--	1.33448e-09	2.18902	up	0.000599175	2.11046	up	--	--	--	--	--	--	WRC	--	unknown [Picea sitchensis]
c75460.graph_c0	1.04	0	4.52	1.63	1.85	2.34	1.02	0	0	0	0.35	0.15	--	--	--	0.00254787	Inf	up	3.56955e-06	3.17065	up	--	--	--	K13448|2e-37|rcu:RCOM_0597990|Polcalcin Jun o, putative (EC:1.3.1.74)	[T]	Signal transduction mechanisms	EF hand;; EF-hand domain pair;; EF-hand domain pair;; EF-hand domain;; EF hand	Probable calcium-binding protein CML18 GN=OJ1532_D06.3 OS=Oryza sativa subsp. japonica (Rice) PE=2 SV=1	PREDICTED: probable calcium-binding protein CML25 [Eucalyptus grandis]
c75815.graph_c0	0.54	0.46	5.47	3.94	5.12	4.69	8	1.1	0	0.45	2.36	0.45	--	--	--	4.95986e-07	3.96454	up	0.00440401	1.95829	up	--	--	Molecular Function: GTP binding (GO:0005525);; Biological Process: small GTPase mediated signal transduction (GO:0007264);; Biological Process: protein transport (GO:0015031);;	--	[U]	Intracellular trafficking, secretion, and vesicular transport	Ras family;; Miro-like protein	Ras-related protein RIC2 OS=Oryza sativa subsp. japonica (Rice) PE=2 SV=2	GTP binding protein, partial [Juniperus blancoi var. blancoi]
c75965.graph_c0	2.55	1.52	3.95	4.99	9.98	7.93	2.91	5.74	1.07	0.83	1.39	1.17	--	--	--	0.00291426	1.91656	up	4.16617e-06	2.92288	up	[C]	Energy production and conversion	--	--	--	--	--	--	PREDICTED: uncharacterized protein LOC100255936 [Vitis vinifera]
c76169.graph_c0	35.48	32.98	28.69	34.86	40.58	40.23	24.61	20.49	12.05	10.57	21.07	16.24	--	--	--	1.07933e-07	1.15694	up	7.95973e-06	1.21266	up	[R]	General function prediction only	--	--	--	--	Leucine carboxyl methyltransferase	--	PREDICTED: uncharacterized protein LOC105060104 isoform X1 [Elaeis guineensis]
c76518.graph_c0	261.28	222.14	186.28	205.37	241.05	235.45	423.84	301.16	56.54	39.33	146.7	74.41	--	--	--	4.02021e-16	1.71748	up	5.54184e-05	1.24408	up	--	--	--	--	--	--	--	--	unknown [Picea sitchensis]
c76623.graph_c0	26.96	22.72	31.79	41.04	30.86	37.29	18.13	16.23	13.43	12.35	16.14	15.11	--	--	--	6.2293e-05	1.16776	up	6.13729e-05	1.21809	up	--	--	--	--	[R]	General function prediction only	Kelch motif;; Kelch motif;; Galactose oxidase, central domain;; Galactose oxidase, central domain;; F-box domain;; Kelch motif	F-box/kelch-repeat protein At1g26930 GN=At1g26930 OS=Arabidopsis thaliana (Mouse-ear cress) PE=2 SV=1	unknown [Picea sitchensis]
c76874.graph_c0	2.18	2.27	4.26	7.45	6.75	8.77	1.31	1.86	0	0	0.22	0.28	--	--	--	5.09389e-10	Inf	up	4.9264e-28	5.02936	up	[Q]	Secondary metabolites biosynthesis, transport and catabolism	Cellular Component: mitochondrial outer membrane translocase complex (GO:0005742);; Biological Process: protein import into mitochondrial matrix (GO:0030150);;	--	--	--	TOM7 family	Mitochondrial import receptor subunit TOM7-1 GN=TOM7-1 OS=Arabidopsis thaliana (Mouse-ear cress) PE=1 SV=1	unknown [Picea sitchensis]
c76951.graph_c0	68.8	74.54	28.03	35.01	88.24	81.21	59.92	51.2	9.1	10.58	55.31	22.97	--	--	--	0.000179347	1.34631	up	0.00575537	1.25244	up	--	--	--	--	--	--	F-box domain;; F-box-like	--	--
c76956.graph_c0	312.33	342.74	56.66	94.71	33.65	50.95	282.59	192.62	4.35	3.88	18.76	7.22	--	--	--	1.00034e-06	4.03105	up	0.00658074	1.73184	up	--	--	Molecular Function: calcium-transporting ATPase activity (GO:0005388);; Cellular Component: nucleus (GO:0005634);; Cellular Component: Golgi apparatus (GO:0005794);; Biological Process: protein import into nucleus (GO:0006606);; Cellular Component: plasmodesma (GO:0009506);; Biological Process: response to salt stress (GO:0009651);; Cellular Component: cytosolic ribosome (GO:0022626);;	--	[K]	Transcription	--	Nascent polypeptide-associated complex subunit alpha-like protein OS=Pinus taeda (Loblolly pine) PE=2 SV=1	hypothetical protein CL1591Contig1_04, partial [Pinus radiata]
c76984.graph_c0	0.39	0.26	3.42	1.75	3.55	3.91	0	0	0	0	0.08	0	--	--	--	0.000101564	Inf	up	6.83825e-12	6.73167	up	--	--	Molecular Function: nucleotide binding (GO:0000166);; Molecular Function: oxidoreductase activity (GO:0016491);; Biological Process: starch biosynthetic process (GO:0019252);; Biological Process: oxidation-reduction process (GO:0055114);;	--	[R]	General function prediction only	short chain dehydrogenase;; KR domain	Short-chain dehydrogenase TIC 32, chloroplastic GN=TIC32 OS=Pisum sativum (Garden pea) PE=1 SV=1	PREDICTED: uncharacterized oxidoreductase C663.09c isoform X1 [Musa acuminata subsp. malaccensis]
c77182.graph_c0	7.55	10.26	10.12	8.17	11.88	14.28	13.44	6.87	1.4	1.92	8.48	4.83	--	--	--	1.33504e-08	2.11849	up	0.00115596	1.06005	up	--	--	--	--	--	--	GDSL-like Lipase/Acylhydrolase	GDSL esterase/lipase At5g03610 (Precursor) GN=At5g03610 OS=Arabidopsis thaliana (Mouse-ear cress) PE=2 SV=1	GDSL esterase/lipase [Glycine soja]
c77554.graph_c0	0.43	0.05	3.85	2.29	6.11	5.08	0.39	0	0	0.07	0.71	0.33	--	--	--	2.78169e-06	6.12063	up	4.24264e-08	3.55017	up	--	--	--	--	--	--	VMA21-like domain	--	hypothetical protein AMTR_s00078p00104250, partial [Amborella trichopoda]
c77743.graph_c0	2.99	2.77	4.23	4.39	8.67	13.32	2.8	0.94	0.58	0.94	3.78	1.97	--	--	--	9.52774e-05	2.13466	up	0.000270262	2.03331	up	--	--	Molecular Function: magnesium ion binding (GO:0000287);; Biological Process: metabolic process (GO:0008152);; Molecular Function: ent-kaurene synthase activity (GO:0009899);;	K04121|2e-18|vvi:100267397|hypothetical protein LOC100267397	--	--	Terpene synthase, N-terminal domain	Copalyl diphosphate synthase 1 GN=CPS1 OS=Selaginella moellendorffii (Spikemoss) PE=1 SV=1	(-)-ent-kaurene synthase [Picea glauca]
c78473.graph_c0	0.55	0.42	2.42	1.54	1.23	1.46	0.05	0.05	0	0.1	0.05	0.1	--	--	--	1.59807e-06	4.8817	up	1.472e-08	4.2472	up	--	--	--	--	[R]	General function prediction only	C2 domain	Elicitor-responsive protein 3 OS=Oryza sativa subsp. japonica (Rice) PE=2 SV=1	PREDICTED: elicitor-responsive protein 1-like [Elaeis guineensis]
c78932.graph_c0	10.44	10.94	10.04	12.64	12.64	12.67	6.57	7.27	4.05	3.67	6.69	6.04	--	--	--	0.0012315	1.25404	up	0.00525295	1.12008	up	--	--	Molecular Function: calcium ion binding (GO:0005509);; Molecular Function: poly(U) RNA binding (GO:0008266);; Cellular Component: chloroplast thylakoid membrane (GO:0009535);; Cellular Component: chloroplast thylakoid lumen (GO:0009543);; Cellular Component: photosystem II oxygen evolving complex (GO:0009654);; Biological Process: photoinhibition (GO:0010205);; Biological Process: photosystem II …	K02716|1e-142|pop:POPTR_716206|photosystem II oxygen-evolving complex 33 KDa subunit	--	--	Manganese-stabilising protein / photosystem II polypeptide;; Manganese-stabilising protein / photosystem II polypeptide	Oxygen-evolving enhancer protein 1, chloroplastic (Precursor) GN=PSBO OS=Nicotiana tabacum (Common tobacco) PE=2 SV=1	unknown [Populus trichocarpa x Populus deltoides]
c79416.graph_c0	10.25	10.16	18	16.18	30.85	31.48	14.6	8.18	6.61	4.09	15.61	6.37	--	--	--	5.67153e-05	1.35577	up	3.95247e-07	1.62489	up	[IQR]	--	Molecular Function: oxidoreductase activity (GO:0016491);;	--	[QR]	--	2OG-Fe(II) oxygenase superfamily	Hyoscyamine 6-dioxygenase GN=H6H OS=Hyoscyamus niger (Black henbane) PE=1 SV=1	hypothetical protein CISIN_1g019027mg [Citrus sinensis]
c79478.graph_c0	16.55	14.91	8.39	10.49	17.8	16.02	11.54	10.43	3.34	3.55	9.16	4.56	--	--	--	0.00186641	1.11392	up	4.147e-05	1.41631	up	--	--	--	--	--	--	--	--	--
c79500.graph_c0	11.42	10.95	14.25	21.4	12.64	14.26	14.34	8.78	4.47	4.16	7.17	5.04	--	--	--	0.00131673	1.7102	up	6.74107e-05	1.23685	up	[R]	General function prediction only	--	--	--	--	--	--	unknown [Picea sitchensis]
c79587.graph_c0	10.52	11.47	12.82	9.36	12.94	12.17	13.97	11.48	4.03	1.66	8.61	4.85	--	--	--	0.00146769	1.65648	up	0.00257187	1.00668	up	[RTKL]	--	--	--	--	--	Late embryogenesis abundant protein	--	PREDICTED: uncharacterized protein LOC104612950 [Nelumbo nucifera]
c79693.graph_c0	78.7	86.17	95.37	68.37	140.87	128.91	72.78	59.06	28.26	28.09	74.54	54.35	--	--	--	0.00214717	1.20309	up	3.3351e-05	1.16811	up	--	--	Molecular Function: glycerol-3-phosphate dehydrogenase [NAD+] activity (GO:0004367);; Cellular Component: cytosol (GO:0005829);; Biological Process: carbohydrate metabolic process (GO:0005975);; Cellular Component: glycerol-3-phosphate dehydrogenase complex (GO:0009331);; Biological Process: glycerol-3-phosphate catabolic process (GO:0046168);; Molecular Function: NAD binding (GO:0051287);; Biolo…	--	[C]	Energy production and conversion	NAD-dependent glycerol-3-phosphate dehydrogenase C-terminus;; NAD-dependent glycerol-3-phosphate dehydrogenase N-terminus	Probable glycerol-3-phosphate dehydrogenase [NAD(+)] 2, cytosolic OS=Oryza sativa subsp. japonica (Rice) PE=2 SV=1	hypothetical protein SELMODRAFT_271048 [Selaginella moellendorffii]
c79949.graph_c0	0.82	0.53	3.23	2.7	19.7	12.16	0.16	0.05	0.27	0.22	1.1	0.9	--	--	--	1.0334e-06	3.2837	up	2.55178e-05	4.10254	up	--	--	Cellular Component: extracellular region (GO:0005576);; Molecular Function: metal ion binding (GO:0046872);;	--	--	--	Cupin;; Cupin domain;; AraC-like ligand binding domain	Germin-like protein 1-1 (Precursor) OS=Oryza sativa subsp. japonica (Rice) PE=2 SV=1	germin-like protein [Pinus taeda]
c80144.graph_c0	1.06	0.56	3.92	5.26	2.7	2.07	0.83	0.46	0.54	0.27	0.57	0.64	--	--	--	5.95895e-08	3.17887	up	0.00216468	2.01892	up	--	--	Molecular Function: hydrolase activity (GO:0016787);;	--	--	--	GDSL-like Lipase/Acylhydrolase	GDSL esterase/lipase At2g23540 (Precursor) GN=At2g23540 OS=Arabidopsis thaliana (Mouse-ear cress) PE=2 SV=1	hypothetical protein SELMODRAFT_232013 [Selaginella moellendorffii]
c80268.graph_c0	43.59	39.06	41.13	64.92	64.43	68.93	69.85	47.48	7.66	8.88	42.2	15.48	--	--	--	0.000360032	2.33876	up	0.00278107	1.32991	up	--	--	--	--	--	--	--	--	--
c80285.graph_c0	20.79	16.51	24.57	32	33.27	26.36	19.19	14.48	4.14	3.32	11.8	8	--	--	--	1.22261e-11	2.59294	up	2.33558e-05	1.69592	up	--	--	--	--	--	--	--	Uncharacterized protein At1g65710 {ECO:0000305} OS=Arabidopsis thaliana (Mouse-ear cress) PE=2 SV=1	PREDICTED: serine/arginine repetitive matrix protein 1-like [Elaeis guineensis]
c80307.graph_c0	1.08	0.94	9	11.45	19.04	24.35	2.54	1.85	1.88	1.7	8.79	6.89	--	--	--	3.21293e-07	2.17104	up	1.32555e-06	1.5565	up	--	--	--	--	--	--	--	--	--
c80424.graph_c0	32.26	31.94	34.83	34.57	26.39	24.59	18.84	17.27	12.54	11.52	13.53	10.73	--	--	--	4.81219e-09	1.19088	up	2.55178e-05	1.1604	up	--	--	Molecular Function: zinc ion binding (GO:0008270);; Cellular Component: chloroplast (GO:0009507);; Biological Process: secondary cell wall biogenesis (GO:0009834);; Biological Process: xylem development (GO:0010089);; Biological Process: vegetative to reproductive phase transition of meristem (GO:0010228);; Biological Process: rhamnogalacturonan I side chain metabolic process (GO:0010400);; Biolo…	K10999|0.0|vvi:100248512|hypothetical protein LOC100248512	--	--	Cellulose synthase;; Glycosyl transferase family group 2	Cellulose synthase A catalytic subunit 7 [UDP-forming] GN=T10B6.80 OS=Arabidopsis thaliana (Mouse-ear cress) PE=1 SV=1	cellulose synthase catalytic subunit [Pinus taeda]
c80671.graph_c0	1.02	0.84	0.65	0.92	0.85	0.54	0.63	0.22	0	0	0.05	0	--	--	--	1.08559e-10	Inf	up	3.21881e-05	5.08292	up	--	--	Molecular Function: gamma-aminobutyric acid transmembrane transporter activity (GO:0015185);; Biological Process: gamma-aminobutyric acid transport (GO:0015812);; Cellular Component: integral component of membrane (GO:0016021);;	--	[E]	Amino acid transport and metabolism	Transmembrane amino acid transporter protein;; Transmembrane amino acid transporter protein	GABA transporter 1 GN=T23G18.9 OS=Arabidopsis thaliana (Mouse-ear cress) PE=1 SV=1	unnamed protein product [Coffea canephora]
c81195.graph_c0	1263.37	327.3	44.81	33.89	104.18	159.22	4.01	4.16	0.18	0.66	2.04	0.47	--	--	--	7.11275e-28	6.19748	up	1.62824e-20	6.86722	up	[F]	Nucleotide transport and metabolism	Molecular Function: inorganic anion exchanger activity (GO:0005452);; Biological Process: anion transport (GO:0006820);; Cellular Component: integral component of membrane (GO:0016021);;	--	[P]	Inorganic ion transport and metabolism	HCO3- transporter family	Boron transporter 4 GN=BOR4 OS=Arabidopsis thaliana (Mouse-ear cress) PE=2 SV=1	unknown [Picea sitchensis]
c81588.graph_c0	30.09	29.37	16.44	19.59	17.45	18.76	17.39	19.05	4.97	6.02	10.18	7.27	--	--	--	5.90783e-08	1.50822	up	0.000514953	1.1185	up	[R]	General function prediction only	Biological Process: metabolic process (GO:0008152);; Molecular Function: phosphoglycolate phosphatase activity (GO:0008967);;	--	[R]	General function prediction only	Haloacid dehalogenase-like hydrolase;; HAD-hyrolase-like;; haloacid dehalogenase-like hydrolase	--	unknown [Picea sitchensis]
c82647.graph_c1	0.2	0.37	4.11	2.44	8.12	5.19	0	0	0	0	0	0	--	--	--	4.23488e-06	Inf	up	6.37197e-10	Inf	up	--	--	--	--	--	--	TLC domain	--	hypothetical protein SELMODRAFT_439306 [Selaginella moellendorffii]
c82775.graph_c0	27.58	28.06	23.12	24.54	29.59	26.81	17.36	15.6	9.18	7.48	13.3	10.82	--	--	--	5.14871e-06	1.17974	up	5.55306e-06	1.33077	up	[S]	Function unknown	--	--	[R]	General function prediction only	--	Pentatricopeptide repeat-containing protein At4g35130, chloroplastic (Precursor) GN=PCMP-H27 OS=Arabidopsis thaliana (Mouse-ear cress) PE=3 SV=1	hypothetical protein 0_14992_02, partial [Pinus taeda]
c82877.graph_c0	2480.19	973.05	236.36	221.34	179.05	127.7	787.69	208.75	13.05	10.44	60.15	24.14	--	--	--	1.32334e-76	4.14502	up	0.000807029	2.18297	up	--	--	Molecular Function: hydrolase activity, hydrolyzing O-glycosyl compounds (GO:0004553);; Cellular Component: cell wall (GO:0005618);; Biological Process: cellular glucan metabolic process (GO:0006073);; Molecular Function: xyloglucan:xyloglucosyl transferase activity (GO:0016762);; Cellular Component: apoplast (GO:0048046);;	K08235|4e-46|rcu:RCOM_1443780|Xyloglucan endotransglucosylase/hydrolase protein A precursor, putative (EC:2.4.1.207)	--	--	Xyloglucan endo-transglycosylase (XET) C-terminus;; Glycosyl hydrolases family 16	Xyloglucan endotransglucosylase/hydrolase protein A (Precursor) GN=XTHA OS=Phaseolus angularis (Azuki bean) PE=1 SV=1	unknown [Picea sitchensis]
c82893.graph_c0	1206.17	708.48	701.09	896.79	2489.23	3822.08	966.2	571.66	48.91	73.13	853.52	637.08	--	--	--	2.38119e-18	3.3596	up	4.44837e-05	2.17191	up	--	--	--	--	--	--	--	--	--
c82964.graph_c0	15.66	17.89	25.33	25.36	14.78	14.78	14.31	11.67	8.86	8.63	9.03	6.42	--	--	--	1.17276e-06	1.1998	up	0.00318378	1.03633	up	[R]	General function prediction only	--	--	--	--	GDSL/SGNH-like Acyl-Esterase family found in Pmr5 and Cas1p;; PMR5 N terminal Domain	Protein trichome birefringence-like 36 GN=TBL36 OS=Arabidopsis thaliana (Mouse-ear cress) PE=2 SV=1	unknown [Picea sitchensis]
c83013.graph_c0	0.28	0.25	2.12	1.77	1.48	1.27	0.22	0.21	0.06	0.06	0.11	0.06	--	--	--	1.29016e-08	4.77269	up	2.95498e-08	4.18346	up	--	--	--	--	--	--	--	--	--
c83094.graph_c0	1822.3	1753.05	416.02	469.85	538.69	662.93	1140.61	1102.04	142.64	119.01	149.33	137.37	--	--	--	2.94721e-14	1.63479	up	1.33999e-10	2.3165	up	[Z]	Cytoskeleton	--	--	--	--	--	--	--
c83159.graph_c0	7.9	8.03	13.36	10.82	18.56	19.44	5.62	7.94	0.49	1.79	4.12	2.56	--	--	--	6.92761e-10	3.0737	up	1.03607e-10	2.69581	up	--	--	Molecular Function: transferase activity, transferring glycosyl groups (GO:0016757);;	--	[GC]	--	UDP-glucoronosyl and UDP-glucosyl transferase	Anthocyanidin 5,3-O-glucosyltransferase GN=RhGT1 OS=Rosa hybrid cultivar PE=2 SV=1	BnaAnng24330D [Brassica napus]
c83205.graph_c0	9.37	6.91	5.95	7.28	7.46	8.08	4.54	3.73	1.48	1.42	2.22	2.12	--	--	--	0.000328654	1.8845	up	0.000203961	1.92994	up	--	--	Molecular Function: 1-deoxy-D-xylulose-5-phosphate synthase activity (GO:0008661);; Biological Process: thiamine biosynthetic process (GO:0009228);; Cellular Component: chloroplast (GO:0009507);; Biological Process: chlorophyll biosynthetic process (GO:0015995);; Biological Process: terpenoid biosynthetic process (GO:0016114);; Molecular Function: metal ion binding (GO:0046872);; Biological Proce…	K01662|0.0|rcu:RCOM_0679170|1-deoxyxylulose-5-phosphate synthase, putative (EC:2.2.1.7)	[G]	Carbohydrate transport and metabolism	1-deoxy-D-xylulose-5-phosphate synthase;; Transketolase, pyrimidine binding domain;; Transketolase, C-terminal domain;; Dehydrogenase E1 component;; Thiamine pyrophosphate enzyme, C-terminal TPP binding domain;; Transketolase, thiamine diphosphate binding domain	Probable 1-deoxy-D-xylulose-5-phosphate synthase, chloroplastic (Precursor) GN=TKT2 OS=Capsicum annuum (Bell pepper) PE=2 SV=1	1-deoxy-D-xylulose 5-phosphate synthase type I [Picea abies]
c83256.graph_c0	14.51	13.84	4.5	5.6	7	8.13	9.64	7.18	0.62	0.59	2.24	1.59	--	--	--	1.9463e-08	2.73294	up	3.66397e-07	2.07855	up	[R]	General function prediction only	--	--	--	--	--	--	--
c83269.graph_c0	21.8	23.76	13.66	20.53	13.8	10.16	11.07	11.27	0.61	0.42	1.93	1.21	--	--	--	8.92095e-11	4.73399	up	1.27397e-07	3.04894	up	[Q]	Secondary metabolites biosynthesis, transport and catabolism	Molecular Function: monooxygenase activity (GO:0004497);; Molecular Function: copper ion binding (GO:0005507);; Cellular Component: cell wall (GO:0005618);; Biological Process: response to cold (GO:0009409);; Cellular Component: chloroplast thylakoid membrane (GO:0009535);; Cellular Component: chloroplast ribulose bisphosphate carboxylase complex (GO:0009573);; Biological Process: response to blu…	K01602|1e-128|osa:4352014|Os12g0291100	--	--	Ribulose bisphosphate carboxylase, small chain;; Ribulose-1,5-bisphosphate carboxylase small subunit	Ribulose bisphosphate carboxylase small chain A, chloroplastic (Precursor) OS=Oryza sativa subsp. japonica (Rice) PE=2 SV=2	Os12g0291100 [Oryza sativa Japonica Group]
c83539.graph_c0	3.19	1.76	2.43	2.15	2.83	1.82	1.02	1.19	0.57	0.52	0.71	0.2	--	--	--	0.00626501	1.73413	up	0.00903265	2.48273	up	--	--	--	--	--	--	--	--	unknown [Picea sitchensis]
c83897.graph_c0	0.37	0.52	1.9	3.49	1.68	1.3	0.86	0.58	0.19	0.05	0.61	0.14	--	--	--	0.000633815	3.99257	up	0.00457718	1.9425	up	--	--	Biological Process: defense response (GO:0006952);; Biological Process: cellular process (GO:0009987);; Biological Process: single-organism process (GO:0044699);; Biological Process: regulation of biological process (GO:0050789);; Biological Process: response to other organism (GO:0051707);;	K13463|2e-16|osa:4338955|Os05g0449500	[R]	General function prediction only	--	Coronatine-insensitive protein 1 GN=T28M21.10 OS=Arabidopsis thaliana (Mouse-ear cress) PE=1 SV=1	unknown [Picea sitchensis]
c84199.graph_c0	2.52	1.67	2.63	2.06	7.53	5.46	1.98	0.49	0.59	0.53	2.02	1.92	--	--	--	0.00790215	1.70615	up	0.00136226	1.7983	up	--	--	--	--	--	--	Domain of unknown function (DUF4228)	--	unknown [Picea sitchensis]
c84250.graph_c0	63.52	64.01	18.46	21.13	42.11	42.59	56.34	48.35	7.49	6.16	26.2	13.14	--	--	--	6.4327e-05	1.20738	up	6.53366e-05	1.22212	up	--	--	--	--	--	--	--	--	--
c84275.graph_c0	0.47	0.36	1.87	2.18	1.22	1.75	0.38	0.23	0.42	0.18	0.72	0.18	--	--	--	0.00020916	2.40822	up	0.00618498	1.84785	up	--	--	Biological Process: purine nucleobase transport (GO:0006863);; Biological Process: cellular ion homeostasis (GO:0006873);; Molecular Function: voltage-gated anion channel activity (GO:0008308);; Biological Process: response to humidity (GO:0009270);; Biological Process: response to abscisic acid (GO:0009737);; Biological Process: response to carbon dioxide (GO:0010037);; Biological Process: stoma…	--	--	--	Voltage-dependent anion channel;; Voltage-dependent anion channel	Guard cell S-type anion channel SLAC1 OS=Arabidopsis thaliana (Mouse-ear cress) PE=1 SV=1	predicted protein [Physcomitrella patens]
c84592.graph_c0	12.42	17.03	9.01	9.56	6.68	6.06	9.14	6.69	1	1.55	3.82	2.63	--	--	--	5.81083e-23	2.50518	up	0.000775944	1.08159	up	[S]	Function unknown	--	--	[R]	General function prediction only	Domain of unknown function (DUF4283);; Endonuclease/Exonuclease/phosphatase family	--	hypothetical protein glysoja_031761, partial [Glycine soja]
c84933.graph_c0	3.55	3.21	8	7.11	3.98	3.15	1.28	1.56	2.24	1.62	0.31	0.79	--	--	--	0.00374608	1.17063	up	3.09187e-05	2.33	up	--	--	--	--	--	--	Glycosyl hydrolase family 71	--	unknown [Picea sitchensis]
c85800.graph_c0	4.19	4.6	5.03	5.24	8.68	9.55	11.32	5.74	0.63	1.52	5.41	2.24	--	--	--	2.83756e-06	1.89864	up	0.000278812	1.36662	up	[R]	General function prediction only	Biological Process: nitrogen compound metabolic process (GO:0006807);; Molecular Function: transaminase activity (GO:0008483);; Biological Process: biosynthetic process (GO:0009058);; Biological Process: response to organic substance (GO:0010033);; Cellular Component: membrane (GO:0016020);; Biological Process: carboxylic acid metabolic process (GO:0019752);; Molecular Function: ion binding (GO:0…	K00813|0.0|rcu:RCOM_0802970|aspartate aminotransferase, putative (EC:2.6.1.1)	[E]	Amino acid transport and metabolism	Aminotransferase class I and II;; Aminotransferase class I and II	Aspartate aminotransferase, cytoplasmic OS=Oryza sativa subsp. japonica (Rice) PE=2 SV=1	unknown [Picea sitchensis]
c85978.graph_c0	5.31	5.24	11.08	7.69	8.62	7.87	3.24	1.52	1.57	0.39	2.67	1.24	--	--	--	4.19707e-06	2.9432	up	0.000147698	2.17433	up	--	--	Biological Process: response to stress (GO:0006950);;	--	--	--	ABA/WDS induced protein	Abscisic stress-ripening protein 2 GN=ASR2 OS=Solanum lycopersicum (Tomato) PE=4 SV=1	unknown [Picea sitchensis]
c86057.graph_c0	17.51	16.27	12.01	14.6	18.3	19.04	14.85	12.86	5.53	4.6	7.17	7.84	--	--	--	0.000929495	1.06615	up	7.0705e-06	1.40143	up	--	--	--	--	--	--	Plastocyanin-like domain	Chemocyanin (Precursor) OS=Lilium longiflorum (Trumpet lily) PE=1 SV=1	unknown [Picea sitchensis]
c86165.graph_c0	7.02	6.38	8.91	7.26	9.31	12.34	5.78	6.91	0.52	1.73	3.28	2.13	--	--	--	2.11598e-09	2.4632	up	3.24729e-10	2.0982	up	--	--	--	--	[O]	Posttranslational modification, protein turnover, chaperones	Hsp20/alpha crystallin family	17.4 kDa class I heat shock protein GN=HSP17.4A OS=Arabidopsis thaliana (Mouse-ear cress) PE=2 SV=2	hypothetical protein L484_012864 [Morus notabilis]
c86486.graph_c0	6.47	6.2	8.08	7.88	9.11	9.14	3.27	3.08	2.56	2.39	3.7	3.7	--	--	--	8.10561e-05	1.37214	up	5.01027e-05	1.4248	up	--	--	--	--	--	--	--	--	--
c86532.graph_c0	0.15	0.19	4.76	1.7	21.04	15	0	0	0.03	0	0	0	--	--	--	0.00197612	7.72476	up	1.52571e-23	Inf	up	[Q]	Secondary metabolites biosynthesis, transport and catabolism	Molecular Function: hydrolase activity (GO:0016787);;	--	--	--	GDSL-like Lipase/Acylhydrolase	GDSL esterase/lipase LTL1 (Precursor) GN=LTL1 OS=Arabidopsis thaliana (Mouse-ear cress) PE=2 SV=1	unknown [Picea sitchensis]
c86777.graph_c0	1.12	2.04	4.17	3.05	1.37	2.66	0.32	0.35	0.03	0.18	0.17	0.2	--	--	--	1.0461e-13	4.74984	up	0.00114854	3.50992	up	--	--	Biological Process: protein targeting to membrane (GO:0006612);; Biological Process: membrane fusion (GO:0006944);; Biological Process: heat acclimation (GO:0010286);; Biological Process: regulation of plant-type hypersensitive response (GO:0010363);; Biological Process: endoplasmic reticulum unfolded protein response (GO:0030968);; Biological Process: negative regulation of programmed cell death…	--	--	--	--	--	unknown [Picea sitchensis]
c86809.graph_c0	78.55	76.76	94.6	103.91	97.46	95.86	63.05	57.86	34.66	31.02	49.31	44.74	--	--	--	1.34197e-10	1.2731	up	2.06975e-05	1.14737	up	[P]	Inorganic ion transport and metabolism	--	--	--	--	--	--	--
c86914.graph_c0	1.26	2.4	1.56	2.4	1.88	2.86	0.85	0.56	0.17	0.04	0	0.04	--	--	--	2.2397e-05	3.71935	up	1.44055e-11	6.60287	up	--	--	Molecular Function: protochlorophyllide reductase activity (GO:0016630);; Biological Process: oxidation-reduction process (GO:0055114);;	K00218|0.0|vvi:100241491|hypothetical protein LOC100241491	[Q]	Secondary metabolites biosynthesis, transport and catabolism	short chain dehydrogenase;; KR domain	Protochlorophyllide reductase, chloroplastic (Precursor) GN=POR1 OS=Daucus carota (Wild carrot) PE=2 SV=1	NADPH-protochlorophyllide-oxidoreductase [Pinus mugo]
c87103.graph_c0	155.18	104.59	23.25	39.63	70.41	91.73	199.4	125.85	7.32	6.02	22.51	12.55	--	--	--	0.00534908	2.03202	up	1.41244e-12	2.41911	up	[G]	Carbohydrate transport and metabolism	--	--	--	--	--	--	similarity to ribonuclease III [Cryptomeria japonica]
c87158.graph_c0	32.22	36.61	21.92	17.32	16.17	11.99	17.57	22.9	2.06	2.49	4.76	4.55	--	--	--	2.90074e-14	2.57478	up	0.000456832	1.65587	up	--	--	--	--	[O]	Posttranslational modification, protein turnover, chaperones	ATPase family associated with various cellular activities (AAA);; Domain associated at C-terminal with AAA;; Holliday junction DNA helicase ruvB N-terminus;; AAA domain;; AAA domain (dynein-related subfamily)	ATP-dependent zinc metalloprotease FtsH {ECO:0000255|HAMAP-Rule:MF_01458} OS=Cyanidium caldarium PE=3 SV=1	PREDICTED: uncharacterized protein LOC100263212 [Vitis vinifera]
c87229.graph_c0	11.53	13.32	17.98	14.77	21.89	24.87	18.18	6.7	3.61	4.55	11.08	12.99	--	--	--	5.58556e-09	1.59025	up	0.000347113	1.01556	up	--	--	Molecular Function: protein domain specific binding (GO:0019904);;	K06630|1e-151|vvi:100264912|hypothetical protein LOC100264912	[O]	Posttranslational modification, protein turnover, chaperones	14-3-3 protein	14-3-3-like protein OS=Lilium longiflorum (Trumpet lily) PE=2 SV=1	unknown [Picea sitchensis]
c87356.graph_c0	97.16	100	72.44	81.04	89.99	92.7	51.89	46.25	27.73	21.38	46.16	44.23	--	--	--	1.40062e-10	1.292	up	7.3884e-05	1.074	up	--	--	--	--	--	--	--	--	--
c87664.graph_c0	7548.76	2832.25	276.97	373.37	227.76	158.46	1819.81	2002.47	7.31	8.35	55.27	15.64	--	--	--	1.18659e-14	4.96576	up	0.000228174	2.63925	up	--	--	--	--	--	--	--	--	--
c87832.graph_c0	2.9	4.06	3.57	3.7	8.06	10.31	3.52	2.34	1.61	0.58	4.73	4.19	--	--	--	0.00211377	1.43775	up	0.000719299	1.13039	up	[O]	Posttranslational modification, protein turnover, chaperones	--	--	--	--	--	--	--
c87920.graph_c0	0.26	0.42	9.63	7.64	28.65	26.21	5.29	0.83	0.21	1.88	18.59	8.93	--	--	--	1.16004e-07	2.65071	up	0.00700135	1.1073	up	[S]	Function unknown	--	--	--	--	EamA-like transporter family	Protein WALLS ARE THIN 1 GN=WAT1 OS=Arabidopsis thaliana (Mouse-ear cress) PE=1 SV=1	PREDICTED: WAT1-related protein At5g40240-like [Prunus mume]
c88008.graph_c1	45.1	42.05	21.32	35.96	39.57	59	26.6	34.53	3.85	3.16	25.19	23.79	--	--	--	0.000711756	2.70102	up	0.00854187	1.09247	up	--	--	--	--	[R]	General function prediction only	Leucine Rich repeat;; Leucine Rich repeats (2 copies);; F-box-like;; F-box domain	F-box/LRR-repeat protein 4 GN=FBL4 OS=Arabidopsis thaliana (Mouse-ear cress) PE=2 SV=1	predicted protein [Physcomitrella patens]
c88022.graph_c0	26.47	24.04	34.52	29.2	38.2	35.75	13.67	11.77	12.12	10.7	12.65	12.69	--	--	--	2.35427e-07	1.10838	up	2.95433e-09	1.56895	up	[J]	Translation, ribosomal structure and biogenesis	Molecular Function: copper ion binding (GO:0005507);; Molecular Function: L-ascorbate oxidase activity (GO:0008447);; Biological Process: oxidation-reduction process (GO:0055114);;	--	[Q]	Secondary metabolites biosynthesis, transport and catabolism	Multicopper oxidase;; Multicopper oxidase;; Multicopper oxidase	L-ascorbate oxidase homolog (Precursor) GN=Bp10 OS=Brassica napus (Rape) PE=2 SV=1	unknown [Picea sitchensis]
c88207.graph_c0	5.19	4.55	3.23	2.95	7.03	6.54	3.22	1.31	0.29	0.71	3.66	0.87	--	--	--	5.90827e-05	2.25964	up	0.00157884	1.71646	up	--	--	Molecular Function: mannose-1-phosphate guanylyltransferase activity (GO:0004475);; Molecular Function: mannose-1-phosphate guanylyltransferase (GDP) activity (GO:0008928);; Biological Process: response to heat (GO:0009408);; Biological Process: response to salt stress (GO:0009651);; Biological Process: response to jasmonic acid (GO:0009753);; Biological Process: response to ozone (GO:0010193);; …	K00971|0.0|pop:POPTR_659626|hypothetical protein	[M]	Cell wall/membrane/envelope biogenesis	Nucleotidyl transferase;; MobA-like NTP transferase domain;; Bacterial transferase hexapeptide (six repeats)	Mannose-1-phosphate guanylyltransferase 1 GN=At2g39770 OS=Arabidopsis thaliana (Mouse-ear cress) PE=1 SV=1	unknown [Picea sitchensis]
c88260.graph_c0	16.71	17.99	8.92	12.17	12.79	11.96	9.06	10.04	4.58	3.51	5.94	3.65	--	--	--	0.00957457	1.01729	up	0.000500406	1.32488	up	[O]	Posttranslational modification, protein turnover, chaperones	--	--	--	--	--	Uncharacterized protein At5g39570 GN=At5g39570 OS=Arabidopsis thaliana (Mouse-ear cress) PE=1 SV=1	hypothetical protein [Pinus halepensis]
c88287.graph_c0	1.66	0.82	10.85	7.54	23.02	20.31	1.92	0.59	0.25	2.35	5.8	3.68	--	--	--	0.000422429	2.42378	up	2.99525e-16	2.30039	up	[Q]	Secondary metabolites biosynthesis, transport and catabolism	Biological Process: amino acid transmembrane transport (GO:0003333);; Biological Process: regulation of meristem growth (GO:0010075);; Molecular Function: amino acid transmembrane transporter activity (GO:0015171);; Cellular Component: integral component of membrane (GO:0016021);;	--	[E]	Amino acid transport and metabolism	Transmembrane amino acid transporter protein	Lysine histidine transporter-like 8 GN=AATL1 OS=Arabidopsis thaliana (Mouse-ear cress) PE=1 SV=1	hypothetical protein AMTR_s00059p00214190 [Amborella trichopoda]
c88546.graph_c0	15.77	14.94	17.45	24.36	22.84	21.29	8.59	6.44	4.96	3.94	6.79	4.98	--	--	--	1.88607e-05	1.90303	up	6.7537e-12	2.00784	up	[I]	Lipid transport and metabolism	--	--	--	--	Probable lipid transfer;; Protease inhibitor/seed storage/LTP family	Non-specific lipid-transfer protein-like protein At2g13820 (Precursor) GN=At2g13820 OS=Arabidopsis thaliana (Mouse-ear cress) PE=1 SV=1	hypothetical protein JCGZ_21899 [Jatropha curcas]
c88571.graph_c0	0	0.11	1.69	4.61	21.25	29.5	0.02	0	0.02	0	0	0	--	--	--	0.00113251	7.98354	up	1.08766e-47	Inf	up	[Q]	Secondary metabolites biosynthesis, transport and catabolism	--	--	[R]	General function prediction only	Chromo (CHRromatin Organisation MOdifier) domain;; PHD-finger	Protein CHROMATIN REMODELING 4 {ECO:0000303|PubMed:16547115} OS=Arabidopsis thaliana (Mouse-ear cress) PE=2 SV=1	PREDICTED: LOW QUALITY PROTEIN: uncharacterized protein LOC105051204 [Elaeis guineensis]
c88653.graph_c0	0	0.02	11.47	6.16	6.43	7.57	0	0.11	0.37	0.09	0.78	0.85	--	--	--	2.13935e-05	4.95356	up	1.93033e-16	3.16061	up	--	--	--	--	[T]	Signal transduction mechanisms	EGF-like domain;; Human growth factor-like EGF	--	unknown [Picea sitchensis]
c88769.graph_c0	17.17	12.64	9.23	16.85	12.5	16.79	4.7	7.87	0.24	0.96	4.56	3.09	--	--	--	0.000198164	4.06546	up	9.90408e-05	2.04428	up	--	--	--	--	--	--	--	--	PREDICTED: UPF0695 membrane protein YPL279C-like isoform X6 [Citrus sinensis]
c88997.graph_c0	6.74	7.85	5.55	4.46	10.46	11.69	7.48	5.22	1.09	1.26	4.29	2.36	--	--	--	0.00156301	1.77443	up	2.54091e-05	1.88358	up	[GC]	--	--	--	--	--	--	--	--
c89040.graph_c0	2.49	3.17	8.28	7.48	12.66	10.3	3.83	2.01	1.28	0.55	3.81	2.7	--	--	--	2.23906e-06	2.81367	up	0.000221863	1.94794	up	--	--	--	--	--	--	Plant protein of unknown function (DUF869)	Filament-like plant protein 3 GN=FPP3 OS=Arabidopsis thaliana (Mouse-ear cress) PE=2 SV=2	PREDICTED: filament-like plant protein 4 [Populus euphratica]
c89043.graph_c0	10.07	9.26	8.36	6.84	10.43	10.7	12.66	4.36	2.77	1.91	3.3	3.39	--	--	--	0.00644106	1.28793	up	5.04938e-05	1.73046	up	--	--	Biological Process: sodium ion transport (GO:0006814);; Molecular Function: bile acid:sodium symporter activity (GO:0008508);; Cellular Component: integral component of membrane (GO:0016021);;	K03325|1e-159|ppp:PHYPADRAFT_56950|hypothetical protein	--	--	Sodium Bile acid symporter family	--	unknown [Picea sitchensis]
c89169.graph_c0	245.58	231.82	110.16	153.32	317.38	289.32	248.88	173.14	36.43	32.06	143.25	55.63	--	--	--	0.000103659	1.61224	up	4.36334e-06	1.73213	up	[C]	Energy production and conversion	--	--	--	--	--	--	--
c89324.graph_c0	95.3	106.77	21.29	22.17	50.39	42.84	94.65	74.17	4.22	4.95	20.75	10.35	--	--	--	1.51987e-14	1.89961	up	5.23695e-06	1.69808	up	--	--	--	--	--	--	--	--	unknown [Picea sitchensis]
c89374.graph_c0	2.26	1.4	2.09	1.34	10.76	15.69	0.75	0.61	0.3	0.4	0.87	0.78	--	--	--	0.00390009	1.92279	up	1.25141e-13	4.09229	up	[G]	Carbohydrate transport and metabolism	--	--	--	--	IQ calmodulin-binding motif;; Protein of unknown function (DUF4005)	Protein IQ-DOMAIN 1 GN=IQD1 OS=Arabidopsis thaliana (Mouse-ear cress) PE=1 SV=1	unknown [Picea sitchensis]
c89442.graph_c0	1.28	1.03	5.48	3.28	10.13	8.09	0.42	0	0	0.64	3.31	2.03	--	--	--	0.000640109	3.35804	up	0.000304895	1.90543	up	[RTKL]	--	--	--	--	--	--	--	--
c89471.graph_c0	12.8	24.57	26.89	17.26	9.36	14.44	4.06	3.71	0.89	0.72	4	1.59	--	--	--	6.35205e-09	4.5073	up	0.000305657	2.31729	up	--	--	--	--	--	--	--	--	PREDICTED: putative disease resistance RPP13-like protein 1 [Vitis vinifera]
c89533.graph_c1	2.97	1.2	2.19	2.36	3.47	3.51	0.42	0.45	0.06	0.12	0.24	0.48	--	--	--	4.64432e-08	4.26176	up	6.37662e-07	3.33867	up	--	--	Biological Process: very long-chain fatty acid metabolic process (GO:0000038);; Cellular Component: endoplasmic reticulum (GO:0005783);; Biological Process: response to cold (GO:0009409);; Biological Process: response to light stimulus (GO:0009416);; Biological Process: response to wounding (GO:0009611);; Biological Process: coumarin biosynthetic process (GO:0009805);; Molecular Function: fatty a…	--	--	--	FAE1/Type III polyketide synthase-like protein;; 3-Oxoacyl-[acyl-carrier-protein (ACP)] synthase III C terminal;; Chalcone and stilbene synthases, C-terminal domain	3-ketoacyl-CoA synthase 1 GN=T25K16.11 OS=Arabidopsis thaliana (Mouse-ear cress) PE=2 SV=1	unknown [Picea sitchensis]
c89552.graph_c0	10.26	10.05	9.12	9.89	27.34	27.56	19.17	10.64	3.46	3.36	13.3	5.42	--	--	--	0.00027386	1.16424	up	6.40668e-08	1.67955	up	--	--	--	--	--	--	Protein of unknown function (DUF506)	--	unknown [Picea sitchensis]
c89733.graph_c0	12.79	15.14	7.63	9.26	9.05	10.96	8.89	7.7	3.37	2.31	5.7	4.03	--	--	--	4.43005e-06	1.24483	up	8.65575e-05	1.11744	up	[E]	Amino acid transport and metabolism	--	--	--	--	--	--	PREDICTED: uncharacterized protein LOC101302246 [Fragaria vesca subsp. vesca]
c89870.graph_c0	8.31	7.71	18.77	16.31	6.62	5.71	7.11	11.38	7.21	6.32	0.02	0.18	--	--	--	1.76247e-06	1.06758	up	8.81321e-34	6.02996	up	[O]	Posttranslational modification, protein turnover, chaperones	--	--	--	--	Cupin;; Cupin	Antimicrobial peptide 2d (Precursor) OS=Macadamia integrifolia (Macadamia nut) PE=2 SV=1	PREDICTED: vicilin-like antimicrobial peptides 2-2 [Vitis vinifera]
c89874.graph_c0	168.65	187.32	235.27	182.35	834.9	732.89	173.83	90.35	9.05	79.72	224.14	113.13	--	--	--	0.00984865	1.82878	up	1.97914e-12	2.33893	up	--	--	--	--	--	--	--	--	--
c89994.graph_c0	49.05	50.64	47.35	54.22	56.61	58.54	35.63	33.41	18.99	16.41	23.3	23.65	--	--	--	5.2235e-08	1.17602	up	2.17256e-07	1.38342	up	--	--	--	--	--	--	Late embryogenesis abundant protein	Protein YLS9 GN=F11F19.11 OS=Arabidopsis thaliana (Mouse-ear cress) PE=2 SV=1	unknown [Picea sitchensis]
c90167.graph_c0	0.42	0.62	1.93	2.94	3.56	4.27	0.7	0.53	0.21	0.23	0.73	0.62	--	--	--	3.01237e-06	3.13822	up	2.75019e-07	2.67617	up	--	--	--	--	--	--	--	--	--
c90201.graph_c0	23.87	23.58	26.25	28	27.05	20.62	33.99	15.22	4.84	3.2	12.1	6.1	--	--	--	4.18708e-30	2.43412	up	0.00463681	1.50449	up	--	--	--	--	--	--	--	--	--
c90539.graph_c0	391.53	416.21	728.08	629.71	659.48	669.03	398.75	274.94	234.23	201.11	351.06	284.77	--	--	--	7.07196e-08	1.28331	up	0.00803539	1.14199	up	--	--	--	--	--	--	--	--	--
c90541.graph_c0	2.66	2.37	2.2	2.49	2.74	2.2	1	1.03	0.43	0.4	0.42	0.42	--	--	--	0.000280299	2.15934	up	2.83096e-05	2.63212	up	--	--	Cellular Component: membrane (GO:0016020);;	--	--	--	Uncharacterised BCR, YnfA/UPF0060 family	--	unknown [Picea sitchensis]
c90576.graph_c0	15.42	11.84	13.46	17.21	2.23	3.4	8.01	6.95	2.48	2.44	1.11	0.87	--	--	--	1.29879e-11	2.31315	up	0.00433886	1.59292	up	--	--	--	--	--	--	--	--	--
c90700.graph_c0	25.62	24.67	29.58	26.5	51.32	56.49	33.76	22.28	11.96	5.39	26.94	23.79	--	--	--	4.67576e-05	1.39709	up	9.99173e-06	1.18776	up	--	--	--	--	--	--	Protein of unknown function (DUF1645)	--	unknown [Picea sitchensis]
c90885.graph_c0	69.96	71.62	70.29	72.47	102.66	106.61	40.78	38.71	25.79	22.37	29.76	28.73	--	--	--	1.51203e-09	1.23688	up	8.07297e-14	1.93012	up	--	--	Molecular Function: ribonucleoside-diphosphate reductase activity, thioredoxin disulfide as acceptor (GO:0004748);; Cellular Component: ribonucleoside-diphosphate reductase complex (GO:0005971);; Biological Process: DNA-dependent DNA replication (GO:0006261);; Biological Process: DNA repair (GO:0006281);; Biological Process: multicellular organismal development (GO:0007275);; Biological Process: …	K10808|0.0|ppp:PHYPADRAFT_91828|hypothetical protein	[F]	Nucleotide transport and metabolism	Ribonucleotide reductase, small chain	Ribonucleoside-diphosphate reductase small chain OS=Nicotiana tabacum (Common tobacco) PE=2 SV=1	PREDICTED: ribonucleoside-diphosphate reductase small chain [Cucumis melo]
c91154.graph_c0	0.72	0.95	3.15	3.24	2.76	2.45	1.35	0.56	0.49	0.52	0.67	1.09	--	--	--	9.76542e-05	2.22316	up	0.00819141	1.65976	up	--	--	--	--	--	--	--	--	--
c91342.graph_c0	7.94	8.75	6.61	6.94	6.12	5.7	3.91	4.63	3.18	2.06	2.33	2.25	--	--	--	0.00398934	1.02405	up	0.000104398	1.54972	up	--	--	--	--	[S]	Function unknown	Nse4 C-terminal	Non-structural maintenance of chromosomes element 4 homolog A GN=NSE4A OS=Arabidopsis thaliana (Mouse-ear cress) PE=2 SV=1	predicted protein [Hordeum vulgare subsp. vulgare]
c91390.graph_c0	33.91	30.66	35.14	38.2	38.76	35.27	19.65	19.4	16.36	12.16	17.67	15.64	--	--	--	8.61143e-07	1.03523	up	4.22613e-06	1.24456	up	--	--	--	K03106|2e-06|zma:100274376|hypothetical protein LOC100274376	--	--	--	Signal recognition particle 54 kDa protein 1 OS=Solanum lycopersicum (Tomato) PE=3 SV=1	--
c91394.graph_c0	32.93	35.8	36.1	38.45	35.14	35.29	22.06	23.4	3.53	4.53	20.17	11.75	--	--	--	6.213e-44	2.86103	up	4.29397e-06	1.24524	up	[C]	Energy production and conversion	--	--	--	--	--	--	--
c91450.graph_c0	17.66	18.25	9.14	11.52	12.8	13.17	14.24	10.99	3.39	2.27	6.69	4.73	--	--	--	1.00984e-06	1.54237	up	1.74573e-05	1.28151	up	--	--	--	--	--	--	--	--	hypothetical protein VOLCADRAFT_102187 [Volvox carteri f. nagariensis]
c91667.graph_c0	127.15	126.58	73.27	123.5	93.78	116.92	113.8	82.71	20.08	14.51	61.17	44.8	--	--	--	0.00304856	2.16409	up	8.3557e-05	1.06323	up	[R]	General function prediction only	--	--	--	--	--	--	--
c91748.graph_c0	1.45	1.77	8.56	6.65	6.19	7.95	1.52	0.83	0.63	0.95	0.58	1.49	--	--	--	1.47525e-08	3.36349	up	1.00875e-07	3.31603	up	--	--	--	--	[R]	General function prediction only	Leucine rich repeat;; Leucine Rich repeats (2 copies);; Leucine Rich Repeat;; Leucine Rich repeat;; Leucine rich repeat	Receptor-like protein 2 (Precursor) GN=RLP2 OS=Arabidopsis thaliana (Mouse-ear cress) PE=2 SV=1	hypothetical protein, partial [Cryptomeria japonica]
c92108.graph_c0	51.32	40.43	103.12	105.04	186.19	177.63	98.3	54.38	16.71	15.57	104.96	65.83	--	--	--	7.95833e-33	2.39808	up	2.04646e-05	1.21722	up	--	--	Cellular Component: membrane (GO:0016020);; Molecular Function: lyase activity (GO:0016829);;	K01728|0.0|pop:POPTR_565107|hypothetical protein	--	--	Pectate lyase;; Right handed beta helix region	Probable pectate lyase 18 (Precursor) GN=At4g24780 OS=Arabidopsis thaliana (Mouse-ear cress) PE=2 SV=2	unknown [Picea sitchensis]
c92131.graph_c0	108.57	125.35	200.26	178.23	420.14	470.94	160.52	93.17	41.37	32.79	240.23	173.04	--	--	--	4.86932e-24	2.03237	up	3.01793e-05	1.20285	up	--	--	--	--	--	--	--	--	unknown [Picea sitchensis]
c92319.graph_c0	6.84	6.46	15.93	22.14	18.83	20.64	7.35	3.83	5.97	5.34	8.19	6.42	--	--	--	0.000374387	1.43854	up	2.46118e-05	1.54026	up	--	--	--	--	[TZ]	--	Phosphoribulokinase / Uridine kinase family;; AAA domain	Probable uracil phosphoribosyltransferase GN=UKL5 OS=Arabidopsis thaliana (Mouse-ear cress) PE=2 SV=1	PREDICTED: uncharacterized protein LOC104609946 isoform X4 [Nelumbo nucifera]
c92466.graph_c1	66.84	47.42	49.69	63.09	74.5	64.44	43.7	30.81	13.86	3.27	22.08	11.84	--	--	--	1.6338e-07	2.42738	up	1.03383e-11	2.13768	up	[F]	Nucleotide transport and metabolism	--	--	--	--	--	--	--
c92561.graph_c0	4.35	3.43	1.61	2.58	4.69	5.81	4.18	4.11	0.04	0.42	1.57	0.37	--	--	--	0.000952353	2.76913	up	1.14315e-09	2.56542	up	[O]	Posttranslational modification, protein turnover, chaperones	--	--	--	--	LysM domain	--	PREDICTED: uncharacterized protein LOC103340545 [Prunus mume]
c92617.graph_c0	5.05	5.3	6.47	5.36	5.65	5.05	2.73	2.69	2.19	2.01	3.21	2.44	--	--	--	6.35689e-05	1.15792	up	0.00351409	1.01838	up	[E]	Amino acid transport and metabolism	--	--	--	--	--	--	--
c92667.graph_c0	4.12	3.99	4.31	5.02	5.88	5.66	2.52	3.97	1.37	1.19	2.13	1.77	--	--	--	0.000245994	1.53727	up	4.06189e-05	1.65981	up	--	--	--	K10902|1e-173|vvi:100242171|similar to predicted protein	[L]	Replication, recombination and repair	DEAD/DEAH box helicase;; Helicase conserved C-terminal domain	ATP-dependent DNA helicase Q-like 3 GN=F8D20.250 OS=Arabidopsis thaliana (Mouse-ear cress) PE=1 SV=1	PREDICTED: ATP-dependent DNA helicase Q-like 3 isoform X1 [Nelumbo nucifera]
c92681.graph_c0	13.42	12.6	11.02	11.76	37.4	61.62	6.56	7.49	0.89	1.38	7.59	4.53	--	--	--	5.07447e-14	2.96003	up	1.4781e-05	3.12184	up	--	--	Molecular Function: oxidoreductase activity, acting on single donors with incorporation of molecular oxygen, incorporation of two atoms of oxygen (GO:0016702);;	K09840|0.0|vvi:100267016|hypothetical protein LOC100267016	[Q]	Secondary metabolites biosynthesis, transport and catabolism	Retinal pigment epithelial membrane protein	9-cis-epoxycarotenoid dioxygenase NCED3, chloroplastic (Precursor) GN=MOA2.4 OS=Arabidopsis thaliana (Mouse-ear cress) PE=2 SV=1	9-cis-epoxycarotenoid dioxygenase [Taxus wallichiana var. chinensis]
c92686.graph_c0	79.41	84.68	50.28	62.47	55.25	47.45	63.72	42.82	8.21	6.66	29.58	16.91	--	--	--	3.80756e-17	2.60132	up	0.000358765	1.25867	up	[RTKL]	--	--	--	--	--	NB-ARC domain	--	unknown [Picea sitchensis]
c93052.graph_c0	22.03	17.56	11.6	12.12	12.71	13.71	8.86	12.86	3.66	4.15	6.56	5.06	--	--	--	2.1905e-05	1.38139	up	4.12585e-05	1.39892	up	--	--	--	--	--	--	Nodulin-like	--	hypothetical protein SELMODRAFT_87151 [Selaginella moellendorffii]
c93224.graph_c0	74.15	31.67	101.48	137.06	133.09	225.61	48.73	23.35	5.01	7.3	39.5	24.37	--	--	--	2.70312e-14	3.96779	up	0.000345593	2.55939	up	[G]	Carbohydrate transport and metabolism	Cellular Component: integral component of membrane (GO:0016021);;	--	--	--	--	--	unknown [Picea sitchensis]
c93433.graph_c0	8.22	6.59	12.02	18.81	17.57	28.14	5.57	3.18	2.15	0.89	6.62	4.4	--	--	--	1.45238e-05	3.08018	up	0.000682685	2.16473	up	--	--	Molecular Function: nucleic acid binding (GO:0003676);; Biological Process: DNA metabolic process (GO:0006259);;	--	[R]	General function prediction only	Retrotransposon gag protein;; Reverse transcriptase (RNA-dependent DNA polymerase)	RNA-directed DNA polymerase homolog OS=Oenothera berteroana (Bertero&apos;s evening primrose) PE=4 SV=1	hypothetical protein VITISV_026680 [Vitis vinifera]
c93636.graph_c0	1.12	1.06	4.61	2.98	6.1	5.31	0.53	0.27	0.06	0.2	1.93	1.28	--	--	--	1.98274e-05	4.54444	up	1.40732e-05	2.09695	up	--	--	--	K14488|6e-18|vvi:100244862|hypothetical protein LOC100244862	--	--	Auxin responsive protein	Auxin-induced protein 6B OS=Glycine max (Soybean) PE=2 SV=1	PREDICTED: auxin-induced protein 6B [Eucalyptus grandis]
c93697.graph_c0	42.8	38.03	6.64	7.45	12.91	10.3	18.5	29.75	1.63	1.59	3.18	2.7	--	--	--	0.000314378	1.79656	up	2.99713e-07	2.26142	up	[B]	Chromatin structure and dynamics	--	--	--	--	Domain of unknown function (DUF4228)	--	--
c94248.graph_c0	1.69	1.37	1.67	1.37	1.46	1.24	0.73	0.56	0.32	0.41	0.28	0.18	--	--	--	0.00441626	1.79484	up	7.56143e-05	2.66678	up	--	--	Molecular Function: oxidoreductase activity (GO:0016491);;	--	[QR]	--	2OG-Fe(II) oxygenase superfamily;; non-haem dioxygenase in morphine synthesis N-terminal	Probable 2-oxoglutarate-dependent dioxygenase AOP1.2 GN=AOP1.2 OS=Arabidopsis thaliana (Mouse-ear cress) PE=2 SV=1	unknown [Picea sitchensis]
c94260.graph_c0	1	1.77	0.67	0.74	1.28	0.88	0.81	0.58	0.13	0.14	0.3	0.34	--	--	--	0.00139986	2.07613	up	0.00894159	1.82519	up	--	--	--	--	--	--	--	--	--
c94323.graph_c0	2.8	3.35	15.63	10.52	29.34	27.93	6.5	2.61	2.17	2.21	14.91	9.91	--	--	--	5.09305e-05	2.24201	up	7.5846e-06	1.30459	up	--	--	--	--	[K]	Transcription	Associated with HOX	Homeobox protein BEL1 homolog GN=MYC6.12 OS=Arabidopsis thaliana (Mouse-ear cress) PE=1 SV=2	PREDICTED: BEL1-like homeodomain protein 4 [Nelumbo nucifera]
c94510.graph_c0	5.33	3.3	4.38	4.42	12.15	11.98	1.89	0.85	0.4	1.16	6.45	2.61	--	--	--	0.00106315	2.05291	up	0.00625563	1.50753	up	--	--	--	--	[K]	Transcription	--	--	unknown [Picea sitchensis]
c94779.graph_c0	16.2	22.94	15.31	11.98	62.52	75.32	18.62	5.31	0.75	1.82	24.87	14.96	--	--	--	7.9092e-14	3.03043	up	9.99852e-13	1.87786	up	[P]	Inorganic ion transport and metabolism	--	--	--	--	--	--	--
c94900.graph_c0	17.55	2.55	17.68	9.37	31	33.66	29.11	10.48	0.98	2.28	19.8	6.79	--	--	--	0.00536768	3.09886	up	8.32922e-05	1.60523	up	[S]	Function unknown	--	--	--	--	LysM domain	--	hypothetical protein SELMODRAFT_416289 [Selaginella moellendorffii]
c94985.graph_c0	3.85	0.97	1.89	2.25	5.31	6.79	0.31	0.05	0	0.04	0.86	0.28	--	--	--	1.31558e-10	6.11224	up	1.42738e-10	3.54228	up	--	--	Cellular Component: plastid (GO:0009536);;	--	--	--	--	--	unknown [Picea sitchensis]
c94998.graph_c0	28.46	32.32	27.06	39.21	148.29	162.53	55.45	40.92	10.99	11.68	93.98	63.54	--	--	--	0.00696368	1.21526	up	0.000260064	1.07304	up	[TZDR]	--	--	--	[R]	General function prediction only	Leucine rich repeat;; Leucine Rich repeats (2 copies);; Leucine Rich Repeat;; Leucine Rich repeat;; Leucine rich repeat;; Leucine rich repeat N-terminal domain	Receptor-like protein 12 (Precursor) GN=RLP12 OS=Arabidopsis thaliana (Mouse-ear cress) PE=2 SV=2	hypothetical protein EUGRSUZ_D00672 [Eucalyptus grandis]
c95003.graph_c0	0.84	1.43	1.33	1.76	1.15	1.84	0.09	0.35	0.34	0.33	0.3	0.2	--	--	--	0.00485464	1.80873	up	0.00012642	2.64192	up	--	--	Molecular Function: calcium ion binding (GO:0005509);;	--	[ZD]	--	EF-hand domain pair	Calcium-binding protein KIC GN=KIC OS=Arabidopsis thaliana (Mouse-ear cress) PE=1 SV=2	unknown [Picea sitchensis]
c95386.graph_c0	4.38	0.57	6.07	4.62	6.41	4.47	5.69	0.92	0	0.37	1.46	0.45	--	--	--	2.03421e-09	4.46453	up	6.04416e-05	2.75122	up	--	--	Biological Process: microtubule cytoskeleton organization (GO:0000226);; Biological Process: cytokinesis (GO:0000910);; Molecular Function: microtubule binding (GO:0008017);;	--	[DZ]	--	Microtubule associated protein (MAP65/ASE1 family)	65-kDa microtubule-associated protein 1 GN=MAP65-1 OS=Arabidopsis thaliana (Mouse-ear cress) PE=1 SV=1	unknown [Picea sitchensis]
c95642.graph_c0	1.11	0.07	8.55	8.22	15.86	15.82	2.77	0.02	0	0.5	4.01	2.6	--	--	--	2.23273e-19	4.40512	up	9.61305e-14	2.3565	up	--	--	--	--	--	--	--	--	--
c95932.graph_c0	1.22	1.51	3.32	3.74	10.96	16.47	1.21	0.52	0.79	0.36	6.55	4.31	--	--	--	4.29662e-07	2.28016	up	0.00245123	1.46153	up	--	--	Biological Process: metabolic process (GO:0008152);;	--	--	--	Thioredoxin-like [2Fe-2S] ferredoxin	--	unknown [Picea sitchensis]
c96104.graph_c0	0.86	0.36	1.89	2.08	0.58	0.74	1.61	0.69	0.04	0.04	0.38	0.22	--	--	--	3.96328e-13	5.0454	up	0.00513685	1.88381	up	--	--	--	--	--	--	--	--	--
c96249.graph_c0	2.91	2.01	36.45	64.89	85.48	81.35	28.09	13.07	8.76	7.65	42.14	35.82	--	--	--	0.00295135	2.37196	up	8.08585e-05	1.25851	up	--	--	Cellular Component: membrane (GO:0016020);; Molecular Function: oxidoreductase activity (GO:0016491);; Molecular Function: metal ion binding (GO:0046872);;	--	[QI]	--	Cytochrome P450	Cytochrome P450 716B2 GN=CYP716B2 OS=Picea sitchensis (Sitka spruce) PE=2 SV=1	CYP450 716-like protein (mitochondrion) [Ginkgo biloba]
c96456.graph_c0	0.2	0.16	2.83	3.46	9.49	7.5	3.26	0.34	0.5	0.14	3.44	2.21	--	--	--	7.67725e-06	3.05727	up	2.53277e-08	2.79665	up	--	--	--	--	[R]	General function prediction only	Ankyrin repeats (3 copies);; Ankyrin repeats (many copies);; Ankyrin repeat;; Ankyrin repeats (many copies);; Ankyrin repeat;; Domain of unknown function	Ankyrin repeat-containing protein At3g12360 GN=At3g12360 OS=Arabidopsis thaliana (Mouse-ear cress) PE=2 SV=1	hypothetical protein AMTR_s00109p00146120 [Amborella trichopoda]
c96645.graph_c0	1.18	1.41	1.85	1.17	1.93	2.04	2.17	1.79	0.88	0.49	0.96	0.93	--	--	--	0.00305189	1.91257	up	0.000262438	2.34367	up	--	--	--	--	[Q]	Secondary metabolites biosynthesis, transport and catabolism	Multicopper oxidase;; Multicopper oxidase;; Multicopper oxidase	Laccase-3 (Precursor) GN=LAC3 OS=Arabidopsis thaliana (Mouse-ear cress) PE=2 SV=2	PREDICTED: laccase-7-like [Nelumbo nucifera]
c96760.graph_c0	14.53	12.53	3.75	3.24	54.82	101.11	10.77	3.79	0.5	0.83	4.2	1.37	--	--	--	4.35169e-06	2.04235	up	1.83321e-06	4.91561	up	--	--	--	--	[OPR]	--	Peptidase family M28;; Transferrin receptor-like dimerisation domain	Probable glutamate carboxypeptidase 2 GN=AMP1 OS=Arabidopsis thaliana (Mouse-ear cress) PE=1 SV=3	PREDICTED: probable glutamate carboxypeptidase 2 isoform X4 [Elaeis guineensis]
c97036.graph_c0	31.41	34	33.06	27.26	77.68	114.53	35.84	11.33	5.98	8.07	47.98	16.62	--	--	--	2.84255e-12	1.99385	up	0.00132944	1.85078	up	[Q]	Secondary metabolites biosynthesis, transport and catabolism	Molecular Function: ribonucleoside-diphosphate reductase activity, thioredoxin disulfide as acceptor (GO:0004748);; Molecular Function: ATP binding (GO:0005524);; Cellular Component: ribonucleoside-diphosphate reductase complex (GO:0005971);; Biological Process: DNA replication (GO:0006260);; Biological Process: oxidation-reduction process (GO:0055114);;	K10807|0.0|vvi:100261117|hypothetical protein LOC100261117	[F]	Nucleotide transport and metabolism	Ribonucleotide reductase, barrel domain;; Ribonucleotide reductase, all-alpha domain;; ATP cone domain	Ribonucleoside-diphosphate reductase large subunit {ECO:0000303|PubMed:10542051} OS=Arabidopsis thaliana (Mouse-ear cress) PE=1 SV=1	PREDICTED: ribonucleoside-diphosphate reductase large subunit isoform X1 [Solanum lycopersicum]
c97123.graph_c0	4.34	4.96	13.49	15.95	36.92	43.38	8.04	2.39	3.79	1.78	8.74	5.84	--	--	--	1.12407e-11	2.10584	up	7.59873e-22	2.5671	up	--	--	Molecular Function: GTP binding (GO:0005525);; Molecular Function: hydrolase activity, acting on acid anhydrides (GO:0016817);;	--	--	--	Domain of unknown function (DUF3406);; AIG1 family;; 50S ribosome-binding GTPase;; Ferrous iron transport protein B	Translocase of chloroplast 132, chloroplastic GN=TOC132 OS=Arabidopsis thaliana (Mouse-ear cress) PE=1 SV=1	hypothetical protein CICLE_v100301612mg, partial [Citrus clementina]
c97178.graph_c0	1.12	1.07	2.3	1.28	2.94	3.62	0.71	0.09	0.25	0.05	0.37	0	--	--	--	0.00282934	3.36826	up	1.68108e-10	4.27657	up	--	--	--	--	--	--	Leucine rich repeat;; Leucine Rich repeats (2 copies);; Protein kinase domain;; Leucine Rich Repeat;; Protein tyrosine kinase;; Leucine Rich repeat;; Leucine rich repeat;; Leucine rich repeat N-terminal domain	LRR receptor-like serine/threonine-protein kinase FLS2 (Precursor) GN=FLS2 OS=Arabidopsis thaliana (Mouse-ear cress) PE=1 SV=1	PREDICTED: probable LRR receptor-like serine/threonine-protein kinase At3g47570 [Phoenix dactylifera]
c97288.graph_c0	13.74	15.11	12.51	15.23	17.1	16.42	7.81	10.01	2.96	2.43	3.98	6.12	--	--	--	2.82144e-11	1.99399	up	2.2312e-09	1.79148	up	[HC]	--	Cellular Component: integral component of membrane (GO:0016021);; Molecular Function: substrate-specific transmembrane transporter activity (GO:0022891);; Cellular Component: cell part (GO:0044464);; Biological Process: transmembrane transport (GO:0055085);;	--	[R]	General function prediction only	Sugar (and other) transporter;; Major Facilitator Superfamily	Sugar transporter ERD6-like 6 GN=At1g75220 OS=Arabidopsis thaliana (Mouse-ear cress) PE=1 SV=1	unknown [Picea sitchensis]
c97591.graph_c0	11.29	10.67	14.2	10.89	34.41	43.32	9.95	4.79	3.75	3.31	8.97	5.6	--	--	--	0.000660307	1.62646	up	4.69482e-16	2.66538	up	--	--	--	--	[T]	Signal transduction mechanisms	Leucine rich repeat;; Leucine Rich repeats (2 copies);; NB-ARC domain;; Leucine Rich Repeat	Disease resistance RPP13-like protein 4 GN=RPP13L4 OS=Arabidopsis thaliana (Mouse-ear cress) PE=2 SV=2	unknown [Picea sitchensis]
c97591.graph_c2	5.44	5.89	11.1	8.82	36.44	43.03	7.39	3.37	2.01	2.07	9.76	5.56	--	--	--	1.93322e-06	1.95489	up	2.82273e-18	2.47058	up	--	--	--	--	--	--	--	--	PREDICTED: protein EMBRYONIC FLOWER 1 [Vitis vinifera]
c97709.graph_c0	15.54	17.67	13.71	14.12	21.49	16.04	14.25	10.35	4.69	3.34	9.63	7.78	--	--	--	3.24476e-13	1.58909	up	0.0036475	1.37832	up	--	--	--	--	--	--	--	--	--
c97894.graph_c0	49.94	51.35	24.97	30.45	27.86	29.48	43.95	34.41	1.34	1.94	12.72	5.63	--	--	--	1.36035e-51	3.8338	up	1.34763e-11	1.77847	up	--	--	Molecular Function: oxidoreductase activity, acting on single donors with incorporation of molecular oxygen, incorporation of two atoms of oxygen (GO:0016702);;	K09840|1e-119|ath:AT3G14440|NCED3	[Q]	Secondary metabolites biosynthesis, transport and catabolism	Retinal pigment epithelial membrane protein;; Retinal pigment epithelial membrane protein;; Retinal pigment epithelial membrane protein	9-cis-epoxycarotenoid dioxygenase NCED3, chloroplastic (Precursor) GN=MOA2.4 OS=Arabidopsis thaliana (Mouse-ear cress) PE=2 SV=1	PREDICTED: 9-cis-epoxycarotenoid dioxygenase, chloroplastic-like [Musa acuminata subsp. malaccensis]
c98037.graph_c0	36.31	24.89	40.48	51.18	55.46	57.61	96.48	34.02	9.46	7.64	14.69	7.9	--	--	--	2.46437e-11	2.09224	up	2.14823e-20	2.42946	up	--	--	--	--	--	--	--	--	--
c98062.graph_c0	1.68	2.88	5.34	5.25	8.26	5.36	0.88	0.1	0.05	0.24	1.47	2.25	--	--	--	8.8163e-19	4.76843	up	0.00996207	1.95421	up	--	--	Molecular Function: copper ion binding (GO:0005507);; Biological Process: lignin catabolic process (GO:0046274);; Cellular Component: apoplast (GO:0048046);; Molecular Function: hydroquinone:oxygen oxidoreductase activity (GO:0052716);; Biological Process: oxidation-reduction process (GO:0055114);;	--	[Q]	Secondary metabolites biosynthesis, transport and catabolism	Multicopper oxidase;; Multicopper oxidase;; Multicopper oxidase	Laccase-11 (Precursor) OS=Arabidopsis thaliana (Mouse-ear cress) PE=2 SV=1	laccase [Chamaecyparis obtusa]
c98115.graph_c0	0.91	1.26	1.93	1.15	1.84	1.6	0.69	0.22	0.01	0.18	0.77	0.23	--	--	--	7.2939e-05	3.57428	up	0.000478779	1.89664	up	[RTKL]	--	Biological Process: response to stimulus (GO:0050896);;	K13993|8e-37|rcu:RCOM_0867480|heat-shock protein, putative	[O]	Posttranslational modification, protein turnover, chaperones	Hsp20/alpha crystallin family	16.9 kDa class I heat shock protein 1 GN=hsp16.9A OS=Triticum aestivum (Wheat) PE=2 SV=1	unknown [Picea sitchensis]
c98187.graph_c3	234.28	219.96	171.13	147.67	263.9	242.4	236.8	190.46	38.42	32.79	151.13	79.31	--	--	--	4.36249e-18	2.01548	up	4.30079e-05	1.38015	up	--	--	Molecular Function: transferase activity, transferring phosphorus-containing groups (GO:0016772);;	--	--	--	Leucine rich repeat;; Leucine Rich repeats (2 copies);; Leucine Rich Repeat;; Leucine Rich repeat;; Leucine rich repeat;; Leucine rich repeat N-terminal domain	LRR receptor-like serine/threonine-protein kinase GSO1 (Precursor) GN=GSO1 OS=Arabidopsis thaliana (Mouse-ear cress) PE=2 SV=1	hypothetical protein [Cryptomeria japonica]
c98223.graph_c0	20.93	23.29	5.97	14.19	26.97	30.12	99.23	23.21	0.48	0.5	6.75	3.88	--	--	--	0.0083089	4.19296	up	9.99852e-13	2.05636	up	--	--	Biological Process: gibberellic acid mediated signaling pathway (GO:0009740);; Biological Process: post-embryonic development (GO:0009791);; Biological Process: reproductive structure development (GO:0048608);;	K14495|1e-46|rcu:RCOM_1588720|F-box protein GID2, putative	--	--	F-box domain;; F-box-like	F-box protein GID2 GN=T22A6.40 OS=Arabidopsis thaliana (Mouse-ear cress) PE=1 SV=1	unknown [Picea sitchensis]
c98307.graph_c1	36.44	42.31	24.88	15.44	36.06	38.26	51.06	10.17	1.85	2.26	15.04	3.66	--	--	--	3.49726e-05	2.94834	up	1.58496e-06	1.94488	up	--	--	Molecular Function: diacylglycerol kinase activity (GO:0004143);; Biological Process: protein kinase C-activating G-protein coupled receptor signaling pathway (GO:0007205);;	K07029|1e-155|rcu:RCOM_1616380|bmru protein, putative	[IT]	--	Diacylglycerol kinase catalytic domain	Sphingoid long-chain bases kinase 2, mitochondrial (Precursor) GN=LCKB2 OS=Arabidopsis thaliana (Mouse-ear cress) PE=2 SV=1	PREDICTED: sphingoid long-chain bases kinase 2, mitochondrial isoform X1 [Nelumbo nucifera]
c98406.graph_c0	21.42	20.57	3.49	5.6	2.29	1.87	10.47	10.35	0.21	0.22	0.77	0.19	--	--	--	1.09531e-06	4.08048	up	3.98389e-05	2.22675	up	[S]	Function unknown	--	--	--	--	PAN-like domain	G-type lectin S-receptor-like serine/threonine-protein kinase RLK1 (Precursor) GN=RLK1 OS=Arabidopsis thaliana (Mouse-ear cress) PE=2 SV=2	PREDICTED: G-type lectin S-receptor-like serine/threonine-protein kinase RLK1-like [Fragaria vesca subsp. vesca]
c98424.graph_c0	2.48	2.62	3.54	3.14	3.69	3.37	1.78	0.84	0.2	0.24	2.25	0.6	--	--	--	1.51056e-08	3.79582	up	0.00977533	1.61253	up	--	--	--	--	--	--	--	--	--
c98458.graph_c0	12.34	13.65	13.1	12.43	15.22	19.23	11.97	5.98	2.52	1.44	4.91	2.43	--	--	--	3.57706e-15	2.37685	up	2.64162e-15	2.34501	up	[G]	Carbohydrate transport and metabolism	Molecular Function: nucleotide binding (GO:0000166);;	--	--	--	--	--	unknown [Picea sitchensis]
c98459.graph_c1	9.81	7.91	13.5	13.4	11.18	10.64	6.46	5.31	4.21	3.64	5.29	4.47	--	--	--	3.00699e-07	1.33344	up	0.0003688	1.15152	up	[E]	Amino acid transport and metabolism	--	--	--	--	--	--	--
c98586.graph_c0	4.77	7.5	7.06	4.47	8.03	8.63	4.84	2.77	2.32	1.61	3.39	1.41	--	--	--	0.0029541	1.40577	up	1.26411e-05	1.88308	up	--	--	--	--	[A]	RNA processing and modification	Ribonuclease T2 family	Ribonuclease 1 (Precursor) GN=RNS1 OS=Arabidopsis thaliana (Mouse-ear cress) PE=1 SV=1	PREDICTED: extracellular ribonuclease LE-like [Sesamum indicum]
c98739.graph_c1	124.9	71.06	316.96	303.42	826.66	926.33	456.13	92.26	34.92	91.92	222.81	88.79	--	--	--	1.1338e-08	1.90482	up	2.70899e-13	2.59161	up	[CR]	--	--	--	--	--	--	--	--
c98772.graph_c0	62.76	59.39	38.55	41.2	50.19	62.77	57.97	39.57	3.34	3.85	33.97	18.02	--	--	--	1.65172e-35	3.11511	up	0.000463934	1.20416	up	[O]	Posttranslational modification, protein turnover, chaperones	--	--	--	--	Wax ester synthase-like Acyl-CoA acyltransferase domain;; Protein of unknown function (DUF1298)	O-acyltransferase WSD1 GN=WSD1 OS=Arabidopsis thaliana (Mouse-ear cress) PE=2 SV=1	unknown [Picea sitchensis]
c98826.graph_c0	2.73	1.65	3.43	3.69	1.29	1.6	2.86	0.89	0.12	0.24	0.58	0.26	--	--	--	2.77319e-13	4.59646	up	0.000135025	2.50193	up	[S]	Function unknown	Molecular Function: iron ion binding (GO:0005506);; Molecular Function: linoleate 13S-lipoxygenase activity (GO:0016165);; Biological Process: oxylipin biosynthetic process (GO:0031408);; Biological Process: oxidation-reduction process (GO:0055114);;	--	--	--	Lipoxygenase;; PLAT/LH2 domain	Linoleate 9S-lipoxygenase A GN=LOX1.1 OS=Solanum lycopersicum (Tomato) PE=2 SV=1	lipoxygenase 2 [Taxus wallichiana var. chinensis]
c98992.graph_c0	83.17	84.74	96.03	117.57	153.34	167.88	72.24	60.48	37.76	27.24	75.14	51.27	--	--	--	3.54162e-08	1.69654	up	2.7084e-07	1.53703	up	[V]	Defense mechanisms	--	--	--	--	Glyoxal oxidase N-terminus;; Domain of unknown function (DUF1929);; Galactose oxidase, central domain	--	PREDICTED: galactose oxidase-like [Elaeis guineensis]
c99001.graph_c0	101.31	104.43	100.49	82.64	218.16	211.41	185.57	79.64	23.68	24.57	124.14	73.19	--	--	--	1.33566e-11	1.74044	up	4.41357e-05	1.29986	up	--	--	Molecular Function: copper ion binding (GO:0005507);; Cellular Component: extracellular region (GO:0005576);; Molecular Function: oxidoreductase activity (GO:0016491);; Biological Process: oxidation-reduction process (GO:0055114);;	--	[Q]	Secondary metabolites biosynthesis, transport and catabolism	Multicopper oxidase;; Multicopper oxidase;; Multicopper oxidase	L-ascorbate oxidase (Precursor) GN=AAO OS=Nicotiana tabacum (Common tobacco) PE=2 SV=1	unknown [Picea sitchensis]
c99090.graph_c0	8.17	9.56	4.48	3.69	11.91	10.43	4.77	3.69	0.83	1.14	4.17	2.36	--	--	--	4.53753e-05	1.71558	up	1.81514e-09	1.88236	up	[G]	Carbohydrate transport and metabolism	Cellular Component: cytoplasmic membrane-bounded vesicle (GO:0016023);;	--	--	--	--	--	Lipase [Medicago truncatula]
c99139.graph_c3	3.63	2.69	1.98	1.79	2.36	2.7	2.12	1.61	0.28	0.66	0.81	1.06	--	--	--	7.32913e-05	2.62877	up	0.00256856	1.98789	up	--	--	Cellular Component: cell wall (GO:0005618);; Biological Process: cellular glucan metabolic process (GO:0006073);; Biological Process: response to water deprivation (GO:0009414);; Molecular Function: xyloglucan:xyloglucosyl transferase activity (GO:0016762);; Molecular Function: xyloglucan-specific endo-beta-1,4-glucanase activity (GO:0033946);; Cellular Component: apoplast (GO:0048046);;	K08235|1e-165|pop:POPTR_718004|hypothetical protein	--	--	Glycosyl hydrolases family 16;; Xyloglucan endo-transglycosylase (XET) C-terminus	Probable xyloglucan endotransglucosylase/hydrolase protein 6 (Precursor) GN=MPA24.8 OS=Arabidopsis thaliana (Mouse-ear cress) PE=2 SV=2	PREDICTED: probable xyloglucan endotransglucosylase/hydrolase protein 7 [Musa acuminata subsp. malaccensis]
c99336.graph_c0	12.27	13.02	10.48	15.64	8.2	6.96	9.94	5.7	1.46	1.23	4.84	2.7	--	--	--	1.5343e-06	2.94336	up	0.00486946	1.11206	up	--	--	--	--	--	--	WRKY DNA -binding domain;; Plant zinc cluster domain	Probable WRKY transcription factor 7 GN=WRKY7 OS=Arabidopsis thaliana (Mouse-ear cress) PE=2 SV=1	unknown [Picea sitchensis]
c99360.graph_c0	1.21	1.08	1.08	1.37	1.94	1.85	0.48	0.7	0.37	0.29	0.69	0.55	--	--	--	0.00854828	1.56371	up	0.00257202	1.70426	up	--	--	--	--	--	--	Helix-loop-helix DNA-binding domain	Transcription factor SCREAM2 GN=F13K23.12 OS=Arabidopsis thaliana (Mouse-ear cress) PE=1 SV=1	predicted protein [Physcomitrella patens]
c99452.graph_c0	67.96	65.72	41.03	40.07	27.23	28.63	40.06	32.56	4.44	4.66	13.28	7.24	--	--	--	3.5059e-43	2.81335	up	4.35264e-09	1.5505	up	[I]	Lipid transport and metabolism	--	--	[K]	Transcription	GATA zinc finger	GATA transcription factor 5 GN=GATA5 OS=Arabidopsis thaliana (Mouse-ear cress) PE=2 SV=1	unknown [Picea sitchensis]
c99457.graph_c0	7.9	5.62	6.24	5.67	10.45	10.07	5.84	4.56	1.64	1.55	5.8	4.41	--	--	--	3.51758e-05	1.74771	up	0.00143176	1.15955	up	--	--	--	--	[K]	Transcription	GATA zinc finger	Putative GATA transcription factor 22 GN=GATA22 OS=Arabidopsis thaliana (Mouse-ear cress) PE=3 SV=1	unknown [Picea sitchensis]
c99467.graph_c0	5.84	4.58	6.31	3.52	16.38	22.42	8.31	7.93	0	1.21	3.86	2.39	--	--	--	0.00262122	2.76041	up	1.18286e-16	2.8651	up	[Q]	Secondary metabolites biosynthesis, transport and catabolism	--	--	[K]	Transcription	Myb-like DNA-binding domain;; Myb-like DNA-binding domain	Transcription factor MYB44 GN=K8K14.2 OS=Arabidopsis thaliana (Mouse-ear cress) PE=2 SV=1	PREDICTED: myb-like protein Q-like [Solanum tuberosum]
c99467.graph_c1	3.23	2.65	6.28	5.57	13.32	17.23	7.15	5.74	0	1.96	4.71	3.06	--	--	--	0.000437895	2.27066	up	1.82439e-06	2.45615	up	--	--	--	--	[K]	Transcription	Myb-like DNA-binding domain;; Myb-like DNA-binding domain	Transcription factor AS1 GN=F13M22.13 OS=Arabidopsis thaliana (Mouse-ear cress) PE=1 SV=1	unnamed protein product [Coffea canephora]
c99529.graph_c0	62.03	56.61	52.67	69.5	64.98	78.93	72.1	44.87	13.37	15.31	44.49	33.3	--	--	--	0.00104515	1.98674	up	0.000181778	1.03118	up	[R]	General function prediction only	--	--	--	--	Helix-loop-helix DNA-binding domain	Transcription factor bHLH91 GN=F16D14.5 OS=Arabidopsis thaliana (Mouse-ear cress) PE=2 SV=1	hypothetical protein AMTR_s00048p00183690 [Amborella trichopoda]
c99551.graph_c0	43.06	42.85	6.23	6.32	9.8	9.07	18.38	26.96	1.14	1.28	2.08	2.14	--	--	--	5.69114e-08	2.32174	up	1.24711e-10	2.4488	up	--	--	Molecular Function: binding (GO:0005488);;	--	[K]	Transcription	tify domain;; CCT motif;; Divergent CCT motif;; GATA zinc finger;; Reverse transcriptase-like	GATA transcription factor 28 OS=Arabidopsis thaliana (Mouse-ear cress) PE=2 SV=1	unknown [Picea sitchensis]
c99812.graph_c0	11.24	11.74	7.08	5.12	15.7	15.33	13.87	10.1	2.64	2.53	6.11	7.01	--	--	--	0.00087438	1.55111	up	1.30819e-08	1.85531	up	--	--	Molecular Function: binding (GO:0005488);; Biological Process: nucleobase-containing compound metabolic process (GO:0006139);; Biological Process: cellular macromolecule metabolic process (GO:0044260);; Biological Process: regulation of cellular process (GO:0050794);; Biological Process: response to stimulus (GO:0050896);;	K14431|1e-173|vvi:100262335|hypothetical protein LOC100262335	--	--	Seed dormancy control;; bZIP transcription factor;; Basic region leucine zipper	Transcription factor HBP-1b(c1) (Fragment) OS=Triticum aestivum (Wheat) PE=1 SV=2	hypothetical protein JCGZ_25510 [Jatropha curcas]
c99834.graph_c0	46.83	13.77	29.27	58.3	43.83	51.3	34.56	20.39	0.28	1.01	10.73	3.24	--	--	--	1.39383e-05	5.70619	up	1.89409e-27	2.8925	up	--	--	Molecular Function: sequence-specific DNA binding transcription factor activity (GO:0003700);; Molecular Function: ATP binding (GO:0005524);; Cellular Component: chloroplast stroma (GO:0009570);;	--	[O]	Posttranslational modification, protein turnover, chaperones	ATPase family associated with various cellular activities (AAA)	Ribulose bisphosphate carboxylase/oxygenase activase, chloroplastic (Precursor) OS=Oryza sativa subsp. japonica (Rice) PE=1 SV=2	RuBisCO activase small isoform precursor [Oryza sativa]
c99840.graph_c0	0.16	0	3.36	2.74	20.95	34.99	7.69	0.99	0.09	0.32	7.47	8.2	--	--	--	1.58557e-07	3.58761	up	0.00232082	2.00316	up	--	--	Molecular Function: DNA binding (GO:0003677);; Molecular Function: sequence-specific DNA binding transcription factor activity (GO:0003700);; Cellular Component: nucleus (GO:0005634);; Biological Process: regulation of transcription, DNA-templated (GO:0006355);; Molecular Function: 2'-hydroxyisoflavone reductase activity (GO:0047526);; Biological Process: oxidation-reduction process (GO:0055114);;	--	--	--	--	Bifunctional pinoresinol-lariciresinol reductase 2 GN=PLR_Tp2 OS=Thuja plicata (Western red-cedar) PE=1 SV=1	isoflavone reductase-like protein, partial [Picea sitchensis]
c99902.graph_c0	0.14	0.25	0.5	0.48	1.09	1.83	0.02	0.02	0.02	0.02	0.09	0.02	--	--	--	7.40102e-08	4.36295	up	8.01073e-07	4.88966	up	[K]	Transcription	Molecular Function: DNA binding (GO:0003677);; Molecular Function: sequence-specific DNA binding transcription factor activity (GO:0003700);; Cellular Component: nucleus (GO:0005634);; Biological Process: regulation of transcription, DNA-templated (GO:0006355);;	--	--	--	AP2 domain	Ethylene-responsive transcription factor CRF2 GN=F9D16.220 OS=Arabidopsis thaliana (Mouse-ear cress) PE=1 SV=1	predicted protein [Physcomitrella patens]
c86854.graph_c0	31.18	37.2	48.23	34.09	67.17	97.32	8.18	6.06	64.62	66.86	11.3	10.24	5.66889e-11	2.20089	up	2.34803e-05	-1.00784	down	2.39963e-10	3.04273	up	[O]	Posttranslational modification, protein turnover, chaperones	Cellular Component: Golgi apparatus (GO:0005794);; Molecular Function: transferase activity, transferring glycosyl groups (GO:0016757);;	--	[G]	Carbohydrate transport and metabolism	Protein of unknown function, DUF604;; Fringe-like	--	PREDICTED: uncharacterized protein LOC104611526 [Nelumbo nucifera]
c45094.graph_c0	7.15	3.05	4.79	3.58	845.65	1398.12	104.83	78.94	29.03	33.57	102.09	65.94	2.52995e-26	-4.22252	down	5.2871e-17	-3.25184	down	3.25424e-07	3.83835	up	--	--	--	--	--	--	--	--	--
c100647.graph_c0	1.72	0.84	15.6	12.02	117.08	188.71	7.86	4.01	58.42	48.99	45.38	59.69	--	--	--	1.56499e-29	-2.28962	down	0.0059982	1.61011	up	--	--	Biological Process: cellular process (GO:0009987);; Molecular Function: oxidoreductase activity (GO:0016491);; Biological Process: single-organism metabolic process (GO:0044710);; Molecular Function: metal ion binding (GO:0046872);;	--	[Q]	Secondary metabolites biosynthesis, transport and catabolism	Cytochrome P450	Cytochrome P450 76C2 GN=F17K2.10 OS=Arabidopsis thaliana (Mouse-ear cress) PE=2 SV=1	unknown [Picea sitchensis]
c101527.graph_c0	25.78	25.77	7.35	10.13	33.89	52.84	65.27	33.26	26.76	33.09	18.97	14.89	--	--	--	2.00914e-06	-2.10225	down	0.00412838	1.44649	up	--	--	--	--	--	--	Nodulin-like	--	unknown [Picea sitchensis]
c67660.graph_c0	0	0	2.35	0.63	745.63	597.87	0.13	0	27.48	16.87	22.9	268.46	--	--	--	1.23117e-09	-4.19289	down	0.000677773	2.26058	up	--	--	--	--	--	--	--	--	--
c68344.graph_c0	9.64	7.96	20.68	11.19	18.98	29.67	4.98	5.51	39.5	29.62	6.95	5.65	--	--	--	0.000223558	-1.41325	down	0.000471258	1.9864	up	[O]	Posttranslational modification, protein turnover, chaperones	--	--	--	--	--	--	unknown [Picea sitchensis]
c81844.graph_c0	2.17	1.42	1.26	0.79	3.05	4.79	0.59	2.05	6.33	9.06	1.61	1.32	--	--	--	1.17606e-05	-3.26198	down	0.00454987	1.50472	up	[C]	Energy production and conversion	Biological Process: response to wounding (GO:0009611);; Biological Process: response to fungus (GO:0009620);; Biological Process: jasmonic acid biosynthetic process (GO:0009695);; Biological Process: abscisic acid-activated signaling pathway (GO:0009738);; Biological Process: response to jasmonic acid (GO:0009753);; Biological Process: response to chitin (GO:0010200);; Molecular Function: hydrola…	--	--	--	--	--	PREDICTED: uncharacterized protein LOC104428544 [Eucalyptus grandis]
c83659.graph_c0	51.67	42.31	68.73	90.52	253.6	211.36	86.22	83.42	175.12	155.49	81.51	123.47	--	--	--	2.51548e-13	-1.41049	down	0.00184919	1.23873	up	[H]	Coenzyme transport and metabolism	--	--	--	--	TPR repeat	Formin-like protein 14 GN=FH14 OS=Arabidopsis thaliana (Mouse-ear cress) PE=3 SV=3	PREDICTED: uncharacterized protein LOC104605111 [Nelumbo nucifera]
c84138.graph_c0	3.48	2.82	4.95	4.69	6.94	7.01	4.69	4.98	12.05	7.7	2.16	3.66	--	--	--	0.00168397	-1.30199	down	0.000329081	1.36715	up	--	--	Molecular Function: nucleotide binding (GO:0000166);;	K03283|0.0|sbi:SORBI_01g039390|hypothetical protein	[O]	Posttranslational modification, protein turnover, chaperones	Hsp70 protein;; MreB/Mbl protein;; NAD-specific glutamate dehydrogenase	Heat shock cognate 70 kDa protein GN=HSP70 OS=Petunia hybrida (Petunia) PE=2 SV=1	hypothetical protein JCGZ_26969 [Jatropha curcas]
c88304.graph_c0	11.34	10.31	7.66	10.23	21.86	22.11	26.33	14.88	19.52	12.73	9.61	7.33	--	--	--	0.0040021	-1.17497	down	1.72115e-07	1.47885	up	[KAD]	--	Molecular Function: NADH dehydrogenase (ubiquinone) activity (GO:0008137);; Molecular Function: electron carrier activity (GO:0009055);; Cellular Component: membrane (GO:0016020);;	--	--	--	NADH ubiquinone oxidoreductase subunit NDUFA12;; PRONE (Plant-specific Rop nucleotide exchanger)	Rho guanine nucleotide exchange factor 8 GN=ROPGEF8 OS=Arabidopsis thaliana (Mouse-ear cress) PE=1 SV=1	unknown [Picea sitchensis]
c94715.graph_c0	43.9	23.52	16.32	19.06	38.41	49.8	19.84	7.52	48.05	38.69	15.29	10.31	--	--	--	1.22161e-07	-1.4099	down	6.36423e-10	1.9296	up	[O]	Posttranslational modification, protein turnover, chaperones	--	--	[S]	Function unknown	Armadillo/beta-catenin-like repeat;; HEAT repeats;; U-box domain	U-box domain-containing protein 44 GN=F2D10.27 OS=Arabidopsis thaliana (Mouse-ear cress) PE=1 SV=1	hypothetical protein JCGZ_26999 [Jatropha curcas]
c95688.graph_c0	3.75	3.08	12.94	6.23	14.05	11.83	2.9	3.15	24.05	29.23	6.48	4.95	--	--	--	0.00016813	-1.77364	down	0.000419645	1.33513	up	--	--	Molecular Function: DNA binding (GO:0003677);;	--	--	--	START domain;; Homeobox domain	Homeobox-leucine zipper protein HDG1 GN=T20K12.50 OS=Arabidopsis thaliana (Mouse-ear cress) PE=2 SV=1	homeodomain protein HB2 [Picea abies]
c95980.graph_c0	2.95	1.63	4.13	2.63	10.31	9.65	1.51	1.5	13.96	13.73	2.97	6.57	--	--	--	3.55546e-12	-2.18526	down	0.00279573	1.29471	up	[TZDR]	--	--	--	--	--	--	--	unknown [Picea sitchensis]
c96688.graph_c0	14.4	13.25	2.12	1.83	35.88	53.81	11.31	5.91	5.77	8.22	15.14	4.71	--	--	--	0.00136611	-2.13408	down	0.00011196	2.31467	up	[R]	General function prediction only	--	--	--	--	BED zinc finger	--	--
c99106.graph_c0	5.04	4.72	27.39	15.32	12.13	10.9	24.31	41.3	63.1	46.77	2.4	7.11	--	--	--	6.36345e-06	-1.56652	down	6.29121e-05	2.00493	up	--	--	--	--	--	--	--	--	hypothetical protein GYMLUDRAFT_236586 [Gymnopus luxurians FD-317 M1]
c99757.graph_c0	10.74	13.13	5.22	4.8	86.42	62.78	18.27	11.33	24.85	24.43	20.56	27.14	--	--	--	9.16554e-31	-2.75077	down	0.00295469	1.59068	up	[M]	Cell wall/membrane/envelope biogenesis	--	K03124|3e-07|osa:4347689|Os09g0534800	[K]	Transcription	Transcription factor TFIIB repeat;; TFIIB zinc-binding	Transcription initiation factor IIB OS=Oryza sativa subsp. japonica (Rice) PE=1 SV=1	predicted protein [Bathycoccus prasinos]
c100025.graph_c1	835.76	577.88	66.19	62.43	712.82	1495.34	192.98	86.22	27.51	42.57	136.49	78.47	0.00744952	1.53056	up	--	--	--	0.00773694	3.0798	up	--	--	--	--	--	--	--	--	unknown [Picea sitchensis]
c100026.graph_c0	15.88	15.21	6.87	11.57	18.27	17.94	6.89	5.19	5.07	2.22	4.54	3.44	1.29335e-05	1.26319	up	--	--	--	1.59928e-12	2.22642	up	--	--	--	--	--	--	Pollen proteins Ole e I like	Proline-rich protein 4 (Precursor) GN=PRP4 OS=Arabidopsis thaliana (Mouse-ear cress) PE=2 SV=1	PREDICTED: proline-rich protein 4-like isoform X1 [Citrus sinensis]
c100339.graph_c2	2.14	1.75	0.89	0.71	0.64	0.52	0.54	0.44	0.26	0.17	0.25	0.07	7.24117e-05	1.94158	up	--	--	--	0.004011	1.97902	up	--	--	--	--	--	--	--	--	--
c100595.graph_c0	5.33	12.27	0.14	1.75	2.01	1.62	0	0	0	0	0	0	1.36015e-07	Inf	up	--	--	--	5.88669e-19	Inf	up	--	--	--	--	--	--	HEAT repeats;; HEAT repeat;; HEAT-like repeat;; Protein of unknown function (DUF1546)	Microtubule-associated protein TORTIFOLIA1 GN=T24A18.10 OS=Arabidopsis thaliana (Mouse-ear cress) PE=1 SV=2	PREDICTED: microtubule-associated protein TORTIFOLIA1-like [Nelumbo nucifera]
c100902.graph_c0	3.96	4.03	3.64	1.98	2.88	3.2	1.17	0.7	0.49	0.54	0.79	0.41	3.00206e-10	2.49592	up	--	--	--	4.24311e-06	2.31294	up	[RTKL]	--	--	--	[T]	Signal transduction mechanisms	NB-ARC domain;; Leucine rich repeat;; Leucine Rich repeats (2 copies);; Leucine Rich Repeat;; Leucine rich repeat	Probable disease resistance protein At4g27220 GN=At4g27220 OS=Arabidopsis thaliana (Mouse-ear cress) PE=2 SV=1	unknown [Picea sitchensis]
c102757.graph_c0	1.77	1.79	0.66	1.28	2.24	1.63	0	0	0	0	0	0	1.77179e-11	Inf	up	--	--	--	8.61823e-10	Inf	up	--	--	--	--	--	--	--	--	--
c39021.graph_c0	5.11	5.19	3.35	2.29	2.99	2.68	0	0	0	0	0	0	1.25496e-13	Inf	up	--	--	--	1.17825e-11	Inf	up	--	--	Molecular Function: cysteine-type endopeptidase inhibitor activity (GO:0004869);; Biological Process: hyperosmotic response (GO:0006972);; Biological Process: response to oxidative stress (GO:0006979);; Biological Process: metabolic process (GO:0008152);; Biological Process: response to cold (GO:0009409);; Biological Process: response to water deprivation (GO:0009414);;	--	--	--	Cystatin domain	Cysteine proteinase inhibitor 3 (Precursor) GN=T20B5.8 OS=Arabidopsis thaliana (Mouse-ear cress) PE=2 SV=2	unknown [Picea sitchensis]
c39028.graph_c0	11.47	10.69	5.01	8.55	8.64	8.94	0	0	0	0	0	0	7.38636e-14	Inf	up	--	--	--	3.23881e-12	Inf	up	--	--	--	--	--	--	--	Uncharacterized membrane protein At3g27390 GN=At3g27390 OS=Arabidopsis thaliana (Mouse-ear cress) PE=1 SV=2	unknown [Picea sitchensis]
c45408.graph_c0	1.15	1.32	1.32	0.75	1.51	1.28	0	0	0	0	0	0	2.25935e-12	Inf	up	--	--	--	3.25199e-12	Inf	up	--	--	--	--	--	--	--	--	--
c55297.graph_c0	1.59	1.71	1.28	0.67	1.08	1.28	0	0	0	0	0	0	3.26268e-14	Inf	up	--	--	--	3.8343e-12	Inf	up	--	--	Molecular Function: copper ion binding (GO:0005507);; Biological Process: lignin catabolic process (GO:0046274);; Cellular Component: apoplast (GO:0048046);; Molecular Function: hydroquinone:oxygen oxidoreductase activity (GO:0052716);; Biological Process: oxidation-reduction process (GO:0055114);;	--	[Q]	Secondary metabolites biosynthesis, transport and catabolism	Multicopper oxidase	Laccase-12 (Precursor) GN=LAC12 OS=Arabidopsis thaliana (Mouse-ear cress) PE=2 SV=1	laccase 2, partial [Pinus pinaster]
c65617.graph_c0	11.81	12.3	2.32	2.27	7.11	10.01	0.23	0.18	0	0	0.12	0	1.34868e-13	5.4725	up	--	--	--	8.46813e-12	6.66307	up	--	--	--	--	[R]	General function prediction only	Domain of unknown function (DUF4283)	--	PREDICTED: uncharacterized protein LOC104900325 [Beta vulgaris subsp. vulgaris]
c66744.graph_c0	4.25	4.67	0.23	1.03	1.24	3.26	0	0.33	0	0	0	0	4.57171e-14	4.63245	up	--	--	--	0.00121411	Inf	up	--	--	--	--	--	--	Domain of unknown function (DUF4378)	--	PREDICTED: probable serine/threonine-protein kinase kinX [Beta vulgaris subsp. vulgaris]
c68453.graph_c0	10.89	10.17	8.39	8.79	10.32	8.23	5.3	2.59	4.23	2.39	2.02	2.34	0.00637323	1.56908	up	--	--	--	0.000588958	2.27396	up	--	--	--	--	--	--	Late embryogenesis abundant protein	--	hypothetical protein SELMODRAFT_406960 [Selaginella moellendorffii]
c68843.graph_c0	33.01	41.34	1.25	1.06	5.13	3.91	15.16	4.81	0.08	0.39	0.98	0	3.10442e-05	1.83688	up	--	--	--	1.07479e-06	3.3766	up	--	--	--	--	--	--	--	--	--
c69245.graph_c0	5.5	5.34	3.29	17.56	29.59	29.67	1.22	0.35	0.1	0.29	0.37	0.28	2.50167e-06	2.73443	up	--	--	--	1.1609e-35	6.60738	up	--	--	Molecular Function: ATP binding (GO:0005524);; Biological Process: ATP catabolic process (GO:0006200);; Biological Process: ATP biosynthetic process (GO:0006754);; Biological Process: cation transport (GO:0006812);; Cellular Component: integral component of membrane (GO:0016021);; Molecular Function: cation-transporting ATPase activity (GO:0019829);; Molecular Function: metal ion binding (GO:0046…	K01535|0.0|vvi:100265284|hypothetical protein LOC100265284	[P]	Inorganic ion transport and metabolism	--	Plasma membrane ATPase 4 GN=PMA4 OS=Nicotiana plumbaginifolia (Leadwort-leaved tobacco) PE=2 SV=1	PREDICTED: plasma membrane ATPase-like isoform X2 [Nelumbo nucifera]
c69492.graph_c0	4.65	4.71	1.58	0.82	7.97	9.06	0.12	0	0	0	0.35	0.71	5.52224e-12	6.27586	up	--	--	--	2.68699e-09	4.08076	up	--	--	--	K08874|5e-38|zma:100382790|hypothetical protein LOC100382790	[TBLD]	--	--	--	unknown [Picea sitchensis]
c70776.graph_c0	4.67	5.07	0.22	0.11	3.14	2.36	0.74	0.1	0	0.22	0	0.11	5.44414e-08	3.48194	up	--	--	--	1.3479e-09	5.72532	up	[IQR]	--	--	--	--	--	--	--	--
c72127.graph_c0	7.08	4.07	3.57	2.65	4.66	3.31	0.41	1.04	0.52	1.04	0.51	0.41	0.00934256	2.86563	up	--	--	--	7.91346e-06	3.23989	up	--	--	Molecular Function: iron ion transmembrane transporter activity (GO:0005381);; Cellular Component: vacuolar membrane (GO:0005774);; Biological Process: intracellular sequestering of iron ion (GO:0006880);; Biological Process: iron ion transmembrane transport (GO:0034755);;	--	[S]	Function unknown	VIT family	Vacuolar iron transporter 1 GN=VIT1 OS=Arabidopsis thaliana (Mouse-ear cress) PE=2 SV=1	unknown [Picea sitchensis]
c72337.graph_c0	18.92	21.52	10.71	9.64	10.79	11.36	6.12	6.66	8.2	3.59	3.57	2.5	3.54876e-10	1.58544	up	--	--	--	1.42643e-08	1.96381	up	--	--	--	--	[S]	Function unknown	--	MIP18 family protein At1g68310 GN=At1g68310 OS=Arabidopsis thaliana (Mouse-ear cress) PE=2 SV=2	unknown [Picea sitchensis]
c77785.graph_c0	6.28	6.4	1.54	5.28	1.69	3.25	0.88	0.61	0.29	0.05	0.09	0	3.83052e-10	3.01583	up	--	--	--	1.88961e-05	5.89042	up	--	--	--	--	--	--	--	--	--
c77808.graph_c0	2.05	2	0.44	0.12	2.14	2.75	0.61	0.28	0.37	0.25	0.72	0.55	0.000526765	2.11062	up	--	--	--	0.00187324	2.04825	up	--	--	Molecular Function: kinase activity (GO:0016301);;	--	--	--	Leucine Rich repeats (2 copies);; Leucine rich repeat;; Leucine Rich Repeat;; Leucine Rich repeat;; Leucine rich repeat	Receptor-like protein kinase 2 (Precursor) GN=RCH2 OS=Arabidopsis thaliana (Mouse-ear cress) PE=1 SV=1	unknown [Picea sitchensis]
c77937.graph_c0	18.99	20.58	5.79	10.07	21.91	20.31	6.06	6.08	1.59	2.53	9.77	5.26	5.44316e-06	1.70555	up	--	--	--	1.7313e-05	1.72269	up	--	--	--	K09858|7e-42|ppp:PHYPADRAFT_67382|hypothetical protein	--	--	--	--	predicted protein [Physcomitrella patens]
c78071.graph_c0	2.48	1.5	0.98	1.8	1.56	1.85	0.16	0.2	0	0.05	0.05	0	0.00091697	3.40415	up	--	--	--	8.11213e-11	6.19247	up	--	--	Cellular Component: photosystem I (GO:0009522);; Cellular Component: photosystem II (GO:0009523);; Cellular Component: chloroplast thylakoid membrane (GO:0009535);; Biological Process: photosynthesis, light harvesting (GO:0009765);; Cellular Component: integral component of membrane (GO:0016021);; Molecular Function: chlorophyll binding (GO:0016168);; Biological Process: protein-chromophore linka…	K08914|1e-163|pop:POPTR_744667|Lhcb3-1	--	--	Chlorophyll A-B binding protein	Chlorophyll a-b binding protein 13, chloroplastic (Precursor) GN=CAB13 OS=Solanum lycopersicum (Tomato) PE=1 SV=1	hypothetical protein CICLE_v10009198mg [Citrus clementina]
c79844.graph_c0	4.95	4.5	3.01	1.51	2.65	2.67	0.16	0.52	0.57	0.49	0.79	0.32	7.1025e-08	3.41271	up	--	--	--	0.000979254	2.17971	up	--	--	Biological Process: defense response (GO:0006952);; Biological Process: response to biotic stimulus (GO:0009607);;	--	--	--	Pathogenesis-related protein Bet v I family	Major pollen allergen Bet v 1-G GN=BETV1G OS=Betula pendula (European white birch) PE=1 SV=2	unknown [Picea sitchensis]
c80395.graph_c0	17.75	19.46	14.53	13.8	14.18	12.51	7.64	6.35	5.81	6.08	5.11	5.16	1.37468e-08	1.33934	up	--	--	--	1.34762e-06	1.46579	up	[R]	General function prediction only	Molecular Function: DNA photolyase activity (GO:0003913);; Biological Process: DNA repair (GO:0006281);;	K12118|0.0|ppp:PHYPADRAFT_111603|CRY1a	[LT]	--	FAD binding domain of DNA photolyase;; DNA photolyase	Cryptochrome-2 GN=F19P19.14 OS=Arabidopsis thaliana (Mouse-ear cress) PE=1 SV=2	putative CRY2 [Cryptomeria japonica]
c81751.graph_c0	20.3	21.31	8.15	8.46	11.01	11.85	9.27	8.6	6.87	5.84	5.05	4.85	0.000140518	1.14739	up	--	--	--	0.00180199	1.29991	up	[R]	General function prediction only	--	--	[U]	Intracellular trafficking, secretion, and vesicular transport	--	Glucosidase 2 subunit beta (Precursor) GN=PSL4 OS=Arabidopsis thaliana (Mouse-ear cress) PE=2 SV=1	unknown [Picea sitchensis]
c82450.graph_c0	100.86	120.41	7.31	8.6	25.79	26.35	18.57	28.86	2.99	5.25	12.5	14.69	3.61784e-24	2.12489	up	--	--	--	0.0028048	1.02564	up	--	--	--	--	--	--	--	--	--
c82468.graph_c0	11.95	10.33	2.6	1.49	7.24	7.75	7.26	2.57	1.66	1.29	3.86	2.15	0.00824085	1.54506	up	--	--	--	3.51107e-05	1.59296	up	--	--	--	--	--	--	--	--	--
c82780.graph_c0	4.26	3.38	2.28	4.15	7.29	5.73	1.57	0.82	1.12	1.28	1.23	0.53	0.00699909	1.63613	up	--	--	--	4.35164e-06	3.05203	up	--	--	--	--	--	--	--	--	--
c82837.graph_c1	7.63	5.7	2.59	4.12	2.9	3.26	0.7	0.65	0.92	0.41	0.4	0.6	1.15407e-08	3.40086	up	--	--	--	1.11255e-05	2.93716	up	--	--	--	--	--	--	--	--	hypothetical protein AMTR_s00024p00180920 [Amborella trichopoda]
c83075.graph_c0	29.29	28.45	52.25	49.95	47.42	47.28	10.8	5.47	20.07	19.43	14.15	7.56	1.78601e-08	1.55207	up	--	--	--	7.81257e-14	1.99258	up	[R]	General function prediction only	--	--	--	--	Mitochondrial ATPase inhibitor, IATP	Uncharacterized protein At2g27730, mitochondrial GN=At2g27730 OS=Arabidopsis thaliana (Mouse-ear cress) PE=1 SV=1	hypothetical protein CICLE_v10017346mg [Citrus clementina]
c83497.graph_c0	3.47	4.48	0.23	0.3	9.96	14.86	0.29	0.55	0	0	0.78	0.96	5.7613e-12	3.18569	up	--	--	--	1.13949e-11	3.91123	up	--	--	--	--	--	--	--	--	--
c83697.graph_c0	16.54	17.59	11.91	12.19	10.38	11.06	6.27	7.44	5.31	5.95	5.19	6.12	4.95416e-08	1.24233	up	--	--	--	0.00101213	1.00291	up	[E]	Amino acid transport and metabolism	--	--	--	--	--	--	hypothetical protein AMTR_s00008p00243030 [Amborella trichopoda]
c84230.graph_c0	1.79	1.46	0.99	1.55	1.94	3.53	0.3	0.28	0.49	0.12	0.41	0.66	0.000103518	2.43183	up	--	--	--	0.00575571	2.41369	up	--	--	--	--	[U]	Intracellular trafficking, secretion, and vesicular transport	SPX domain;; EXS family;; EXS family	Phosphate transporter PHO1 GN=PHO1 OS=Arabidopsis thaliana (Mouse-ear cress) PE=2 SV=1	hypothetical protein SELMODRAFT_450458 [Selaginella moellendorffii]
c84736.graph_c0	21.85	25.07	12.91	16.54	17.96	17.08	7.61	7.67	8.19	6.52	6.36	7.53	2.74231e-10	1.51697	up	--	--	--	3.81908e-06	1.39387	up	--	--	--	--	--	--	--	Uncharacterized protein At5g65660 GN=At5g65660 OS=Arabidopsis thaliana (Mouse-ear cress) PE=2 SV=1	unknown [Picea sitchensis]
c84747.graph_c0	9.12	9.79	3.13	6.07	5.36	4.33	2.85	3.59	2.37	1.31	1.73	2.45	2.81608e-08	1.80155	up	--	--	--	0.00584181	1.42348	up	[O]	Posttranslational modification, protein turnover, chaperones	--	--	--	--	Protein of unknown function TPD sequence-motif	--	predicted protein [Physcomitrella patens]
c84874.graph_c0	2.55	3.08	1.73	1.19	5.88	5.92	0.91	0.85	1.5	1.08	2.27	2.72	0.000290291	1.59946	up	--	--	--	0.000264409	1.32278	up	[T]	Signal transduction mechanisms	--	--	--	--	--	--	--
c85172.graph_c0	43.89	46.4	15.35	19.18	19.8	15.83	6.48	6.35	22.41	19.62	4.37	1.95	5.76196e-25	2.74687	up	--	--	--	1.11112e-08	2.61958	up	--	--	--	--	[R]	General function prediction only	--	--	PREDICTED: uncharacterized protein LOC103828890 [Brassica rapa]
c85574.graph_c0	5.07	4.63	3.85	3.12	6.01	5.65	2.09	1.53	1.1	1.24	1.95	1.24	0.00108617	1.35627	up	--	--	--	7.07415e-06	1.96605	up	--	--	Molecular Function: hydrolase activity (GO:0016787);;	--	--	--	--	Senescence-associated carboxylesterase 101 (Precursor) GN=SAG101 OS=Arabidopsis thaliana (Mouse-ear cress) PE=1 SV=1	unknown [Picea sitchensis]
c85914.graph_c0	92.92	81.81	0.56	0.79	1.91	1.98	4.18	12.83	0.06	0.06	0.36	0.06	5.73858e-23	3.27749	up	--	--	--	1.77751e-06	3.35323	up	--	--	--	--	--	--	--	--	--
c86164.graph_c0	8.66	9.92	7.08	8.19	5.79	5.15	4.13	3.31	4.23	3.14	2.8	2.72	2.63993e-05	1.23563	up	--	--	--	0.00774143	1.07932	up	--	--	--	K13993|8e-18|zma:100283292|16.9 kDa class I heat shock protein 1	[O]	Posttranslational modification, protein turnover, chaperones	Hsp20/alpha crystallin family	17.3 kDa class I heat shock protein GN=HSP17.3-B OS=Glycine max (Soybean) PE=3 SV=1	hypothetical protein PHAVU_002G212000g [Phaseolus vulgaris]
c86184.graph_c0	8.6	8.79	6.1	6.32	9.64	11.06	4.42	3.61	3.17	2.13	6.02	3.79	0.00416474	1.04617	up	--	--	--	0.00158879	1.17905	up	[O]	Posttranslational modification, protein turnover, chaperones	--	--	--	--	--	--	--
c86379.graph_c0	18.93	16.7	25.48	22.69	19.27	18.49	7.99	6.92	13.12	9.3	8.61	10.51	8.35767e-07	1.19073	up	--	--	--	0.000236846	1.06107	up	--	--	Cellular Component: membrane (GO:0016020);; Molecular Function: pectate lyase activity (GO:0030570);;	K01728|1e-51|pop:POPTR_815540|hypothetical protein	--	--	--	Probable pectate lyase 18 (Precursor) GN=At4g24780 OS=Arabidopsis thaliana (Mouse-ear cress) PE=2 SV=2	hypothetical protein 2_7792_01, partial [Pinus taeda]
c86437.graph_c0	3.89	3.54	2.77	3.22	5.18	5.19	1.36	0.46	1.44	1.13	1.35	1.62	0.00354968	1.79893	up	--	--	--	0.00780175	1.77434	up	--	--	--	--	[GMW]	--	Exostosin family	Probable glycosyltransferase At5g03795 GN=At5g03795 OS=Arabidopsis thaliana (Mouse-ear cress) PE=3 SV=2	PREDICTED: probable glycosyltransferase At5g03795 [Vitis vinifera]
c86568.graph_c0	3.98	2.6	3.85	1.58	7.26	12.08	0.47	0.52	0.12	0.89	3.06	3.37	0.00101579	2.62748	up	--	--	--	0.00809125	1.63519	up	--	--	--	--	--	--	--	--	--
c86981.graph_c0	17.82	18.47	11.44	11.27	12.49	12.96	7.7	8.69	5.53	4.53	6.33	6.3	7.91966e-05	1.07431	up	--	--	--	0.00139568	1.09946	up	--	--	--	K04120|3e-06|ppp:PHYPADRAFT_107108|hypothetical protein	--	--	--	Delta-selinene synthase GN=ag4 OS=Abies grandis (Grand fir) PE=1 SV=1	terpene synthase [Callitropsis nootkatensis]
c87557.graph_c0	62.55	64.32	16.19	19.74	23.42	28.12	25.32	26.97	13.11	11.19	7.36	8.92	8.21724e-09	1.20603	up	--	--	--	1.18124e-11	1.73665	up	--	--	Molecular Function: transmembrane transporter activity (GO:0022857);; Biological Process: transmembrane transport (GO:0055085);;	--	[R]	General function prediction only	MatE;; MatE	Protein TRANSPARENT TESTA 12 GN=F17J16_80 OS=Arabidopsis thaliana (Mouse-ear cress) PE=2 SV=1	hypothetical protein AMTR_s00008p00178100 [Amborella trichopoda]
c87579.graph_c0	11.12	9.95	8.62	8.33	10.41	10.19	4.51	4.23	5.02	4.06	3.55	3.43	0.000223357	1.20418	up	--	--	--	4.02792e-06	1.65172	up	[J]	Translation, ribosomal structure and biogenesis	Cellular Component: chloroplast (GO:0009507);;	--	--	--	--	--	unknown [Picea sitchensis]
c87990.graph_c0	22.89	26.43	15.81	15.69	11.53	12.2	9.75	10.23	11.57	11.17	5.89	5.78	1.05827e-05	1.08211	up	--	--	--	0.00531884	1.00176	up	[R]	General function prediction only	--	--	--	--	--	--	unnamed protein product [Coffea canephora]
c88602.graph_c0	4.31	3.69	0.86	0.12	4.08	2.67	0.63	0.34	0.33	0.37	0.95	0.94	9.69288e-14	3.21131	up	--	--	--	0.00254737	2.88248	up	[C]	Energy production and conversion	--	--	--	--	--	--	--
c88613.graph_c0	12.29	13.43	8.5	11.22	12.64	15.55	6.46	5.22	5.06	5.04	6.12	6.51	6.49869e-05	1.07584	up	--	--	--	2.32091e-05	1.24238	up	[H]	Coenzyme transport and metabolism	--	--	--	--	--	--	--
c88664.graph_c0	17.55	16.77	20.54	18.21	26.18	21.25	0.78	0.73	11.73	8.96	5.22	8.14	2.37154e-33	4.42882	up	--	--	--	2.26568e-06	1.90578	up	[O]	Posttranslational modification, protein turnover, chaperones	Molecular Function: binding (GO:0005488);;	--	[Z]	Cytoskeleton	Kinesin motor domain;; Calponin homology (CH) domain	Kinesin-4 GN=F2P16.12 OS=Arabidopsis thaliana (Mouse-ear cress) PE=1 SV=2	hypothetical protein AMTR_s00057p00096030 [Amborella trichopoda]
c89472.graph_c0	31.8	26.67	23.47	15.96	29.01	24.5	10.21	7.72	18.62	17.79	7.94	5.53	1.61828e-07	1.60202	up	--	--	--	1.06871e-11	2.07172	up	[O]	Posttranslational modification, protein turnover, chaperones	Biological Process: nitrogen compound metabolic process (GO:0006807);; Biological Process: cellular metabolic process (GO:0044237);; Biological Process: primary metabolic process (GO:0044238);; Biological Process: organic substance metabolic process (GO:0071704);;	--	--	--	Uncharacterised conserved protein (DUF2305);; Alpha/beta hydrolase family;; Alpha/beta hydrolase family	--	PREDICTED: UPF0554 protein [Beta vulgaris subsp. vulgaris]
c89732.graph_c0	8.66	8.79	5.84	6.7	7.22	6.19	3.93	3.7	3.66	3.4	2.38	2.81	0.000535531	1.13438	up	--	--	--	0.000226142	1.46035	up	[P]	Inorganic ion transport and metabolism	--	--	--	--	Mitochondrial domain of unknown function (DUF1713)	--	unknown [Picea sitchensis]
c90937.graph_c1	26.99	28.23	20.1	16.08	52.73	55.21	11.7	9.38	14.84	11.62	11.13	9.69	2.51378e-10	1.4286	up	--	--	--	1.23753e-22	2.55648	up	[K]	Transcription	--	--	--	--	--	--	hypothetical protein SELMODRAFT_413644 [Selaginella moellendorffii]
c91017.graph_c0	84.75	81.83	75.92	80.64	83.84	80.57	34.73	31.59	37.67	38.75	29.64	27.15	1.46121e-09	1.22871	up	--	--	--	1.3479e-09	1.59324	up	[E]	Amino acid transport and metabolism	Molecular Function: phosphatidylcholine phospholipase C activity (GO:0034480);;	K01114|0.0|rcu:RCOM_1505800|Phospholipase C 4 precursor, putative (EC:3.1.4.3)	--	--	Phosphoesterase family	Non-specific phospholipase C6 (Precursor) GN=NPC6 OS=Arabidopsis thaliana (Mouse-ear cress) PE=2 SV=1	Non-specific phospholipase C6 [Theobroma cacao]
c91307.graph_c0	7.2	6.72	2.89	4.77	6.04	5.02	1.83	0.26	0	0.29	0.56	1	5.84753e-06	2.68985	up	--	--	--	1.4781e-05	2.92248	up	--	--	--	--	--	--	--	--	unknown [Picea sitchensis]
c91509.graph_c0	2.49	1.65	3.57	1.13	1.91	1.93	0.11	0.1	0.06	0.11	0	0	1.2575e-05	4.25159	up	--	--	--	3.46961e-12	Inf	up	[R]	General function prediction only	--	--	--	--	--	--	PREDICTED: uncharacterized protein LOC105140892 isoform X1 [Populus euphratica]
c91537.graph_c0	13.62	14.83	19.81	14.05	20.04	17.17	1.24	0.87	8.1	8.43	4.28	6.69	1.18713e-27	3.72221	up	--	--	--	4.67829e-08	1.81214	up	[O]	Posttranslational modification, protein turnover, chaperones	--	--	--	--	DUF761-associated sequence motif	Protein LONGIFOLIA 1 GN=T20K14.190 OS=Arabidopsis thaliana (Mouse-ear cress) PE=1 SV=1	PREDICTED: protein LONGIFOLIA 1-like [Elaeis guineensis]
c92223.graph_c0	886.25	605.29	20.58	27.63	47.58	70.17	42.74	47.86	2.14	9.54	7.96	2.83	8.99054e-08	3.93895	up	--	--	--	1.5728e-10	3.57607	up	--	--	--	--	[R]	General function prediction only	--	--	PREDICTED: uncharacterized protein LOC104900325 [Beta vulgaris subsp. vulgaris]
c92294.graph_c0	2.05	1.65	1.94	1.28	1.39	2.57	0.14	0.07	0.46	0.46	0.13	0.45	1.27799e-07	3.70664	up	--	--	--	0.000144545	2.92886	up	--	--	Molecular Function: iron ion binding (GO:0005506);; Molecular Function: linoleate 13S-lipoxygenase activity (GO:0016165);; Biological Process: oxylipin biosynthetic process (GO:0031408);; Biological Process: oxidation-reduction process (GO:0055114);;	--	--	--	Lipoxygenase	Linoleate 9S-lipoxygenase 5, chloroplastic GN=LOX5 OS=Arabidopsis thaliana (Mouse-ear cress) PE=2 SV=2	unknown [Picea sitchensis]
c92379.graph_c0	6.15	7.17	1.3	0.82	2.34	1.65	0.96	0.48	1.06	0.3	0.51	0.6	9.46033e-09	3.13635	up	--	--	--	0.00370651	1.94428	up	--	--	--	--	--	--	--	--	--
c92562.graph_c0	27.25	24.86	13.44	12.18	16.3	16.54	13.6	10.83	8.43	8.45	10.75	6.05	1.30329e-06	1.04285	up	--	--	--	0.000243913	1.08255	up	--	--	--	--	--	--	GDP-fucose protein O-fucosyltransferase	Uncharacterized protein At1g04910 GN=At1g04910 OS=Arabidopsis thaliana (Mouse-ear cress) PE=2 SV=1	unknown [Picea sitchensis]
c93056.graph_c0	6.19	5.6	4.59	3.66	5.65	4.19	2.04	1.25	1.74	2.29	1.3	1.19	0.00467591	1.47528	up	--	--	--	0.00516893	1.78272	up	--	--	--	--	--	--	--	--	PREDICTED: uncharacterized protein LOC104211895 [Nicotiana sylvestris]
c93388.graph_c0	122.34	130.56	25.65	38.4	280.71	437.99	45.79	49.29	3.84	15.01	102.21	90.49	1.46394e-09	1.33991	up	--	--	--	0.000207324	1.99146	up	[G]	Carbohydrate transport and metabolism	Molecular Function: binding (GO:0005488);;	--	--	--	--	--	DNA binding protein, putative [Ricinus communis]
c93733.graph_c0	10.44	10.21	6.61	7.36	9.36	10.48	4.68	4.61	3.89	3.41	4.46	5.06	0.000177461	1.08444	up	--	--	--	0.000431307	1.1395	up	--	--	Cellular Component: nucleus (GO:0005634);; Cellular Component: vacuole (GO:0005773);; Cellular Component: plasma membrane (GO:0005886);; Molecular Function: sucrose:hydrogen symporter activity (GO:0008506);; Biological Process: response to nematode (GO:0009624);; Molecular Function: monosaccharide transmembrane transporter activity (GO:0015145);; Biological Process: monosaccharide transport (GO:0…	--	[R]	General function prediction only	Sugar (and other) transporter;; Major Facilitator Superfamily;; Sugar (and other) transporter;; Sugar (and other) transporter	Sugar carrier protein C GN=STC OS=Ricinus communis (Castor bean) PE=2 SV=1	unknown [Picea sitchensis]
c94501.graph_c0	22.3	29.89	2.7	3.51	7.91	12.36	4.92	7.79	3.54	2.34	3.17	3.01	4.72342e-08	1.94974	up	--	--	--	0.000697515	1.79159	up	[G]	Carbohydrate transport and metabolism	--	--	--	--	--	--	--
c94818.graph_c0	12.31	13.47	9.52	8.74	9.24	10.27	3.39	4.55	3.85	3.94	2.98	4.2	4.98061e-08	1.57702	up	--	--	--	2.1702e-05	1.46221	up	--	--	Biological Process: response to oxidative stress (GO:0006979);; Biological Process: anaerobic respiration (GO:0009061);;	--	--	--	--	--	unknown [Picea sitchensis]
c95176.graph_c0	382.3	357.19	77.31	154.82	304.17	473.7	127.46	147.56	58.48	51.65	141.03	133.6	2.9304e-08	1.37482	up	--	--	--	0.00186556	1.64878	up	--	--	--	--	--	--	--	--	--
c95682.graph_c0	2685.59	1671.29	2863.32	2217.78	1193.62	1247.11	12.52	49.69	880.32	1223.43	268.67	250.37	2.54341e-09	6.08703	up	--	--	--	1.81502e-09	2.32425	up	--	--	--	--	[O]	Posttranslational modification, protein turnover, chaperones	DnaJ domain	Chaperone protein dnaJ 20, chloroplastic (Precursor) GN=F18A5.220 OS=Arabidopsis thaliana (Mouse-ear cress) PE=1 SV=2	PREDICTED: chaperone protein dnaJ 20, chloroplastic-like [Nicotiana tomentosiformis]
c96024.graph_c0	20.15	19.87	17.87	15.61	16.46	15.52	4.28	5.35	7.71	7.25	6.18	7.07	7.64359e-14	1.59025	up	--	--	--	6.28836e-06	1.21565	up	[O]	Posttranslational modification, protein turnover, chaperones	Molecular Function: 6-phosphofructokinase activity (GO:0003872);; Molecular Function: ATP binding (GO:0005524);; Cellular Component: 6-phosphofructokinase complex (GO:0005945);; Biological Process: fructose 6-phosphate metabolic process (GO:0006002);; Biological Process: glycolysis (GO:0006096);; Biological Process: response to sucrose (GO:0009744);; Biological Process: response to glucose (GO:00…	K00895|0.0|pop:POPTR_761666|pyrophosphate--fructose-6-phosphate 1-phosphotransferase	[G]	Carbohydrate transport and metabolism	--	Pyrophosphate--fructose 6-phosphate 1-phosphotransferase subunit alpha {ECO:0000255|HAMAP-Rule:MF_03185} OS=Ricinus communis (Castor bean) PE=3 SV=1	PREDICTED: pyrophosphate--fructose 6-phosphate 1-phosphotransferase subunit alpha [Elaeis guineensis]
c96438.graph_c0	17.72	18.48	15.27	16.33	19.07	20.63	6.76	8.53	9.49	7.58	7.35	9.5	0.000560152	1.11489	up	--	--	--	0.000121745	1.28464	up	--	--	--	--	--	--	Thaumatin family	Thaumatin-like protein (Precursor) GN=At1g18250 OS=Arabidopsis thaliana (Mouse-ear cress) PE=2 SV=2	hypothetical protein AMTR_s00041p00163280 [Amborella trichopoda]
c96621.graph_c0	25.01	22.66	13.39	15.97	26.26	24.84	10.26	10.21	10.46	7.13	9.39	10.02	1.50306e-06	1.25247	up	--	--	--	3.17377e-06	1.40445	up	[FR]	--	Biological Process: metabolic process (GO:0008152);; Molecular Function: UDP-glucosyltransferase activity (GO:0035251);;	--	[GC]	--	UDP-glucoronosyl and UDP-glucosyl transferase	UDP-glycosyltransferase 73B3 GN=UGT73B3 OS=Arabidopsis thaliana (Mouse-ear cress) PE=2 SV=1	unknown [Picea sitchensis]
c96686.graph_c0	15.6	20.36	8.09	8.01	62.87	79.55	8.92	3.25	2.23	6.93	9.32	12.29	0.00205859	1.52297	up	--	--	--	2.15063e-25	2.80258	up	--	--	--	--	--	--	WD domain, G-beta repeat	Transcriptional regulator STERILE APETALA GN=SAP OS=Arabidopsis thaliana (Mouse-ear cress) PE=1 SV=1	PREDICTED: transcriptional regulator STERILE APETALA [Nelumbo nucifera]
c97855.graph_c0	31.94	33.38	14.47	15.47	15.28	12.76	5.1	6.32	16.62	16.23	4.58	3.46	1.28688e-26	2.40445	up	--	--	--	5.73622e-08	1.75467	up	--	--	--	--	--	--	Transferase family	Protein ECERIFERUM 1 GN=CER2 OS=Arabidopsis thaliana (Mouse-ear cress) PE=1 SV=1	HXXXD-type acyl-transferase family protein, putative [Theobroma cacao]
c98150.graph_c0	28.09	28.69	8.51	2.27	18.01	17.74	0.68	0.58	0.08	0.25	0.59	2.77	5.45868e-79	5.4179	up	--	--	--	1.20586e-28	3.45057	up	--	--	Molecular Function: binding (GO:0005488);;	--	[R]	General function prediction only	--	RNA-directed DNA polymerase homolog OS=Oenothera berteroana (Bertero&apos;s evening primrose) PE=4 SV=1	PREDICTED: uncharacterized protein LOC104907484 [Beta vulgaris subsp. vulgaris]
c98371.graph_c0	4.3	5.18	0.56	0.25	4.29	2.69	1.24	1.69	0	0	0.2	0.05	0.000104758	2.0675	up	--	--	--	1.62028e-09	5.22342	up	--	--	--	--	--	--	--	--	--
c98554.graph_c1	2.21	1.68	3.87	1.5	9.42	6.92	0.14	0.27	3.42	3.15	2.38	3.16	9.70781e-08	3.23226	up	--	--	--	0.000651241	1.61119	up	[Q]	Secondary metabolites biosynthesis, transport and catabolism	--	--	[I]	Lipid transport and metabolism	Lipase (class 3)	Phospholipase A1-Igamma1, chloroplastic (Precursor) GN=At1g06800 OS=Arabidopsis thaliana (Mouse-ear cress) PE=1 SV=2	Alpha/beta-Hydrolases superfamily protein [Theobroma cacao]
c99107.graph_c0	5.41	6.94	43.1	7.19	3.11	9.53	0.71	0.1	0	1.13	0.21	0	4.6292e-16	3.8479	up	--	--	--	0.00934865	6.07153	up	--	--	--	K01322|3e-06|vvi:100267810|hypothetical protein LOC100267810	--	--	--	--	hypothetical protein PRUPE_ppa019964mg, partial [Prunus persica]
c99297.graph_c0	8.07	10.65	5.69	5.13	4.96	4.57	3.62	4.34	2.69	2.95	2.32	2.76	1.20949e-07	1.4964	up	--	--	--	0.00686691	1.13584	up	[G]	Carbohydrate transport and metabolism	--	--	--	--	Helix-loop-helix DNA-binding domain	Transcription factor bHLH87 GN=MHC9.1 OS=Arabidopsis thaliana (Mouse-ear cress) PE=2 SV=1	hypothetical protein AMTR_s00036p00178030 [Amborella trichopoda]
c99663.graph_c0	4.45	6.7	0.11	1.25	1.07	0.66	0	0	0	0	0	0	6.75938e-13	Inf	up	--	--	--	2.53862e-10	Inf	up	--	--	--	--	--	--	Helix-loop-helix DNA-binding domain	Transcription factor bHLH30 OS=Arabidopsis thaliana (Mouse-ear cress) PE=1 SV=1	PREDICTED: transcription factor bHLH30-like [Nelumbo nucifera]
c39379.graph_c0	6.26	9.09	52.58	36.16	26.94	21.69	15.51	17.7	100.03	57.6	7.41	8	0.00356551	-1.19719	down	--	--	--	1.07538e-05	1.76246	up	--	--	--	--	--	--	--	--	--
c40105.graph_c0	1.73	2.36	16.27	13.52	14.57	9.35	6.97	5.35	38.24	18.46	2.04	2.89	0.00235085	-1.66675	down	--	--	--	0.00305786	2.3799	up	--	--	--	--	--	--	--	--	--
c55866.graph_c0	4.56	7.44	4.35	8.49	110.32	130.5	14.26	11.47	6.48	6	64.08	47.8	0.00235188	-1.17811	down	--	--	--	5.3523e-06	1.20929	up	--	--	--	--	--	--	--	--	unknown [Picea sitchensis]
c72754.graph_c0	7.33	7.18	24.97	32.7	159.09	146.82	19.77	15.73	30.46	28.2	89.42	70.16	0.000179207	-1.33053	down	--	--	--	0.00010978	1.06883	up	--	--	Molecular Function: heat shock protein binding (GO:0031072);; Molecular Function: unfolded protein binding (GO:0051082);;	--	--	--	--	--	unknown [Picea sitchensis]
c85249.graph_c0	1.61	3.1	2.59	4.71	11.15	12.07	9.96	10.55	4.86	4	7.06	3.95	7.73115e-12	-2.25379	down	--	--	--	0.000893806	1.1829	up	--	--	Biological Process: metabolic process (GO:0008152);; Molecular Function: terpene synthase activity (GO:0010333);; Molecular Function: metal ion binding (GO:0046872);;	K04121|1e-13|sbi:SORBI_06g028220|hypothetical protein	--	--	--	Syn-pimara-7,15-diene synthase GN=KSL4 OS=Oryza sativa subsp. indica (Rice) PE=2 SV=1	KS1 [Pinus tabuliformis]
c94623.graph_c1	2.47	1.92	10.21	10.2	14.17	13.26	6.55	4.75	6.5	5.76	2.78	4.33	0.00694803	-1.48389	down	--	--	--	2.32656e-05	2.07751	up	--	--	--	--	--	--	Protein of unknown function (DUF1399)	--	unknown [Picea sitchensis]
c99904.graph_c0	10.71	9.22	36.08	37.52	112.37	180.74	23.9	18.81	22.69	21.61	57.04	38.07	3.14139e-07	-1.15159	down	--	--	--	0.00415349	1.62977	up	--	--	Molecular Function: DNA binding (GO:0003677);; Molecular Function: sequence-specific DNA binding transcription factor activity (GO:0003700);; Cellular Component: nucleus (GO:0005634);; Biological Process: regulation of transcription, DNA-templated (GO:0006355);; Biological Process: single-organism process (GO:0044699);;	--	--	--	AP2 domain	Ethylene-responsive transcription factor ERF003 GN=ERF003 OS=Arabidopsis thaliana (Mouse-ear cress) PE=2 SV=1	unknown [Picea sitchensis]
c100105.graph_c0	0.77	0.13	2.12	1.11	3.99	5.25	5.19	0.47	0.3	0.46	2.41	1.24	--	--	--	--	--	--	0.00265394	1.40169	up	[GEPR]	--	--	--	--	--	Terpene synthase, N-terminal domain;; Terpene synthase family, metal binding domain	Longifolene synthase GN=TPS-Lon OS=Picea abies (Norway spruce) PE=1 SV=1	unknown [Picea sitchensis]
c100124.graph_c0	49.51	35.74	14.05	18.61	24.25	20.43	37.97	30.27	9.9	5.37	11.87	7.94	--	--	--	--	--	--	3.74495e-05	1.4436	up	--	--	--	--	--	--	--	--	unknown [Picea sitchensis]
c100137.graph_c0	4.26	1.23	0.95	2.94	4.93	5.33	0.63	0.85	0.16	0.23	0.96	0.88	--	--	--	--	--	--	2.42588e-10	2.55417	up	[O]	Posttranslational modification, protein turnover, chaperones	Biological Process: MAPK cascade (GO:0000165);; Molecular Function: carbonate dehydratase activity (GO:0004089);; Biological Process: pentose-phosphate shunt (GO:0006098);; Biological Process: protein targeting to membrane (GO:0006612);; Molecular Function: zinc ion binding (GO:0008270);; Biological Process: response to cold (GO:0009409);; Cellular Component: chloroplast thylakoid membrane (GO:00…	K01673|1e-33|pop:POPTR_814132|hypothetical protein	[P]	Inorganic ion transport and metabolism	Carbonic anhydrase	Beta carbonic anhydrase 1, chloroplastic {ECO:0000303|PubMed:17407539} (Precursor) OS=Arabidopsis thaliana (Mouse-ear cress) PE=1 SV=2	unknown [Picea sitchensis]
c100173.graph_c0	3.66	3.74	1.77	1.68	3.82	4.92	3.06	2.87	0.81	1	0.57	0.21	--	--	--	--	--	--	4.75776e-06	2.83405	up	--	--	--	--	[R]	General function prediction only	Leucine Rich repeats (2 copies);; Leucine rich repeat;; Leucine Rich Repeat;; Leucine Rich repeat;; Leucine rich repeat;; Leucine rich repeat N-terminal domain	Receptor-like protein 12 (Precursor) GN=RLP12 OS=Arabidopsis thaliana (Mouse-ear cress) PE=2 SV=2	PREDICTED: LOW QUALITY PROTEIN: LRR receptor-like serine/threonine-protein kinase GSO1 [Malus domestica]
c100264.graph_c0	17.67	14.04	12.76	10.3	64.14	101.88	15.02	11.3	8.96	19.37	37.44	20.11	--	--	--	--	--	--	0.00589932	1.67422	up	--	--	Molecular Function: binding (GO:0005488);; Biological Process: response to stimulus (GO:0050896);;	K12236|0.0|vvi:100262860|hypothetical protein LOC100262860	[K]	Transcription	NF-X1 type zinc finger;; NF-X1 type zinc finger	NF-X1-type zinc finger protein NFXL1 GN=NFXL1 OS=Arabidopsis thaliana (Mouse-ear cress) PE=2 SV=1	hypothetical protein AMTR_s00060p00124510 [Amborella trichopoda]
c100267.graph_c0	528.32	232.31	52.06	36.2	412.87	773.1	422.14	101.97	35.54	53.47	63.53	24.86	--	--	--	--	--	--	0.000118597	3.82966	up	[R]	General function prediction only	--	--	--	--	--	Putative WEB family protein At1g65010, chloroplastic (Precursor) GN=At1g65010 OS=Arabidopsis thaliana (Mouse-ear cress) PE=1 SV=1	PREDICTED: myosin heavy chain, skeletal muscle-like [Nelumbo nucifera]
c100284.graph_c0	352.06	282.38	613.04	387.84	776	697.42	299.99	205.67	257.94	287.94	264.54	246.6	--	--	--	--	--	--	3.71533e-06	1.66164	up	[CR]	--	Molecular Function: transferase activity, transferring glycosyl groups (GO:0016757);;	--	[GC]	--	UDP-glucoronosyl and UDP-glucosyl transferase	UDP-glycosyltransferase 73C3 GN=UGT73C3 OS=Arabidopsis thaliana (Mouse-ear cress) PE=2 SV=1	unknown [Picea sitchensis]
c100293.graph_c0	10.46	10.34	11.8	11.92	37.64	38.22	10.73	4.17	8.13	9.62	21.97	15.92	--	--	--	--	--	--	5.6907e-05	1.09938	up	--	--	Molecular Function: binding (GO:0005488);; Biological Process: lipid metabolic process (GO:0006629);;	K13076|0.0|rcu:RCOM_0797300|fatty acid desaturase, putative	[I]	Lipid transport and metabolism	Mannosyltransferase (PIG-V));; Fatty acid desaturase;; Cytochrome b5-like Heme/Steroid binding domain	Delta(8)-fatty-acid desaturase 2 GN=SLD2 OS=Arabidopsis thaliana (Mouse-ear cress) PE=1 SV=1	D8-sphingolipid desaturase [Jatropha curcas]
c100394.graph_c0	4.96	5.12	18	13.97	37.47	29.57	20.14	3.73	7.34	9	12.33	16.34	--	--	--	--	--	--	0.00303134	1.3097	up	[GEPR]	--	--	--	[R]	General function prediction only	--	--	hypothetical protein VITISV_026680 [Vitis vinifera]
c100460.graph_c0	31.19	33.24	33.77	25.98	28.65	31.65	20.32	22.88	10.09	11.86	13.01	13.42	--	--	--	--	--	--	4.98236e-06	1.24538	up	--	--	Molecular Function: oxidoreductase activity (GO:0016491);;	K05933|1e-121|rcu:RCOM_0562170|1-aminocyclopropane-1-carboxylate oxidase, putative (EC:1.14.17.4)	[QR]	--	2OG-Fe(II) oxygenase superfamily;; non-haem dioxygenase in morphine synthesis N-terminal	1-aminocyclopropane-1-carboxylate oxidase GN=MAO1B OS=Musa acuminata (Banana) PE=3 SV=1	ACC oxidase [Picea sitchensis]
c100648.graph_c0	68.29	64.24	26.57	31.54	43.26	52.66	84.83	63.24	24.77	17.57	23.54	14.81	--	--	--	--	--	--	5.98706e-08	1.42157	up	[G]	Carbohydrate transport and metabolism	--	--	--	--	--	--	--
c100950.graph_c0	3.85	4.01	4.04	3.33	4.67	5.74	5.31	3.16	2.79	1.48	3.29	1.37	--	--	--	--	--	--	0.00327301	1.4197	up	--	--	--	--	--	--	--	--	hypothetical protein POPTR_0016s07700g [Populus trichocarpa]
c100961.graph_c0	13.43	12.19	9.62	10.56	9.78	11.06	8.92	8.5	7.29	6.28	5.96	4.35	--	--	--	--	--	--	0.00192299	1.0472	up	--	--	Biological Process: metabolic process (GO:0008152);; Molecular Function: transferase activity, transferring hexosyl groups (GO:0016758);;	--	[GC]	--	UDP-glucoronosyl and UDP-glucosyl transferase	7-deoxyloganetin glucosyltransferase GN=UGT85A24 OS=Gardenia jasminoides (Cape jasmine) PE=1 SV=1	unknown [Picea sitchensis]
c101062.graph_c0	38.93	32.95	40.14	45.11	92.48	101.98	26.7	22.6	19.13	19.97	62.47	40.7	--	--	--	--	--	--	0.000298052	1.03503	up	[O]	Posttranslational modification, protein turnover, chaperones	Cellular Component: intracellular (GO:0005622);; Molecular Function: zinc ion binding (GO:0008270);;	--	--	--	--	B-box zinc finger protein 18 {ECO:0000303|PubMed:19920209} GN=F3K23.8 OS=Arabidopsis thaliana (Mouse-ear cress) PE=1 SV=2	unknown [Picea sitchensis]
c101102.graph_c1	20.91	19.24	32.66	23.87	38.54	43.71	23.31	22.2	18.14	18	16.49	21.77	--	--	--	--	--	--	1.89705e-05	1.12603	up	[S]	Function unknown	Biological Process: intracellular protein transport (GO:0006886);; Molecular Function: Ran GTPase binding (GO:0008536);;	--	[YU]	--	HEAT-like repeat;; HEAT repeats;; HEAT repeat;; Vacuolar 14 Fab1-binding region;; HEAT repeat;; HEAT-like repeat	Importin subunit beta-1 {ECO:0000305} OS=Arabidopsis thaliana (Mouse-ear cress) PE=1 SV=1	hypothetical protein SELMODRAFT_155690 [Selaginella moellendorffii]
c101148.graph_c0	273.01	263.55	164.85	171.61	291.81	280.35	147.36	140.26	143.9	132.81	124.51	135.49	--	--	--	--	--	--	0.000216087	1.13572	up	--	--	Molecular Function: hydrolase activity, hydrolyzing O-glycosyl compounds (GO:0004553);; Cellular Component: cell wall (GO:0005618);; Biological Process: cellular glucan metabolic process (GO:0006073);; Molecular Function: xyloglucan:xyloglucosyl transferase activity (GO:0016762);; Cellular Component: apoplast (GO:0048046);;	--	--	--	Glycosyl hydrolases family 16;; Xyloglucan endo-transglycosylase (XET) C-terminus	Xyloglucan endotransglucosylase/hydrolase 2 {ECO:0000250|UniProtKB:Q38857} (Precursor) OS=Glycine max (Soybean) PE=2 SV=1	pollen major allergen No.121 isoform 1 [Cryptomeria japonica]
c101157.graph_c0	17.69	25	4.38	4.73	28.14	45.08	7.86	14.36	5.56	1.38	13.35	15.47	--	--	--	--	--	--	0.00681088	1.4411	up	--	--	--	--	--	--	KAP family P-loop domain	--	--
c101200.graph_c0	0.1	0.98	0.22	0.36	0.47	0.71	0.27	0.54	0.25	0.04	0.1	0.19	--	--	--	--	--	--	0.00137313	2.03866	up	[J]	Translation, ribosomal structure and biogenesis	--	--	--	--	--	--	--
c101225.graph_c0	10.45	11.51	13.64	8.1	56.89	52.62	5.77	7.93	2.62	2.78	17.09	27.07	--	--	--	--	--	--	2.02697e-06	1.44376	up	[T]	Signal transduction mechanisms	Cellular Component: membrane (GO:0016020);;	--	[E]	Amino acid transport and metabolism	POT family	Protein NRT1/ PTR FAMILY 2.13 GN=T17F3.10 OS=Arabidopsis thaliana (Mouse-ear cress) PE=1 SV=1	hypothetical protein AMTR_s00002p00259170 [Amborella trichopoda]
c101305.graph_c0	62.1	59.19	81.08	77.5	75.25	67.83	51.81	30.6	31.01	35.74	35.01	24.97	--	--	--	--	--	--	0.000143213	1.105	up	[RTKL]	--	--	--	--	--	--	--	--
c101362.graph_c0	9.77	9.09	5.06	3.65	9.54	9.48	9.29	7.17	4.03	3.97	4.65	3.56	--	--	--	--	--	--	0.000123567	1.37672	up	--	--	Molecular Function: hydrolase activity (GO:0016787);;	--	--	--	Glycosyl hydrolases family 17	Probable glucan endo-1,3-beta-glucosidase A6 (Precursor) GN=A6 OS=Arabidopsis thaliana (Mouse-ear cress) PE=2 SV=1	predicted protein [Physcomitrella patens]
c101373.graph_c0	190.15	130.97	264.02	233.22	494.99	584.28	375.39	230.38	369.79	387.61	118.01	118.79	--	--	--	--	--	--	3.93794e-11	2.37765	up	[Q]	Secondary metabolites biosynthesis, transport and catabolism	--	--	--	--	--	--	--
c101393.graph_c0	0.02	0.01	0.54	0.13	0.75	1.1	0.49	0.03	0.03	0.14	0.33	0.16	--	--	--	--	--	--	0.00785141	1.78206	up	[S]	Function unknown	Biological Process: cytokinesis by cell plate formation (GO:0000911);; Molecular Function: DNA binding (GO:0003677);; Molecular Function: DNA helicase activity (GO:0003678);; Molecular Function: ATP binding (GO:0005524);; Cellular Component: nucleus (GO:0005634);; Cellular Component: cytosol (GO:0005829);; Biological Process: acetyl-CoA metabolic process (GO:0006084);; Biological Process: DNA unw…	K02540|0.0|vvi:100266163|hypothetical protein LOC100266163	[L]	Replication, recombination and repair	MCM2/3/5 family;; Mini-chromosome maintenance protein 2;; MCM N-terminal domain;; Magnesium chelatase, subunit ChlI;; AAA domain (dynein-related subfamily)	DNA replication licensing factor MCM2 GN=OsI_36121 OS=Oryza sativa subsp. indica (Rice) PE=3 SV=1	PREDICTED: DNA replication licensing factor MCM2 [Nelumbo nucifera]
c101447.graph_c1	206.56	250.45	64.18	137.18	178.87	164.85	132.52	146.08	12.47	16.46	106.4	55.39	--	--	--	--	--	--	0.000459991	1.21228	up	--	--	--	--	[B]	Chromatin structure and dynamics	TPR repeat;; Tetratricopeptide repeat;; Tetratricopeptide repeat;; Tetratricopeptide repeat;; Tetratricopeptide repeat;; SET domain;; Tetratricopeptide repeat;; Tetratricopeptide repeat;; Tetratricopeptide repeat	Translocon at the outer membrane of chloroplasts 64 GN=TOC64 OS=Pisum sativum (Garden pea) PE=1 SV=1	PREDICTED: uncharacterized protein LOC103321550 [Prunus mume]
c101488.graph_c0	20.38	2.64	67.26	42.02	114.6	98.53	35.78	6.96	1.84	30.61	26.3	44.92	--	--	--	--	--	--	6.87356e-05	1.59409	up	--	--	Biological Process: response to hormone (GO:0009725);; Biological Process: single-organism process (GO:0044699);; Biological Process: regulation of cellular process (GO:0050794);; Biological Process: response to oxygen-containing compound (GO:1901700);;	K14494|1e-154|vvi:100253268|hypothetical protein LOC100253268	--	--	GRAS domain family;; Transcriptional regulator DELLA protein N terminal;; GRAS domain family	DELLA protein DWARF8 GN=D8 OS=Zea mays (Maize) PE=1 SV=1	DPL [Pinus tabuliformis]
c101499.graph_c0	1.81	2.54	1.97	1.49	5.45	4.01	3.79	2.86	1.24	1.73	0.87	1.19	--	--	--	--	--	--	7.44691e-05	2.3163	up	--	--	--	--	--	--	--	--	--
c101602.graph_c0	13.22	15.72	12.68	11.68	11.89	14.05	6.7	7.22	5.37	4.52	5.86	7.38	--	--	--	--	--	--	0.00395876	1.00482	up	[J]	Translation, ribosomal structure and biogenesis	--	--	--	--	--	--	--
c101697.graph_c0	0.09	0.05	0.16	0.03	2.53	3.47	0.03	0.06	0	0.25	0.06	0.11	--	--	--	--	--	--	3.99343e-13	5.12019	up	[C]	Energy production and conversion	--	--	[R]	General function prediction only	--	Endonuclease OS=Nicotiana tabacum (Common tobacco) PE=2 SV=1	hypothetical protein VITISV_007301 [Vitis vinifera]
c101742.graph_c0	223.66	216.12	126.37	120.78	541.22	417.91	122.67	32.42	64.56	84.16	143.76	227.4	--	--	--	--	--	--	0.00384291	1.42072	up	--	--	--	--	--	--	--	--	--
c101770.graph_c0	0.2	0.27	14.79	2.61	26.29	21.56	3.27	0.28	0.08	4.25	8.07	3.82	--	--	--	--	--	--	6.7535e-10	2.1275	up	[Q]	Secondary metabolites biosynthesis, transport and catabolism	Biological Process: response to stimulus (GO:0050896);;	--	--	--	NB-ARC domain;; Leucine Rich repeats (2 copies);; Leucine rich repeat	Probable disease resistance protein At4g33300 GN=At4g33300 OS=Arabidopsis thaliana (Mouse-ear cress) PE=2 SV=3	unknown [Picea sitchensis]
c102175.graph_c0	2.52	2.93	5.53	3.94	15.53	12.83	3.01	2.69	4.54	4.42	6.77	7.11	--	--	--	--	--	--	0.000241297	1.11541	up	[R]	General function prediction only	--	--	--	--	--	--	--
c102245.graph_c0	0	0	2.47	1.02	4.07	3.43	0	0	0	0	0	0	--	--	--	--	--	--	1.59984e-14	Inf	up	--	--	--	--	--	--	--	--	--
c102281.graph_c0	0	0.34	4.9	1.56	8.66	3.88	0	0	0	0	0	0	--	--	--	--	--	--	0.000199286	Inf	up	[O]	Posttranslational modification, protein turnover, chaperones	--	--	--	--	--	--	unnamed protein product [Kluyveromyces dobzhanskii CBS 2104]
c102300.graph_c0	0	0.36	2.74	3.76	13.11	7.24	0	0	0	0	0.31	0.16	--	--	--	--	--	--	0.000119385	5.56758	up	--	--	--	--	--	--	--	--	--
c102326.graph_c0	0	0.1	0	0	17.83	15.57	0	0	0	0.14	0	0.14	--	--	--	--	--	--	2.47447e-19	7.98452	up	--	--	Biological Process: metabolic process (GO:0008152);; Molecular Function: transferase activity, transferring hexosyl groups (GO:0016758);;	--	[GC]	--	UDP-glucoronosyl and UDP-glucosyl transferase	UDP-glycosyltransferase 85A1 GN=F12K8.26 OS=Arabidopsis thaliana (Mouse-ear cress) PE=2 SV=1	unknown [Picea sitchensis]
c102345.graph_c0	3.11	3.96	4.82	5.72	6.92	8.14	7.69	3.17	4.13	3.49	2.79	1.52	--	--	--	--	--	--	0.00370914	1.94173	up	--	--	--	--	--	--	Mononegavirales mRNA-capping region V	--	--
c102399.graph_c0	0	0	1.66	0	5.63	4.25	0	0	0	0	0	0	--	--	--	--	--	--	3.72652e-12	Inf	up	--	--	--	--	--	--	--	--	--
c102426.graph_c0	0	0	3.07	1.08	59.28	44.88	0	0.06	0	0	0	0	--	--	--	--	--	--	5.37721e-31	Inf	up	--	--	--	--	--	--	--	--	--
c102485.graph_c0	0.87	0.65	0.7	3.98	3.4	2.56	0	0	0	0	0	0	--	--	--	--	--	--	5.81301e-12	Inf	up	--	--	--	--	--	--	--	--	--
c102529.graph_c0	4.05	2.85	1.02	3.12	3.65	3.26	0	0	0	0	0.14	0	--	--	--	--	--	--	2.86564e-10	5.79504	up	--	--	--	--	--	--	--	--	--
c102957.graph_c0	0	0	0.56	0.38	0.88	0.91	0	0	0.04	0.04	0	0	--	--	--	--	--	--	8.82528e-12	Inf	up	[T]	Signal transduction mechanisms	--	--	--	--	F-box domain;; F-box-like	--	--
c38677.graph_c0	0	0	2.36	0.4	3.78	2.33	0	0	0	0	0	0	--	--	--	--	--	--	3.11368e-06	Inf	up	--	--	Biological Process: metabolic process (GO:0008152);; Molecular Function: oxidoreductase activity, acting on the aldehyde or oxo group of donors, NAD or NADP as acceptor (GO:0016620);;	K00131|3e-08|rcu:RCOM_0700210|NADP-dependent glyceraldehyde-3-phosphate dehydrogenase, putative (EC:1.2.1.9)	[C]	Energy production and conversion	--	NADP-dependent glyceraldehyde-3-phosphate dehydrogenase GN=GAPN OS=Pisum sativum (Garden pea) PE=1 SV=1	hypothetical protein M569_06380 [Genlisea aurea]
c38741.graph_c0	0	0	0.2	0	2.21	1.43	0	0	0	0	0	0	--	--	--	--	--	--	9.09667e-07	Inf	up	--	--	--	--	--	--	--	--	--
c38794.graph_c0	1.31	1.49	1.22	1.5	2.35	2.2	0	0	0	0	0	0	--	--	--	--	--	--	6.31601e-12	Inf	up	--	--	--	--	--	--	--	--	--
c38820.graph_c0	0.49	0.56	1.16	0.73	1.58	1.47	0.26	0.31	0.14	0	0	0.07	--	--	--	--	--	--	3.19259e-10	5.55207	up	[CP]	--	--	--	--	--	--	--	--
c38822.graph_c0	0	0	0	0	6.8	5.43	0	0	0	0	0	0	--	--	--	--	--	--	1.89678e-20	Inf	up	--	--	--	--	--	--	--	--	--
c38834.graph_c0	269.2	250.88	151.9	180.95	199.51	221.04	139.05	142.33	113.98	98.64	107.9	103.92	--	--	--	--	--	--	6.96471e-05	1.08522	up	--	--	--	--	--	--	--	--	--
c38870.graph_c0	0	0	0.48	0	4.96	5.33	0	0.06	0.13	0.07	0.07	0.13	--	--	--	--	--	--	7.08215e-13	5.77811	up	--	--	Biological Process: cellular process (GO:0009987);; Biological Process: developmental process (GO:0032502);; Biological Process: single-organism process (GO:0044699);;	--	--	--	--	--	PREDICTED: uncharacterized protein LOC104721598 [Camelina sativa]
c38995.graph_c0	0	0	0.73	0.13	5.69	4.19	0	0	0	0	0	0	--	--	--	--	--	--	1.97914e-12	Inf	up	--	--	--	--	--	--	--	--	--
c39024.graph_c0	18.31	18.51	17.78	23.05	28.05	28.46	15.72	16.26	17.91	13.74	8.72	10.48	--	--	--	--	--	--	9.96558e-06	1.65289	up	--	--	Biological Process: maltose metabolic process (GO:0000023);; Molecular Function: phosphoglycerate kinase activity (GO:0004618);; Cellular Component: cell wall (GO:0005618);; Cellular Component: nucleus (GO:0005634);; Cellular Component: mitochondrion (GO:0005739);; Cellular Component: vacuolar membrane (GO:0005774);; Cellular Component: cytosol (GO:0005829);; Cellular Component: plasma membrane (…	K00927|1e-105|vvi:100249576|hypothetical protein LOC100249576	[G]	Carbohydrate transport and metabolism	Phosphoglycerate kinase	Phosphoglycerate kinase 1, chloroplastic (Precursor) GN=PGK1 OS=Arabidopsis thaliana (Mouse-ear cress) PE=1 SV=1	unnamed protein product [Vitis vinifera]
c39055.graph_c0	0.04	0.04	1.5	0.45	4.26	3.94	0	0.1	0	0	0	0	--	--	--	--	--	--	3.07257e-15	Inf	up	--	--	--	--	--	--	--	--	--
c39180.graph_c0	0.5	0.71	0.91	1.32	1.4	1.71	0	0	0	0	0	0	--	--	--	--	--	--	4.58141e-12	Inf	up	--	--	--	--	[R]	General function prediction only	--	Putative ribonuclease H protein At1g65750 GN=At1g65750 OS=Arabidopsis thaliana (Mouse-ear cress) PE=3 SV=1	PREDICTED: putative ribonuclease H protein At1g65750 [Zea mays]
c39224.graph_c0	4.41	4.24	2.24	3.46	4.16	3.35	4.36	2.75	1.7	1.83	1.41	0.39	--	--	--	--	--	--	0.00106381	2.21937	up	--	--	--	--	--	--	Starch binding domain	--	predicted protein [Physcomitrella patens]
c39387.graph_c0	0.5	0	12.2	2.96	3.31	3.82	0	0	0	0.09	0	0	--	--	--	--	--	--	1.10927e-12	Inf	up	--	--	--	--	--	--	--	--	--
c40100.graph_c0	0	0	0.64	0.28	0.92	0.69	0	0	0	0	0	0	--	--	--	--	--	--	1.10791e-10	Inf	up	--	--	--	--	--	--	--	--	--
c40814.graph_c0	0	0	1.93	0.2	5.5	2.45	0	0	0	0	0	0	--	--	--	--	--	--	0.00135823	Inf	up	--	--	--	--	--	--	--	--	--
c41230.graph_c0	0	0	1.1	0.59	1.57	1.34	0	0	0	0	0	0	--	--	--	--	--	--	9.84051e-12	Inf	up	--	--	Molecular Function: catalytic activity (GO:0003824);; Cellular Component: extracellular region (GO:0005576);; Biological Process: response to osmotic stress (GO:0006970);; Biological Process: response to water deprivation (GO:0009414);;	--	--	--	Glyoxalase-like domain;; Glyoxalase/Bleomycin resistance protein/Dioxygenase superfamily;; Glyoxalase/Bleomycin resistance protein/Dioxygenase superfamily	--	PREDICTED: uncharacterized protein LOC104900146 [Beta vulgaris subsp. vulgaris]
c42108.graph_c0	35.93	22.85	70.77	57.08	175.87	256.59	72.79	42.53	43.69	61.1	124.11	111.16	--	--	--	--	--	--	0.0074998	1.01737	up	--	--	--	--	--	--	--	--	--
c43459.graph_c0	0.24	0.1	0.6	0.72	1.2	2.18	0	0	0	0	0	0	--	--	--	--	--	--	1.08081e-05	Inf	up	--	--	--	--	--	--	--	--	--
c43983.graph_c0	0.15	0.15	0.62	0.6	3.34	2.62	0	0	0	0	0	0	--	--	--	--	--	--	8.80359e-12	Inf	up	--	--	--	--	--	--	--	--	--
c45592.graph_c0	0.09	0.85	0	0	19.56	13.17	0	0	0	0	0	0.12	--	--	--	--	--	--	1.3104e-11	8.0999	up	--	--	--	--	--	--	--	--	--
c46005.graph_c0	0.64	0.66	0.19	0	2.27	1.45	0	0	0.05	0	0	0.14	--	--	--	--	--	--	1.30153e-05	4.79486	up	[V]	Defense mechanisms	--	--	--	--	--	--	--
c47611.graph_c0	33.39	14.27	2.98	0.22	38.38	40.46	35.78	21.1	0	1.61	11.07	1.84	--	--	--	--	--	--	7.75503e-09	2.81454	up	--	--	Molecular Function: peroxidase activity (GO:0004601);; Biological Process: response to oxidative stress (GO:0006979);; Cellular Component: cytoplasmic membrane-bounded vesicle (GO:0016023);; Molecular Function: heme binding (GO:0020037);; Molecular Function: metal ion binding (GO:0046872);; Biological Process: oxidation-reduction process (GO:0055114);;	--	--	--	Peroxidase	Peroxidase 2 (Precursor) OS=Oryza sativa subsp. japonica (Rice) PE=2 SV=1	hypothetical protein 0_8361_01, partial [Pinus taeda]
c48873.graph_c0	0.09	0.5	0.24	0	2.53	2.01	0	0	0	0.06	0.64	0.35	--	--	--	--	--	--	0.000631315	2.31125	up	--	--	--	--	--	--	--	--	--
c49157.graph_c0	0.06	0.13	3.14	0.84	1.64	1.01	0.09	0.04	1.7	0	0.13	0.09	--	--	--	--	--	--	0.000563068	3.71842	up	--	--	--	--	[U]	Intracellular trafficking, secretion, and vesicular transport	TB2/DP1, HVA22 family	HVA22-like protein f GN=HVA22F OS=Arabidopsis thaliana (Mouse-ear cress) PE=2 SV=1	unknown [Picea sitchensis]
c49229.graph_c0	7.5	7.76	6.99	5.1	8.84	11.49	5.76	5.18	4.51	5.1	3.64	2.58	--	--	--	--	--	--	6.74073e-06	1.80225	up	[R]	General function prediction only	--	--	[R]	General function prediction only	--	--	PREDICTED: uncharacterized protein LOC104211895 [Nicotiana sylvestris]
c49434.graph_c0	13.33	13.67	7.9	9.49	16.86	16.86	13.26	11.34	7.9	7.51	9.22	8.27	--	--	--	--	--	--	0.0044405	1.04427	up	[J]	Translation, ribosomal structure and biogenesis	Cellular Component: integral component of membrane (GO:0016021);;	--	--	--	--	Tetraspanin-8 GN=TET8 OS=Arabidopsis thaliana (Mouse-ear cress) PE=2 SV=1	unknown [Picea sitchensis]
c51110.graph_c0	0.21	0.16	0.18	0.25	2.42	2.96	0	0	0	0	0	0.03	--	--	--	--	--	--	3.15588e-09	6.65996	up	--	--	Molecular Function: protein binding (GO:0005515);; Biological Process: biosynthetic process (GO:0009058);; Cellular Component: plastid (GO:0009536);; Biological Process: carbon fixation (GO:0015977);; Biological Process: photosynthesis (GO:0015979);; Molecular Function: oxidoreductase activity (GO:0016491);; Molecular Function: lyase activity (GO:0016829);;	K01602|2e-63|sbi:SORBI_05g003480|hypothetical protein	--	--	Ribulose bisphosphate carboxylase, small chain	Ribulose bisphosphate carboxylase small chain S41, chloroplastic (Precursor) OS=Nicotiana sylvestris (Wood tobacco) PE=3 SV=1	unknown [Picea sitchensis]
c53618.graph_c0	18.38	16.76	4.68	8.49	38.77	40.62	25.01	12.25	3.45	1.31	11.62	4.28	--	--	--	--	--	--	1.41948e-17	2.44349	up	--	--	--	--	[R]	General function prediction only	ENT domain	Acidic leucine-rich nuclear phosphoprotein 32-related protein 2 OS=Oryza sativa subsp. japonica (Rice) PE=2 SV=1	hypothetical protein POPTR_0016s04800g [Populus trichocarpa]
c53652.graph_c0	5.49	4.05	205.22	134.42	148.91	189.54	3.96	4.51	257.36	257.57	60.72	85.04	--	--	--	--	--	--	1.49645e-05	1.29195	up	--	--	Molecular Function: nucleotide binding (GO:0000166);; Molecular Function: nucleic acid binding (GO:0003676);;	--	[A]	RNA processing and modification	RNA recognition motif. (a.k.a. RRM, RBD, or RNP domain);; RNA recognition motif (a.k.a. RRM, RBD, or RNP domain)	Serine/arginine-rich splicing factor SC35 GN=SC35 OS=Arabidopsis thaliana (Mouse-ear cress) PE=1 SV=1	hypothetical protein SELMODRAFT_134332 [Selaginella moellendorffii]
c54587.graph_c0	0	0.39	0	0	9.51	5.85	0	0	0	0	0	0	--	--	--	--	--	--	1.29721e-08	Inf	up	--	--	--	--	--	--	--	--	unknown [Picea sitchensis]
c55423.graph_c0	10.78	11.24	9.65	7.55	9.82	11.58	7.57	6.56	6.52	5.33	3.64	3.29	--	--	--	--	--	--	0.00413844	1.73562	up	[R]	General function prediction only	Biological Process: single-organism process (GO:0044699);;	--	--	--	Light regulated protein Lir1	Light-regulated protein (Precursor) OS=Oryza sativa subsp. japonica (Rice) PE=2 SV=1	unknown [Picea sitchensis]
c55744.graph_c0	15.47	15.53	13.44	15.92	16.04	13.15	11.06	11.41	10.23	8.38	5.88	2.91	--	--	--	--	--	--	8.7776e-06	1.85242	up	--	--	--	--	--	--	Protein of unknown function (DUF1298);; Wax ester synthase-like Acyl-CoA acyltransferase domain;; Condensation domain	O-acyltransferase WSD1 GN=WSD1 OS=Arabidopsis thaliana (Mouse-ear cress) PE=2 SV=1	PREDICTED: O-acyltransferase WSD1-like [Vitis vinifera]
c56301.graph_c0	1.39	1.45	1.28	0.73	11.57	8.8	0	0.82	0.15	0.15	1.01	1.61	--	--	--	--	--	--	1.70171e-08	3.04457	up	--	--	--	--	--	--	--	--	--
c57167.graph_c0	51.89	49.58	19.62	47.26	44.34	59.49	33.98	41.68	7.86	4.26	32.73	17.92	--	--	--	--	--	--	0.00470219	1.14949	up	--	--	Cellular Component: endoplasmic reticulum (GO:0005783);; Cellular Component: Golgi apparatus (GO:0005794);; Molecular Function: arsenate reductase (glutaredoxin) activity (GO:0008794);; Molecular Function: electron carrier activity (GO:0009055);; Molecular Function: protein disulfide oxidoreductase activity (GO:0015035);; Biological Process: cell redox homeostasis (GO:0045454);;	K03676|9e-49|vvi:100241059|hypothetical protein LOC100241059	[O]	Posttranslational modification, protein turnover, chaperones	Glutaredoxin	Glutaredoxin-C4 GN=F7C8.90 OS=Arabidopsis thaliana (Mouse-ear cress) PE=2 SV=2	unknown [Picea sitchensis]
c57393.graph_c0	0	0	0	0	47.47	47.59	0	0	0.97	0.19	4.72	18.64	--	--	--	--	--	--	2.99967e-07	2.08362	up	--	--	--	--	--	--	--	--	--
c57912.graph_c0	1.88	2.04	1.27	2.25	9.79	9.04	1.64	0.77	0.73	0.63	1.63	3.72	--	--	--	--	--	--	0.00107982	1.89293	up	--	--	--	K08059|1e-08|pop:POPTR_1087569|hypothetical protein	[O]	Posttranslational modification, protein turnover, chaperones	Gamma interferon inducible lysosomal thiol reductase (GILT)	--	unknown [Picea sitchensis]
c58455.graph_c0	53.65	50.94	32.66	34.87	43.3	48.34	27.56	33.06	21.18	21.28	20.24	23.67	--	--	--	--	--	--	5.41017e-05	1.14769	up	[O]	Posttranslational modification, protein turnover, chaperones	--	--	--	--	NB-ARC domain;; KAP family P-loop domain	--	unknown [Picea sitchensis]
c59164.graph_c0	25.96	24.7	17.56	19.33	29.55	32.03	16.81	15.8	17.3	13.4	11.51	15.86	--	--	--	--	--	--	0.0083272	1.28361	up	--	--	--	--	--	--	--	--	PREDICTED: uncharacterized protein LOC105169472 [Sesamum indicum]
c59666.graph_c0	1.6	0.99	2.36	1.39	3.13	3.08	0.8	1.48	1.93	1.01	1.28	0.7	--	--	--	--	--	--	0.00934889	1.7694	up	--	--	--	--	--	--	--	--	--
c59765.graph_c0	0.67	0.18	2.11	3.66	8.52	12.55	1.38	0	1.64	0.47	2.78	1.41	--	--	--	--	--	--	0.000162132	2.47481	up	[O]	Posttranslational modification, protein turnover, chaperones	--	--	[O]	Posttranslational modification, protein turnover, chaperones	--	--	unknown [Picea sitchensis]
c60061.graph_c0	21.03	15.61	11.31	8.98	12.19	12.96	22.45	16.1	10.78	8.48	4.92	2.82	--	--	--	--	--	--	6.62503e-07	1.80547	up	--	--	Molecular Function: nucleotide binding (GO:0000166);; Biological Process: transport (GO:0006810);; Biological Process: cellular process (GO:0009987);; Molecular Function: ATPase activity, coupled to transmembrane movement of substances (GO:0042626);;	--	[Q]	Secondary metabolites biosynthesis, transport and catabolism	ABC transporter transmembrane region;; ABC transporter;; RecF/RecN/SMC N terminal domain;; AAA domain;; Predicted ATPase of the ABC class;; Protein of unknown function, DUF258;; P-loop containing region of AAA domain	ABC transporter B family member 19 GN=MLD15.2 OS=Arabidopsis thaliana (Mouse-ear cress) PE=1 SV=1	PREDICTED: ABC transporter B family member 19-like [Phoenix dactylifera]
c60101.graph_c0	279.48	200.42	77.85	68.36	264.85	280.34	161.94	93.5	34.14	38.53	42.69	29.84	--	--	--	--	--	--	1.40712e-28	3.05249	up	--	--	--	--	--	--	--	--	PREDICTED: protein LONGIFOLIA 1-like [Nelumbo nucifera]
c60148.graph_c0	0	0	0.25	0.24	3.73	3.86	0	0	0	0	0	0.24	--	--	--	--	--	--	3.33981e-10	5.01141	up	[GEPR]	--	--	--	--	--	--	--	--
c60199.graph_c0	1.98	1.44	0.45	0.89	1.13	0.95	0.9	0.33	0.16	0.32	0.37	0.07	--	--	--	--	--	--	0.000477815	2.36099	up	--	--	--	--	--	--	--	--	PREDICTED: uncharacterized protein LOC103430917 isoform X1 [Malus domestica]
c60452.graph_c0	4.26	3.78	6.63	5.2	5.24	4.4	2.23	1.01	9.58	6.81	1.28	1.3	--	--	--	--	--	--	0.00142135	2.01143	up	--	--	Cellular Component: plasmodesma (GO:0009506);;	--	--	--	--	--	PREDICTED: uncharacterized protein LOC103849716 [Brassica rapa]
c60891.graph_c0	0	0	0.73	0	3.39	2.59	0	0	0	0.22	0	0.43	--	--	--	--	--	--	1.22071e-07	3.82788	up	[Q]	Secondary metabolites biosynthesis, transport and catabolism	--	--	--	--	Probable lipid transfer;; Protease inhibitor/seed storage/LTP family	Non-specific lipid-transfer protein 7 (Precursor) OS=Lens culinaris (Lentil) PE=1 SV=1	unknown [Picea sitchensis]
c61338.graph_c0	0	0	0.34	0.74	5.15	7.01	0	0	0.08	0	0.24	0.08	--	--	--	--	--	--	5.7406e-12	5.3529	up	--	--	--	--	--	--	Tubby C 2	Protein LURP-one-related 15 GN=At5g01750 OS=Arabidopsis thaliana (Mouse-ear cress) PE=1 SV=1	PREDICTED: protein LURP-one-related 15-like [Setaria italica]
c61566.graph_c0	0	0	0.87	0.93	8.47	4.09	0	0	0.09	0.09	0	0.08	--	--	--	--	--	--	0.000236846	7.24451	up	--	--	--	--	--	--	--	--	--
c61814.graph_c0	1.05	1.66	2.02	1.07	43.79	43.8	0	0.17	0.55	0.92	10.93	11.09	--	--	--	--	--	--	1.15051e-07	2.13352	up	--	--	--	--	--	--	Probable lipid transfer	Lipid transfer-like protein VAS (Precursor) GN=VAS OS=Arabidopsis thaliana (Mouse-ear cress) PE=2 SV=1	unknown [Picea sitchensis]
c61996.graph_c0	0	0	0.15	0	6.69	5.74	0	0	0	0	0	0	--	--	--	--	--	--	9.78089e-16	Inf	up	--	--	Cellular Component: endoplasmic reticulum (GO:0005783);;	K08245|4e-09|rcu:RCOM_0903730|Aspartic proteinase precursor, putative (EC:3.4.23.40)	[O]	Posttranslational modification, protein turnover, chaperones	--	Aspartic proteinase (Precursor) OS=Cucurbita pepo (Vegetable marrow) PE=2 SV=1	aspartyl protease-like protein, partial [Picea sitchensis]
c62621.graph_c0	36.1	39.23	33.51	36.71	45.4	47.57	23.03	21.15	16.13	14.26	27.54	21.08	--	--	--	--	--	--	0.000208585	1.03257	up	[O]	Posttranslational modification, protein turnover, chaperones	--	--	--	--	--	--	--
c62731.graph_c0	3	2.95	3.08	2.56	4.73	5.02	4.53	0.72	1.13	0.52	1.86	0.94	--	--	--	--	--	--	0.00357028	1.91751	up	--	--	--	--	--	--	--	--	--
c62755.graph_c0	8.84	9.42	1.08	2.98	1.71	1.89	11.91	6.04	0.46	0.23	0.44	0.22	--	--	--	--	--	--	8.92944e-05	2.55114	up	--	--	--	--	--	--	--	--	PREDICTED: bark storage protein A [Tarenaya hassleriana]
c63765.graph_c0	113.51	39.53	11.42	3.45	117.22	111.29	59.31	44.54	0.27	5.76	23	7.43	--	--	--	--	--	--	1.72264e-18	3.08475	up	--	--	--	--	--	--	--	--	--
c65107.graph_c0	1.83	0.67	3.39	1.12	3.47	5.53	0.35	0.32	0	0.35	1.65	0.88	--	--	--	--	--	--	0.000414038	2.30228	up	--	--	--	--	--	--	--	Glycine-rich cell wall structural protein (Precursor) GN=At3g17050 OS=Arabidopsis thaliana (Mouse-ear cress) PE=3 SV=2	hypothetical protein Csa_5G611020 [Cucumis sativus]
c65258.graph_c0	0.32	0.42	1.02	0.78	3.96	4.18	0.22	0.31	1.36	0.57	0.55	1.68	--	--	--	--	--	--	0.00267404	1.95644	up	--	--	Molecular Function: ATP binding (GO:0005524);; Cellular Component: cytoplasm (GO:0005737);; Cellular Component: cytoskeleton (GO:0005856);;	--	[Z]	Cytoskeleton	Actin	Actin-7 GN=ACT7 OS=Arabidopsis thaliana (Mouse-ear cress) PE=1 SV=1	actin, partial [Freesia hybrid cultivar]
c65278.graph_c0	466.39	137.97	36.22	15.91	440.68	406.96	215.67	157.19	2.35	12.38	120.23	22.85	--	--	--	--	--	--	1.34411e-14	2.7312	up	[F]	Nucleotide transport and metabolism	--	--	--	--	--	--	--
c65466.graph_c0	1.61	1.99	1.66	0.78	0.58	0.64	0.82	0.74	0.36	0.41	0.3	0.12	--	--	--	--	--	--	0.00836558	1.74752	up	--	--	--	--	--	--	--	--	--
c65589.graph_c0	0	0	0.21	0	9.18	3.87	0.35	0.16	0	0	0	0	--	--	--	--	--	--	0.00053202	Inf	up	--	--	Molecular Function: nucleotide binding (GO:0000166);;	--	[O]	Posttranslational modification, protein turnover, chaperones	Domain associated at C-terminal with AAA	--	unknown [Picea sitchensis]
c65634.graph_c0	23.21	26.99	13.01	13.52	17.02	21.93	11.78	12.2	8.79	7.82	9.43	8.99	--	--	--	--	--	--	0.000404319	1.1665	up	--	--	Cellular Component: extracellular region (GO:0005576);; Biological Process: root hair cell differentiation (GO:0048765);;	--	[S]	Function unknown	Cysteine-rich secretory protein family	Pathogenesis-related protein PR-1 (Precursor) GN=PR-1 OS=Medicago truncatula (Barrel medic) PE=2 SV=1	unknown [Picea sitchensis]
c65716.graph_c0	0.62	0.17	1.29	1.07	2	2.69	0	0.21	0.12	0	0.06	0.17	--	--	--	--	--	--	4.48596e-09	4.43073	up	--	--	--	--	--	--	--	--	--
c66376.graph_c0	46.98	64.21	1.79	1.86	5.87	5.99	35.81	12.46	0	0.71	1.62	0	--	--	--	--	--	--	9.0568e-06	3.03758	up	--	--	Molecular Function: nutrient reservoir activity (GO:0045735);;	--	--	--	Cupin;; Cupin domain	11S globulin seed storage protein 2 basic chain (Precursor) OS=Sesamum indicum (Oriental sesame) PE=2 SV=1	unknown [Picea sitchensis]
c67154.graph_c0	45.91	43.13	23.23	27.14	36.48	39.12	46.18	34.35	11.85	9.77	22.01	13.47	--	--	--	--	--	--	1.07696e-05	1.20035	up	--	--	--	--	--	--	--	Protein GLUTAMINE DUMPER 5 GN=GDU5 OS=Arabidopsis thaliana (Mouse-ear cress) PE=2 SV=2	PREDICTED: protein GLUTAMINE DUMPER 5-like [Cicer arietinum]
c67251.graph_c0	107.88	103.87	71.55	90.76	126.64	165.88	93.74	75.09	44.46	41.33	75.1	78.77	--	--	--	--	--	--	0.000127082	1.0181	up	--	--	Molecular Function: transferase activity, transferring phosphorus-containing groups (GO:0016772);;	--	[R]	General function prediction only	--	Uncharacterized aarF domain-containing protein kinase At1g71810, chloroplastic (Precursor) GN=At1g71810 OS=Arabidopsis thaliana (Mouse-ear cress) PE=2 SV=1	unknown [Picea sitchensis]
c67286.graph_c0	124.25	105.51	45.21	54.58	52.76	61.07	155.09	108.14	30.83	21.64	28.42	20.09	--	--	--	--	--	--	6.3877e-06	1.34057	up	[G]	Carbohydrate transport and metabolism	Cellular Component: mitochondrion (GO:0005739);; Cellular Component: plastid (GO:0009536);; Molecular Function: oxidoreductase activity, acting on CH-OH group of donors (GO:0016614);;	--	--	--	GMC oxidoreductase	Long-chain-alcohol oxidase FAO4B GN=FAO4B OS=Arabidopsis thaliana (Mouse-ear cress) PE=2 SV=2	unknown [Picea sitchensis]
c67409.graph_c0	0.4	0.1	12.38	2.84	58.19	39.38	0	0	2.62	3.32	2.03	5.88	--	--	--	--	--	--	1.62614e-06	3.7092	up	--	--	--	--	--	--	--	--	hypothetical protein AMTR_s00058p00082370 [Amborella trichopoda]
c68097.graph_c0	3.24	4.27	3.73	2.52	4.97	5.76	0.32	0	0	0.48	0	0.16	--	--	--	--	--	--	6.8097e-11	6.08806	up	--	--	--	--	--	--	--	--	--
c68124.graph_c0	0.07	0	1.97	0.59	5.42	3.92	0.05	0.14	0	0	0.76	0.19	--	--	--	--	--	--	8.23129e-07	3.41192	up	[G]	Carbohydrate transport and metabolism	Biological Process: cellular aromatic compound metabolic process (GO:0006725);; Biological Process: isoprenoid biosynthetic process (GO:0008299);; Cellular Component: chloroplast thylakoid (GO:0009534);; Cellular Component: thylakoid lumen (GO:0031977);; Biological Process: monocarboxylic acid metabolic process (GO:0032787);; Biological Process: cellular nitrogen compound metabolic process (GO:00…	--	--	--	Pentapeptide repeats (8 copies);; Pentapeptide repeats (9 copies);; Pentapeptide repeats (9 copies)	Thylakoid lumenal 17.4 kDa protein, chloroplastic (Precursor) GN=At5g53490 OS=Arabidopsis thaliana (Mouse-ear cress) PE=1 SV=2	unknown [Picea sitchensis]
c68153.graph_c0	4.06	4.45	3.84	5.26	11.53	10.13	4.38	3.72	2.82	1.75	4.28	4.54	--	--	--	--	--	--	0.0017298	1.38687	up	--	--	--	--	[R]	General function prediction only	--	--	hypothetical protein AMTR_s00065p00165110 [Amborella trichopoda]
c68386.graph_c0	7.64	7.16	8.83	8.39	9.29	7.41	3.76	2.92	5.92	4.48	2.72	3.7	--	--	--	--	--	--	0.00933842	1.47085	up	--	--	Molecular Function: cyclin-dependent protein serine/threonine kinase activity (GO:0004693);; Molecular Function: ATP binding (GO:0005524);; Cellular Component: nucleus (GO:0005634);; Cellular Component: cytoplasm (GO:0005737);; Biological Process: protein phosphorylation (GO:0006468);; Molecular Function: RNA polymerase II carboxy-terminal domain kinase activity (GO:0008353);; Biological Process:…	--	[R]	General function prediction only	Protein kinase domain;; Protein tyrosine kinase	Cyclin-dependent kinase B1-1 OS=Oryza sativa subsp. japonica (Rice) PE=2 SV=1	unknown [Picea sitchensis]
c68420.graph_c0	11.1	12.57	15.82	18.04	23.29	21.07	5.43	6.3	6.69	7.77	7.43	7.51	--	--	--	--	--	--	1.15905e-08	1.65802	up	--	--	--	--	--	--	--	--	--
c68477.graph_c0	14.81	14.56	7.94	8.06	10.96	10.57	11.4	8.7	6.77	6.46	6.96	3.78	--	--	--	--	--	--	0.00349686	1.11269	up	[S]	Function unknown	--	--	--	--	VQ motif	Vegetative cell wall protein gp1 (Precursor) GN=GP1 OS=Chlamydomonas reinhardtii (Chlamydomonas smithii) PE=1 SV=1	PREDICTED: uncharacterized protein LOC104599410 [Nelumbo nucifera]
c68506.graph_c0	1.21	1.66	2.02	1.87	4.04	3.15	0.88	0.74	2.95	4.37	0.9	0.66	--	--	--	--	--	--	0.000296444	2.41932	up	--	--	Molecular Function: structural constituent of ribosome (GO:0003735);; Cellular Component: ribosome (GO:0005840);; Biological Process: translation (GO:0006412);;	K02931|4e-25|rcu:RCOM_1616390|50S ribosomal protein L5, putative	[J]	Translation, ribosomal structure and biogenesis	Ribosomal protein L5	50S ribosomal protein L5, chloroplastic (Precursor) GN=RPL5 OS=Arabidopsis thaliana (Mouse-ear cress) PE=2 SV=1	hypothetical protein CL1739Contig1_01, partial [Pinus radiata]
c68610.graph_c0	2.91	0.57	2.12	1.47	31.34	33.78	10.93	1.24	0.9	0.75	1.18	0.45	--	--	--	--	--	--	3.91149e-23	5.46663	up	--	--	Molecular Function: protein binding (GO:0005515);;	--	--	--	--	--	unknown [Picea sitchensis]
c68651.graph_c0	9.01	10.52	17.88	9.87	7.38	5.84	11.93	13.55	3.23	4.85	2.22	2.25	--	--	--	--	--	--	0.00929953	1.67082	up	--	--	--	--	--	--	--	--	--
c68735.graph_c0	0.09	0.33	0	0.12	2.89	2.55	3.39	0.29	0	0.19	0.61	0.12	--	--	--	--	--	--	1.0592e-05	3.03406	up	--	--	Molecular Function: binding (GO:0005488);; Molecular Function: oxidoreductase activity (GO:0016491);;	--	--	--	Peroxidase	Cationic peroxidase 2 (Precursor) GN=PNC2 OS=Arachis hypogaea (Peanut) PE=2 SV=1	hypothetical protein AMTR_s00077p00144120 [Amborella trichopoda]
c68902.graph_c0	2.8	2.14	3.17	2.89	9.81	13.49	3.6	2.9	1.41	1.31	5.53	5.81	--	--	--	--	--	--	0.00316198	1.12114	up	--	--	Molecular Function: hydrolase activity, hydrolyzing O-glycosyl compounds (GO:0004553);; Biological Process: carbohydrate metabolic process (GO:0005975);;	--	--	--	--	Mannan endo-1,4-beta-mannosidase 2 (Precursor) GN=MAN2 OS=Arabidopsis thaliana (Mouse-ear cress) PE=2 SV=1	unknown [Picea sitchensis]
c68923.graph_c0	0	0	2.91	1.35	10.56	5.39	0	0	0	0	0	0	--	--	--	--	--	--	4.07839e-05	Inf	up	--	--	--	--	--	--	Complex 1 protein (LYR family);; Complex1_LYR-like	--	unknown [Picea sitchensis]
c69048.graph_c0	9.7	7.53	5.83	4.67	11.36	13	10.92	3.98	2.37	5	6.08	4.1	--	--	--	--	--	--	5.87047e-06	1.35823	up	[G]	Carbohydrate transport and metabolism	Biological Process: embryonic axis specification (GO:0000578);; Biological Process: embryo development ending in seed dormancy (GO:0009793);; Biological Process: protein transport (GO:0015031);; Biological Process: endosome transport via multivesicular body sorting pathway (GO:0032509);; Biological Process: growth (GO:0040007);;	K12197|1e-111|ppp:PHYPADRAFT_207621|hypothetical protein	[U]	Intracellular trafficking, secretion, and vesicular transport	Snf7	Vacuolar protein sorting-associated protein 2 homolog 3 GN=F21M11.12 OS=Arabidopsis thaliana (Mouse-ear cress) PE=2 SV=1	predicted protein [Physcomitrella patens]
c69095.graph_c0	6.97	5.97	2.6	4.01	6.67	9.79	1.34	3.75	0.3	1.22	2.01	1.81	--	--	--	--	--	--	0.000444821	2.24484	up	--	--	Cellular Component: cytoplasmic membrane-bounded vesicle (GO:0016023);;	--	--	--	Probable lipid transfer;; Protease inhibitor/seed storage/LTP family	Probable non-specific lipid-transfer protein AKCS9 (Precursor) OS=Vigna unguiculata (Cowpea) PE=2 SV=1	unknown [Picea sitchensis]
c69286.graph_c0	7.47	8.37	2.1	1.15	5.84	4.36	4.26	2.89	0.18	0.09	2.29	0.89	--	--	--	--	--	--	0.00719721	1.82031	up	--	--	--	--	--	--	--	--	--
c69379.graph_c0	0.23	0	0.42	0.21	7.35	10.52	0	0	0	0	0.1	0	--	--	--	--	--	--	1.86121e-15	7.6199	up	--	--	--	--	--	--	--	--	--
c69477.graph_c0	59.35	50.85	186.25	133.11	163.54	180.03	58.52	55.77	185.87	184.87	74.63	99.81	--	--	--	--	--	--	8.0208e-05	1.06033	up	[O]	Posttranslational modification, protein turnover, chaperones	--	--	--	--	--	--	unknown [Picea sitchensis]
c69518.graph_c1	0.84	1	1.48	2.02	6.46	5.72	0.14	0.13	0.15	0	2.02	1.17	--	--	--	--	--	--	0.0021548	2.06877	up	--	--	--	--	--	--	--	--	--
c70064.graph_c0	118.42	97.67	38	46.02	51.25	50.89	122.14	88.19	25.19	20.41	24.29	15.4	--	--	--	--	--	--	1.59274e-07	1.47342	up	[G]	Carbohydrate transport and metabolism	--	--	--	--	--	--	--
c71068.graph_c0	0.25	0.41	0.16	0	1.71	0.96	0	0	0.13	0	0	0.09	--	--	--	--	--	--	0.00056837	4.85291	up	[V]	Defense mechanisms	--	--	--	--	--	--	unknown [Picea sitchensis]
c71190.graph_c0	2.06	2.36	3.59	2.61	3.33	3.46	4.67	2.31	0.15	0.6	1.6	0.29	--	--	--	--	--	--	0.00246344	2.00323	up	--	--	Molecular Function: binding (GO:0005488);; Biological Process: chromatin silencing (GO:0006342);; Biological Process: cell communication (GO:0007154);; Biological Process: response to hormone (GO:0009725);; Biological Process: flower development (GO:0009908);; Biological Process: RNA interference (GO:0016246);; Biological Process: single organism signaling (GO:0044700);; Biological Process: organ…	--	--	--	--	Auxin response factor 2 GN=MTG10.3 OS=Arabidopsis thaliana (Mouse-ear cress) PE=1 SV=2	auxin response factor 2 family protein [Populus trichocarpa]
c71447.graph_c0	0	0	0.72	0.58	2.99	3.1	0	0	0.07	0	0.34	0.13	--	--	--	--	--	--	8.83273e-08	3.82014	up	[GEPR]	--	--	--	--	--	--	--	--
c72107.graph_c0	133.01	101.97	88.85	92.71	197.57	183.84	128.7	94.01	87.72	102.77	110.78	80.9	--	--	--	--	--	--	7.99095e-05	1.10079	up	--	--	--	--	--	--	PLAC8 family	Cell number regulator 2 GN=CNR2 OS=Zea mays (Maize) PE=2 SV=1	PREDICTED: cell number regulator 7-like [Prunus mume]
c72126.graph_c0	6.72	4.79	8.51	7.72	16.77	14.69	7.32	4.49	4.34	3.3	9.53	5.91	--	--	--	--	--	--	0.00403354	1.14113	up	--	--	--	--	--	--	--	--	--
c72215.graph_c0	40.41	26.45	62.41	113.69	181.61	299.04	116.43	47.8	20.61	15.8	77.72	35.25	--	--	--	--	--	--	0.00139878	2.20447	up	--	--	--	--	--	--	--	--	--
c72246.graph_c0	533.97	537.54	63.87	83.5	73.1	92.7	418.71	419.59	51.47	48.26	42.88	34.4	--	--	--	--	--	--	9.38663e-06	1.20542	up	[Z]	Cytoskeleton	--	--	--	--	Gibberellin regulated protein	Gibberellin-regulated protein 6 (Precursor) GN=GASA6 OS=Arabidopsis thaliana (Mouse-ear cress) PE=3 SV=1	unknown [Picea sitchensis]
c72271.graph_c0	73.33	68.12	23.79	24.27	40.63	50.74	42.51	46.79	11.1	12.04	21.98	23.39	--	--	--	--	--	--	5.80944e-05	1.0931	up	--	--	--	--	--	--	--	--	unknown [Picea sitchensis]
c72352.graph_c0	0	0.12	0.46	0.15	9.39	5.09	0.15	0.28	0	0.15	0	0.3	--	--	--	--	--	--	0.000268703	5.63806	up	--	--	--	--	--	--	--	--	--
c72367.graph_c0	0	0	0.1	0.05	3.56	8.65	0	0	0	0	0.05	0.1	--	--	--	--	--	--	0.00053202	6.43246	up	--	--	Molecular Function: magnesium ion binding (GO:0000287);; Molecular Function: inorganic diphosphatase activity (GO:0004427);; Cellular Component: cytosol (GO:0005829);; Biological Process: phosphate-containing compound metabolic process (GO:0006796);; Cellular Component: membrane (GO:0016020);;	K01507|7e-72|vvi:100258490|hypothetical protein LOC100258490	[C]	Energy production and conversion	Inorganic pyrophosphatase	Soluble inorganic pyrophosphatase OS=Oryza sativa subsp. japonica (Rice) PE=2 SV=1	PREDICTED: soluble inorganic pyrophosphatase [Vitis vinifera]
c72383.graph_c0	75.39	54.38	10.84	22.92	30.18	46.53	115.69	77.81	4.2	4.74	16.27	8.74	--	--	--	--	--	--	0.0001601	1.9726	up	--	--	Molecular Function: hydrolase activity, hydrolyzing O-glycosyl compounds (GO:0004553);; Cellular Component: cell wall (GO:0005618);; Biological Process: metabolic process (GO:0008152);;	--	[G]	Carbohydrate transport and metabolism	Glycosyl hydrolase family 1	Beta-glucosidase 13 (Precursor) OS=Oryza sativa subsp. japonica (Rice) PE=2 SV=2	Beta-glucosidase 17 isoform 2 [Theobroma cacao]
c72452.graph_c0	0.66	1.32	2.88	8.52	6.1	7.09	0	0.08	0.25	0.5	0.81	1.15	--	--	--	--	--	--	4.22664e-06	2.83149	up	--	--	--	--	--	--	Wall-associated receptor kinase galacturonan-binding;; Wall-associated receptor kinase C-terminal	Wall-associated receptor kinase 3 (Precursor) GN=WAK3 OS=Arabidopsis thaliana (Mouse-ear cress) PE=2 SV=2	unknown [Picea sitchensis]
c72483.graph_c0	0.68	0.33	0.48	0.66	1.75	3.44	0.52	0.29	0.05	0.08	0.27	0.23	--	--	--	--	--	--	0.00225747	3.45802	up	--	--	--	--	--	--	Dirigent-like protein	Dirigent protein 2 (Precursor) GN=DIR2 OS=Arabidopsis thaliana (Mouse-ear cress) PE=2 SV=1	dirigent-like protein [Picea sitchensis]
c72524.graph_c0	0.03	0.03	0.44	0.16	6.87	19.6	0.04	0.02	0	0.2	0.15	0.31	--	--	--	--	--	--	0.00405537	5.88899	up	[Q]	Secondary metabolites biosynthesis, transport and catabolism	--	--	--	--	--	--	--
c72561.graph_c0	6.05	3.73	1.01	1.43	2.85	3.4	2.66	0.42	0.33	0.07	0	0	--	--	--	--	--	--	3.86881e-13	Inf	up	--	--	--	--	[R]	General function prediction only	--	Autophagy-related protein 18f GN=ATG18F OS=Arabidopsis thaliana (Mouse-ear cress) PE=2 SV=1	Breast carcinoma-amplified sequence 3 [Morus notabilis]
c72581.graph_c0	21.36	16.78	4.25	4.21	21.73	22.5	18.62	15.49	2.59	1.34	7.36	2.58	--	--	--	--	--	--	8.14753e-12	2.27992	up	[O]	Posttranslational modification, protein turnover, chaperones	--	--	--	--	--	--	--
c72710.graph_c0	8.81	9.39	28.68	27.55	35.65	47.04	11.45	8.19	21.23	15.73	15.21	17.25	--	--	--	--	--	--	4.46602e-07	1.42982	up	--	--	--	--	--	--	VQ motif	Protein MKS1 GN=MKS1 OS=Arabidopsis thaliana (Mouse-ear cress) PE=1 SV=2	predicted protein [Physcomitrella patens]
c72711.graph_c0	1.72	2.51	4	0.71	5.56	4.84	1.99	3.66	0.26	0.29	2.26	2.44	--	--	--	--	--	--	0.00940949	1.24057	up	[R]	General function prediction only	--	--	--	--	Mlo family	MLO protein homolog 1 GN=MLO-H1 OS=Hordeum vulgare (Barley) PE=3 SV=1	hypothetical protein AMTR_s00034p00158070 [Amborella trichopoda]
c72719.graph_c0	26.11	36.3	3.74	4.89	20.23	25.33	45.9	52.06	5.41	1.76	8.27	6.79	--	--	--	--	--	--	7.75386e-09	1.68905	up	--	--	--	K11271|1e-131|vvi:100243575|hypothetical protein LOC100243575	[D]	Cell cycle control, cell division, chromosome partitioning	Uncharacterized conserved protein (DUF2036)	--	PREDICTED: sister chromatid cohesion protein DCC1 [Elaeis guineensis]
c72784.graph_c0	36.37	31.91	11.92	15.17	26.11	28.36	22.32	20.76	9.34	7.5	12.81	9.45	--	--	--	--	--	--	1.26781e-05	1.39238	up	--	--	Molecular Function: zinc ion binding (GO:0008270);; Molecular Function: cinnamyl-alcohol dehydrogenase activity (GO:0045551);; Molecular Function: mannitol dehydrogenase activity (GO:0046029);; Molecular Function: sinapyl alcohol dehydrogenase activity (GO:0052747);; Biological Process: oxidation-reduction process (GO:0055114);;	K00083|1e-166|vvi:100245522|hypothetical protein LOC100245522	[Q]	Secondary metabolites biosynthesis, transport and catabolism	Alcohol dehydrogenase GroES-like domain;; Zinc-binding dehydrogenase	Probable mannitol dehydrogenase GN=CAD1 OS=Medicago sativa (Alfalfa) PE=1 SV=1	cinnamyl alcohol dehydrogenase [Cunninghamia lanceolata]
c72928.graph_c0	32.97	33.57	29.31	31.85	41.31	39.27	30.74	23.65	24.91	23.69	25.41	15.89	--	--	--	--	--	--	0.000253487	1.0739	up	--	--	--	--	--	--	Endonuclease/Exonuclease/phosphatase family	Lysine-rich arabinogalactan protein 18 (Precursor) GN=AGP18 OS=Arabidopsis thaliana (Mouse-ear cress) PE=2 SV=1	PREDICTED: uncharacterized protein LOC102586857 [Solanum tuberosum]
c72968.graph_c0	0.87	0.86	0.06	0.68	1.88	3.97	0.81	0.53	0.17	0.06	0.33	0.19	--	--	--	--	--	--	0.000285294	3.48589	up	--	--	--	--	--	--	Extensin-like region	Extensin (Precursor) OS=Daucus carota (Wild carrot) PE=2 SV=1	PREDICTED: extensin-2 [Nicotiana tomentosiformis]
c72974.graph_c0	0.07	0.11	4.18	1.23	24.37	22.25	0.24	0	1.53	1.37	1.56	5.43	--	--	--	--	--	--	7.45584e-12	2.68319	up	--	--	--	--	--	--	--	--	predicted protein [Physcomitrella patens]
c72992.graph_c0	0.4	0.02	0.26	1.55	0.71	0.61	0.02	0	0	0	0	0	--	--	--	--	--	--	1.06628e-11	Inf	up	--	--	--	--	--	--	--	--	--
c73364.graph_c0	0.48	0.3	0.98	0.1	0.78	1.14	0.03	0	0.1	0.03	0	0.03	--	--	--	--	--	--	9.81593e-11	5.89419	up	[Q]	Secondary metabolites biosynthesis, transport and catabolism	--	--	--	--	--	--	unknown [Picea sitchensis]
c73422.graph_c0	0.27	0.06	0.88	0.08	1.2	0.85	0	0	0	0	0	0	--	--	--	--	--	--	4.29498e-12	Inf	up	--	--	Molecular Function: transferase activity, transferring phosphorus-containing groups (GO:0016772);; Biological Process: single-organism cellular process (GO:0044763);; Biological Process: regulation of cellular process (GO:0050794);; Biological Process: response to stimulus (GO:0050896);;	--	--	--	Protein kinase domain;; Protein tyrosine kinase;; Leucine Rich repeats (2 copies);; Leucine Rich Repeat	Receptor-like protein kinase HSL1 (Precursor) GN=HSL1 OS=Arabidopsis thaliana (Mouse-ear cress) PE=2 SV=1	clavata 1-like protein [Pinus pinaster]
c74424.graph_c0	8.53	17.95	11.15	5.4	16.96	17.38	2.47	0.92	0	3.44	2.02	1.62	--	--	--	--	--	--	2.61197e-14	3.34448	up	--	--	--	--	--	--	--	--	--
c74628.graph_c0	18.62	14.57	11.2	11.21	13.2	12.85	14.34	11.14	7.98	8.18	6.42	5.48	--	--	--	--	--	--	0.000891095	1.22261	up	--	--	--	--	[R]	General function prediction only	Strictosidine synthase;; SMP-30/Gluconolaconase/LRE-like region	Protein STRICTOSIDINE SYNTHASE-LIKE 4 {ECO:0000303|PubMed:10777701} (Precursor) OS=Arabidopsis thaliana (Mouse-ear cress) PE=1 SV=1	unknown [Picea sitchensis]
c75694.graph_c0	1.51	1.17	1.28	1.07	2.7	2.32	0	0	0	0	0	0	--	--	--	--	--	--	4.29498e-12	Inf	up	--	--	--	--	--	--	Protein of unknown function (DUF1223)	Extensin (Precursor) GN=HRGPNT3 OS=Nicotiana tabacum (Common tobacco) PE=2 SV=1	unknown [Picea sitchensis]
c75904.graph_c0	18.11	18.41	11.87	11.11	14.76	14.67	12.05	12.38	6.59	5.88	6.11	7.26	--	--	--	--	--	--	0.000124335	1.21995	up	--	--	--	--	--	--	--	--	--
c76008.graph_c0	299.67	54.12	50.73	31.96	1614.58	3942.96	921.74	121.38	20.66	13.03	127.61	35.06	--	--	--	--	--	--	0.00156776	5.22253	up	--	--	--	--	--	--	--	Senescence-associated carboxylesterase 101 (Precursor) GN=SAG101 OS=Arabidopsis thaliana (Mouse-ear cress) PE=1 SV=1	PREDICTED: lipase-like PAD4 isoform X2 [Eucalyptus grandis]
c76083.graph_c0	6.31	5.09	4.81	6.59	6.04	4.99	5.05	4.72	6.06	5.65	2.44	2.05	--	--	--	--	--	--	0.00623881	1.39548	up	--	--	--	--	--	--	--	--	--
c76118.graph_c0	1.14	1.6	0.11	0.33	18.07	29.27	0.22	0.61	0	0	0.76	2.57	--	--	--	--	--	--	5.90732e-08	3.87039	up	--	--	Molecular Function: protein serine/threonine kinase activity (GO:0004674);; Molecular Function: ATP binding (GO:0005524);; Biological Process: protein phosphorylation (GO:0006468);; Biological Process: plant-type cell wall modification (GO:0009827);; Biological Process: pollen tube growth (GO:0009860);;	K13412|5e-14|ath:AT4G38230|CPK26	[T]	Signal transduction mechanisms	Protein kinase domain	Calcium-dependent protein kinase 26 GN=CPK26 OS=Arabidopsis thaliana (Mouse-ear cress) PE=2 SV=1	hypothetical protein 0_9122_01, partial [Pinus radiata]
c76215.graph_c0	12.12	9.93	12.68	21.3	22.37	20.94	10.65	5.19	7.86	6.43	9.75	10.93	--	--	--	--	--	--	0.00276589	1.16227	up	--	--	--	--	--	--	--	--	--
c76341.graph_c0	15.07	17.77	5.62	8.43	14.4	18.26	14.83	17.82	6.28	5.02	6.79	9.08	--	--	--	--	--	--	0.00204633	1.11663	up	--	--	Molecular Function: SNAP receptor activity (GO:0005484);; Cellular Component: endoplasmic reticulum (GO:0005783);; Cellular Component: plasma membrane (GO:0005886);; Biological Process: protein targeting to membrane (GO:0006612);; Molecular Function: protein transporter activity (GO:0008565);; Cellular Component: plasmodesma (GO:0009506);; Cellular Component: integral component of membrane (GO:00…	--	--	--	SNARE domain	Syntaxin-71 GN=SYP71 OS=Arabidopsis thaliana (Mouse-ear cress) PE=1 SV=1	unknown [Picea sitchensis]
c76447.graph_c0	559.9	437.03	416.38	397.66	599.02	640.32	328.96	359.94	237.97	245.06	207.8	264.99	--	--	--	--	--	--	1.28426e-05	1.47009	up	--	--	--	--	--	--	Late embryogenesis abundant protein	--	late embryogenesis abundant protein LEA3-6 [Pinus tabuliformis]
c76468.graph_c0	10.54	5.48	37.2	28.39	232.97	261.3	21.43	10.15	0.84	18.72	40.22	23.72	--	--	--	--	--	--	6.50109e-31	3.0665	up	--	--	--	--	--	--	--	--	--
c77234.graph_c0	23.52	19.26	137.68	119.09	58.39	54.31	25.09	43.49	97.4	84.12	20.25	36.53	--	--	--	--	--	--	4.32511e-06	1.47644	up	--	--	Biological Process: ncRNA metabolic process (GO:0034660);; Biological Process: single-organism cellular process (GO:0044763);; Biological Process: cellular component organization or biogenesis (GO:0071840);;	--	--	--	Rhodanese-like domain	Rhodanese-like domain-containing protein 11, chloroplastic (Precursor) GN=STR11 OS=Arabidopsis thaliana (Mouse-ear cress) PE=2 SV=1	PREDICTED: rhodanese-like domain-containing protein 11, chloroplastic [Nelumbo nucifera]
c77242.graph_c0	0	0	1.76	1.11	1.68	1.49	0	0	0	0.06	0	0.12	--	--	--	--	--	--	2.67308e-09	4.78256	up	--	--	--	--	--	--	--	--	hypothetical protein VITISV_018870 [Vitis vinifera]
c77261.graph_c0	12.27	15.09	10.09	11.29	10.39	11.74	8.02	6.74	4.11	3.97	5.22	3.33	--	--	--	--	--	--	0.00332699	1.50715	up	[K]	Transcription	--	--	--	--	--	--	--
c77373.graph_c0	0.05	0.1	9.44	4.29	20.47	15.73	0.14	0.32	4.31	3.12	3.97	7.09	--	--	--	--	--	--	0.00050359	1.79457	up	--	--	--	--	--	--	Lipase (class 3)	GDSL esterase/lipase At4g10955 GN=At4g10955 OS=Arabidopsis thaliana (Mouse-ear cress) PE=2 SV=1	PREDICTED: GDSL esterase/lipase At4g10955-like [Nelumbo nucifera]
c77391.graph_c0	0.96	0.08	3.14	1.57	3.88	3.08	0.43	0	0	0	0.21	1.56	--	--	--	--	--	--	1.37061e-05	3.01146	up	--	--	--	--	--	--	--	--	unknown [Picea sitchensis]
c77471.graph_c0	114.85	87.67	69.87	80.09	119.23	115.25	112.16	73.14	34.73	34.85	66.15	39.83	--	--	--	--	--	--	2.99923e-06	1.26396	up	--	--	--	--	--	--	--	--	--
c77564.graph_c0	1	1.18	1.73	1.28	1.68	2.27	0.7	1.43	0.45	0.49	0.3	0.75	--	--	--	--	--	--	0.0021754	1.96642	up	--	--	Molecular Function: calcium ion binding (GO:0005509);; Biological Process: response to stimulus (GO:0050896);;	--	[ZD]	--	EF-hand domain pair;; EF hand;; Cytoskeletal-regulatory complex EF hand	Calcium-binding protein KIC GN=KIC OS=Arabidopsis thaliana (Mouse-ear cress) PE=1 SV=2	unknown [Picea sitchensis]
c77584.graph_c0	7.29	9.07	3.92	7.62	6.36	6.71	3.97	2.66	1.27	0.28	2.1	0.89	--	--	--	--	--	--	0.000870924	2.22962	up	--	--	--	--	--	--	--	--	--
c77588.graph_c0	67.83	53.91	14.85	23.43	29.07	27.71	59.78	51.03	9.07	7.48	15.43	12.86	--	--	--	--	--	--	0.000466646	1.10726	up	--	--	--	--	--	--	--	--	PREDICTED: uncharacterized protein LOC104889585 [Beta vulgaris subsp. vulgaris]
c77927.graph_c0	11.68	12.05	12.79	12.78	25.15	26.62	8.21	6.85	5.84	4.73	14.05	12.82	--	--	--	--	--	--	0.00361223	1.04631	up	--	--	--	--	--	--	Domain of unknown function (DUF588)	CASP-like protein 1F1 OS=Vitis vinifera (Grape) PE=2 SV=2	hypothetical protein AMTR_s00016p00178190 [Amborella trichopoda]
c78165.graph_c0	13.8	16.23	7.53	7.89	9.07	9.41	8.43	9.2	3.19	3.2	4.02	3.44	--	--	--	--	--	--	0.00867233	1.39775	up	--	--	Molecular Function: hydrolase activity (GO:0016787);;	--	[R]	General function prediction only	Alpha/beta hydrolase family;; alpha/beta hydrolase fold;; Alpha/beta hydrolase family	Pheophytinase, chloroplastic (Precursor) GN=MAC12.25 OS=Arabidopsis thaliana (Mouse-ear cress) PE=1 SV=1	PREDICTED: dihydrolipoyllysine-residue acetyltransferase component of acetoin cleaving system-like [Fragaria vesca subsp. vesca]
c78171.graph_c0	30.33	32.22	11.4	17.48	32.47	36.01	21.42	13.41	9.26	5.35	13.78	16	--	--	--	--	--	--	1.37061e-05	1.24396	up	--	--	--	--	--	--	--	--	--
c78266.graph_c0	0.36	0.24	1.51	2.7	2.29	1.96	0	0	0.14	0	0.07	0.28	--	--	--	--	--	--	5.71029e-07	3.49681	up	--	--	--	K13993|4e-11|pop:POPTR_1095126|hypothetical protein	[O]	Posttranslational modification, protein turnover, chaperones	--	Small heat shock protein, chloroplastic (Precursor) GN=HSP22 OS=Petunia hybrida (Petunia) PE=2 SV=1	unknown [Picea sitchensis]
c78293.graph_c0	0.07	0.04	0.19	0.11	4.14	5.05	0	0	0.06	0.13	0.23	1.65	--	--	--	--	--	--	5.3018e-06	2.26711	up	[G]	Carbohydrate transport and metabolism	--	--	--	--	--	--	unknown [Picea sitchensis]
c78684.graph_c0	0.23	0	1.59	0.46	3.52	3.36	0.15	0.14	0	0.16	0.46	0.15	--	--	--	--	--	--	3.44295e-07	3.62692	up	[S]	Function unknown	--	--	[B]	Chromatin structure and dynamics	TPR repeat;; Tetratricopeptide repeat;; Tetratricopeptide repeat;; Tetratricopeptide repeat;; SET domain;; Tetratricopeptide repeat	Protein SGT1 homolog B GN=F8L21.50 OS=Arabidopsis thaliana (Mouse-ear cress) PE=1 SV=1	hypothetical protein AMTR_s00010p00266780 [Amborella trichopoda]
c78705.graph_c0	1.16	0.51	0.68	1.18	4.9	6.17	6.2	0.49	0.4	0.27	1.05	0.13	--	--	--	--	--	--	1.25975e-06	3.38435	up	--	--	Cellular Component: photosystem I (GO:0009522);; Cellular Component: photosystem II (GO:0009523);; Cellular Component: chloroplast thylakoid membrane (GO:0009535);; Biological Process: photosynthesis, light harvesting (GO:0009765);; Cellular Component: integral component of membrane (GO:0016021);; Molecular Function: chlorophyll binding (GO:0016168);; Biological Process: protein-chromophore linka…	K08913|1e-167|rcu:RCOM_0483250|chlorophyll A/B binding protein, putative	--	--	Chlorophyll A-B binding protein	Chlorophyll a-b binding protein 151, chloroplastic (Precursor) GN=CAB-151 OS=Gossypium hirsutum (Upland cotton) PE=2 SV=2	PREDICTED: chlorophyll a-b binding protein 5, chloroplastic [Phoenix dactylifera]
c78729.graph_c0	1.04	1.22	0.92	0.33	3.73	5.4	7.46	1.08	0.29	0.2	2.37	1.4	--	--	--	--	--	--	0.00259415	1.36964	up	--	--	--	--	--	--	Domain of unknown function (DUF4228)	--	unknown [Picea sitchensis]
c78749.graph_c0	1.53	1.12	1.31	1.45	7.37	6.92	0.91	0.17	0.19	0.56	0.81	2.41	--	--	--	--	--	--	0.00021917	2.23345	up	[H]	Coenzyme transport and metabolism	--	--	--	--	--	--	--
c78762.graph_c0	14.09	12.17	9.82	11.29	12.4	10.94	8.77	6.23	9.34	7.73	5.91	4.85	--	--	--	--	--	--	0.00209114	1.21605	up	[S]	Function unknown	--	--	--	--	--	--	--
c78814.graph_c0	19.88	25.1	1.2	0.67	3.77	2.47	9.15	12.25	0.27	0.32	0.69	0.52	--	--	--	--	--	--	0.00135198	2.47607	up	--	--	--	--	--	--	--	--	PREDICTED: uncharacterized protein LOC103343185 [Prunus mume]
c78882.graph_c0	1.44	2.94	2.5	2.1	10.34	7.77	3.07	0.51	0.02	0.89	1.13	1.16	--	--	--	--	--	--	1.13058e-08	3.07866	up	--	--	Molecular Function: SNAP receptor activity (GO:0005484);; Biological Process: intracellular protein transport (GO:0006886);; Cellular Component: membrane (GO:0016020);; Biological Process: vesicle-mediated transport (GO:0016192);;	--	[U]	Intracellular trafficking, secretion, and vesicular transport	--	Syntaxin-22 GN=MSD23.9 OS=Arabidopsis thaliana (Mouse-ear cress) PE=1 SV=1	unknown [Picea sitchensis]
c78939.graph_c0	23.56	24.85	16.03	16.73	26.59	30.45	20.26	18.25	11.08	10.78	15.38	13.24	--	--	--	--	--	--	0.000152911	1.08703	up	--	--	Molecular Function: oxidoreductase activity, acting on paired donors, with incorporation or reduction of molecular oxygen, 2-oxoglutarate as one donor, and incorporation of one atom each of oxygen into both donors (GO:0016706);; Biological Process: single-organism metabolic process (GO:0044710);;	K05277|6e-96|pop:POPTR_646527|ANS1	[QR]	--	non-haem dioxygenase in morphine synthesis N-terminal;; 2OG-Fe(II) oxygenase superfamily	Leucoanthocyanidin dioxygenase GN=ANS OS=Malus domestica (Apple) PE=2 SV=1	unknown [Picea sitchensis]
c78985.graph_c0	0.36	0.59	0.82	0.31	2.92	3.19	0.29	0.14	0.84	0.1	0.29	0.1	--	--	--	--	--	--	6.64857e-09	4.1294	up	--	--	--	--	--	--	--	--	--
c79055.graph_c0	7.93	9.51	10.33	8.18	17.47	12.96	11.6	2.13	4.26	1.35	5.63	2.88	--	--	--	--	--	--	0.00047606	1.94322	up	--	--	--	--	--	--	--	--	--
c79278.graph_c0	23.4	20.37	10.12	9.79	6.75	10.79	21.78	20.68	13.17	10.5	3.9	2.64	--	--	--	--	--	--	0.0080135	1.51572	up	--	--	--	--	[A]	RNA processing and modification	Putative methyltransferase	--	PREDICTED: protein-lysine methyltransferase METTL21D [Nelumbo nucifera]
c79502.graph_c0	57.99	36.73	73.08	157.48	100.74	97.48	31.57	26.21	1.97	28.01	49.47	33.91	--	--	--	--	--	--	3.88219e-07	1.35526	up	--	--	--	--	--	--	--	--	--
c79557.graph_c0	0	0.05	0.07	0.14	12.87	20.67	0	0	0.57	0.21	0.14	0.98	--	--	--	--	--	--	3.80473e-10	4.93409	up	--	--	--	--	--	--	--	--	--
c79585.graph_c0	11.47	11.62	5.95	6.94	7.9	8.3	7.43	5.18	3.48	3.75	5.31	3.36	--	--	--	--	--	--	0.0092458	1.00212	up	--	--	--	--	--	--	--	--	PREDICTED: uncharacterized protein LOC105041504 [Elaeis guineensis]
c79644.graph_c0	58.81	46.27	87.09	70.87	160.51	137.79	50.93	36.86	38.46	38.51	70.66	71.01	--	--	--	--	--	--	3.25927e-05	1.16687	up	--	--	--	--	[O]	Posttranslational modification, protein turnover, chaperones	Ring finger domain;; RING-H2 zinc finger;; Zinc finger, C3HC4 type (RING finger);; Zinc finger, C3HC4 type (RING finger);; Anaphase-promoting complex subunit 11 RING-H2 finger;; Zinc finger, C3HC4 type (RING finger)	RING-H2 finger protein ATL70 GN=ATL70 OS=Arabidopsis thaliana (Mouse-ear cress) PE=2 SV=1	hypothetical protein MIMGU_mgv1a020648mg [Erythranthe guttata]
c79779.graph_c0	101.82	96.14	42.39	42.58	76.13	101.18	60.59	61.83	46.69	45.17	46.36	35.19	--	--	--	--	--	--	1.52061e-05	1.21215	up	--	--	Molecular Function: protein serine/threonine kinase activity (GO:0004674);; Biological Process: protein phosphorylation (GO:0006468);; Biological Process: xylan metabolic process (GO:0045491);;	--	--	--	Carbohydrate-binding protein of the ER;; Protein kinase domain;; Protein tyrosine kinase;; Leucine rich repeat;; Leucine Rich repeats (2 copies);; Leucine Rich Repeat	Probable LRR receptor-like serine/threonine-protein kinase At5g48740 (Precursor) GN=At5g48740 OS=Arabidopsis thaliana (Mouse-ear cress) PE=2 SV=1	hypothetical protein AMTR_s00089p00055020 [Amborella trichopoda]
c79820.graph_c0	5.55	5.95	4.08	4.21	14.91	13.42	3.43	4.4	0.79	2.05	5.06	5.79	--	--	--	--	--	--	0.000401933	1.47928	up	--	--	--	--	[R]	General function prediction only	Alpha/beta hydrolase family;; DNA photolyase;; Alpha/beta hydrolase family;; alpha/beta hydrolase fold	Pheophytinase, chloroplastic (Precursor) GN=MAC12.25 OS=Arabidopsis thaliana (Mouse-ear cress) PE=1 SV=1	PREDICTED: uncharacterized protein LOC104602261 isoform X1 [Nelumbo nucifera]
c79820.graph_c1	4.43	3.3	2.82	2.65	13.28	11.7	4.22	4.01	1.18	1.94	5.91	2.83	--	--	--	--	--	--	0.00106993	1.64232	up	--	--	--	--	--	--	Plastocyanin-like domain	Uclacyanin-2 (Precursor) GN=At2g44790 OS=Arabidopsis thaliana (Mouse-ear cress) PE=1 SV=1	unknown [Lotus japonicus]
c79869.graph_c0	86.38	89.5	108.25	102.55	114.95	147.47	66.2	64.72	94.7	87.4	58.19	70.25	--	--	--	--	--	--	4.09961e-05	1.1084	up	[O]	Posttranslational modification, protein turnover, chaperones	--	--	--	--	--	--	unknown [Picea sitchensis]
c79884.graph_c0	55.8	52.54	46.04	46.23	41.99	43.65	34.24	33.96	21.08	20.69	25.33	15.69	--	--	--	--	--	--	2.07096e-05	1.16595	up	[R]	General function prediction only	Biological Process: cellular amino acid metabolic process (GO:0006520);; Molecular Function: transaminase activity (GO:0008483);; Biological Process: biosynthetic process (GO:0009058);; Molecular Function: pyridoxal phosphate binding (GO:0030170);;	K00815|1e-160|vvi:100253895|hypothetical protein LOC100253895	[E]	Amino acid transport and metabolism	Aminotransferase class I and II	Nicotianamine aminotransferase A {ECO:0000312|EMBL:BAA87052.2} OS=Hordeum vulgare (Barley) PE=1 SV=2	unknown [Picea sitchensis]
c79888.graph_c0	16.58	16.76	9.44	11.42	16.48	18.5	9.67	10.22	9.02	8.19	6.75	5.18	--	--	--	--	--	--	1.53844e-05	1.60022	up	--	--	Molecular Function: hydrolase activity, acting on ester bonds (GO:0016788);;	--	--	--	GDSL-like Lipase/Acylhydrolase	GDSL esterase/lipase 7 (Precursor) GN=GLIP7 OS=Arabidopsis thaliana (Mouse-ear cress) PE=2 SV=1	hypothetical protein POPTR_0003s14120g [Populus trichocarpa]
c79892.graph_c0	0.08	0.08	0.5	0.22	14.04	15.27	0.38	0.05	0.56	0.78	1.86	1.87	--	--	--	--	--	--	1.37202e-13	3.0631	up	--	--	--	K14488|4e-39|vvi:100266455|hypothetical protein LOC100266455	--	--	Auxin responsive protein	Auxin-induced protein X15 OS=Glycine max (Soybean) PE=2 SV=1	unknown [Picea sitchensis]
c79933.graph_c0	12.76	10.2	7.56	8.32	8.47	10.7	7.19	7.11	3.62	4.05	3.56	3.54	--	--	--	--	--	--	0.00076806	1.51822	up	--	--	--	--	--	--	--	Nucleolin 2 GN=OSJNBa0058K23.21 OS=Oryza sativa subsp. japonica (Rice) PE=2 SV=2	hypothetical protein 0_17701_01, partial [Pinus radiata]
c80184.graph_c0	85.02	88.68	27.81	44.05	43.02	64.67	62.06	53.13	22.8	21.5	18.92	16.11	--	--	--	--	--	--	0.000227043	1.71769	up	--	--	--	--	--	--	--	--	--
c80292.graph_c0	242.14	212.59	202.27	265.11	349.35	340.71	219.44	194.03	157.72	139.73	174.54	156.91	--	--	--	--	--	--	0.000234989	1.14922	up	--	--	--	--	--	--	--	--	hypothetical protein SNOG_13993 [Phaeosphaeria nodorum SN15]
c80350.graph_c0	15.92	8.9	1.38	1.64	2.29	1.79	6.11	3.98	0.35	0.19	0.23	0.55	--	--	--	--	--	--	0.00025931	2.36551	up	[RTKL]	--	--	--	--	--	--	--	--
c80461.graph_c0	0.04	0	0.13	0.18	1.39	1.44	0.18	0	0.25	0.12	0.12	0.06	--	--	--	--	--	--	3.11937e-08	4.0892	up	--	--	Cellular Component: chloroplast envelope (GO:0009941);;	--	--	--	Protein of unknown function (DUF819)	--	PREDICTED: uncharacterized protein LOC104595990 [Nelumbo nucifera]
c81211.graph_c0	33.11	30.64	47.46	37.73	51.75	51.08	26.57	23.96	18.79	16.82	21.23	20.87	--	--	--	--	--	--	2.71139e-07	1.37183	up	[L]	Replication, recombination and repair	Molecular Function: geranyltranstransferase activity (GO:0004337);; Biological Process: isoprenoid biosynthetic process (GO:0008299);;	K00787|0.0|vvi:100232975|farnesyl diphosphate synthase	[H]	Coenzyme transport and metabolism	Polyprenyl synthetase	Farnesyl pyrophosphate synthase 1 GN=FPS1 OS=Lupinus albus (White lupin) PE=2 SV=1	farnesyl diphosphate synthase [Taxus x media]
c81327.graph_c0	2.55	2.98	8.71	4.09	3.02	4.9	0.89	1.54	1.16	1.02	0.46	1.45	--	--	--	--	--	--	0.00435475	2.09138	up	[E]	Amino acid transport and metabolism	--	--	--	--	--	--	--
c81440.graph_c0	0.1	0.2	0.3	0	2.64	3.63	0.08	0.12	0.24	0	0.08	0.11	--	--	--	--	--	--	9.98581e-10	5.01955	up	--	--	Molecular Function: magnesium ion binding (GO:0000287);; Cellular Component: chloroplast stroma (GO:0009570);; Biological Process: gibberellin biosynthetic process (GO:0009686);; Biological Process: gibberellic acid mediated signaling pathway (GO:0009740);; Molecular Function: ent-kaurene synthase activity (GO:0009899);; Biological Process: cell wall biogenesis (GO:0042546);;	K04121|2e-19|pop:POPTR_564162|KS	--	--	--	Ent-kaur-16-ene synthase, chloroplastic (Precursor) GN=T8K14.12 OS=Arabidopsis thaliana (Mouse-ear cress) PE=1 SV=1	KS1 [Pinus tabuliformis]
c81509.graph_c0	237.4	199.45	160.51	191.81	417.32	530.05	246.45	202.44	119.97	98.89	144.67	102.93	--	--	--	--	--	--	1.37202e-13	2.12622	up	--	--	--	--	--	--	Dof domain, zinc finger	Dof zinc finger protein DOF5.6 GN=DOF5.6 OS=Arabidopsis thaliana (Mouse-ear cress) PE=2 SV=2	Dof2 [Pinus pinaster]
c81543.graph_c0	6.78	6.5	5.05	8	13.1	19.5	14.72	9.65	4.58	1.89	6.31	4.53	--	--	--	--	--	--	0.000247453	1.69665	up	--	--	--	--	[WV]	--	--	Vegetative cell wall protein gp1 (Precursor) GN=GP1 OS=Chlamydomonas reinhardtii (Chlamydomonas smithii) PE=1 SV=1	PREDICTED: lysine-rich arabinogalactan protein 19-like [Citrus sinensis]
c81838.graph_c0	216.21	215.28	146.69	163.42	294.99	347.82	349.44	307.69	211.25	144.72	86.15	74.16	--	--	--	--	--	--	7.46574e-12	2.09298	up	[G]	Carbohydrate transport and metabolism	--	--	--	--	--	--	--
c81856.graph_c0	0	0	0.24	0	4.86	1.65	0	0	0	0	0	0	--	--	--	--	--	--	0.00755865	Inf	up	--	--	--	--	--	--	Protein of unknown function (DUF1005)	--	hypothetical protein SELMODRAFT_77561 [Selaginella moellendorffii]
c81893.graph_c0	4.82	3.37	3.15	5.38	4.86	5.41	1.96	1.52	1.19	1.84	1.12	1.06	--	--	--	--	--	--	0.000513213	2.21118	up	--	--	--	--	[W]	Extracellular structures	--	Chitin-binding lectin 1 (Precursor) OS=Solanum tuberosum (Potato) PE=1 SV=2	unknown [Picea sitchensis]
c81917.graph_c0	81.93	81.92	73.09	73.93	70.24	67.34	51.57	58.13	49.99	49.14	31.56	36.23	--	--	--	--	--	--	2.73937e-05	1.13304	up	--	--	--	--	--	--	TIR domain;; TIR domain;; NB-ARC domain;; AAA domain	TMV resistance protein N GN=N OS=Nicotiana glutinosa (Tobacco) PE=1 SV=1	hypothetical protein POPTR_0019s03000g [Populus trichocarpa]
c82118.graph_c0	12.78	10.59	16.45	17.1	42.18	36.88	13.91	10.04	15.56	13.8	14.96	18.1	--	--	--	--	--	--	8.95951e-07	1.34513	up	--	--	--	--	--	--	--	--	--
c82245.graph_c0	3.38	1.71	2.38	3.25	5.5	6.04	5.86	1.13	2.47	0.96	1.16	0.56	--	--	--	--	--	--	2.28208e-08	2.8519	up	--	--	Molecular Function: DNA binding (GO:0003677);; Molecular Function: peroxidase activity (GO:0004601);; Biological Process: DNA recombination (GO:0006310);;	--	[R]	General function prediction only	--	Endonuclease OS=Nicotiana tabacum (Common tobacco) PE=2 SV=1	unknown [Picea sitchensis]
c82273.graph_c0	10.56	13.01	4.96	5.89	9.76	12.88	5.96	5.99	3	2.39	6.59	5.32	--	--	--	--	--	--	0.00823898	1.01588	up	--	--	--	--	--	--	--	--	--
c82426.graph_c0	1.45	2.06	6.06	1.43	10.06	9.55	1.34	1.08	6.9	0.38	2.35	0.87	--	--	--	--	--	--	7.82249e-07	2.68127	up	--	--	Biological Process: carbohydrate metabolic process (GO:0005975);; Molecular Function: cellulase activity (GO:0008810);; Biological Process: response to nematode (GO:0009624);;	--	--	--	Glycosyl hydrolase family 9	Endoglucanase 3 (Precursor) GN=B1011A07.26 OS=Oryza sativa subsp. japonica (Rice) PE=2 SV=1	unknown [Picea sitchensis]
c82594.graph_c0	39.97	40.7	19.91	21.17	30.47	35.1	24.34	22.91	13.17	11.39	17.08	13.34	--	--	--	--	--	--	9.58558e-06	1.20067	up	--	--	--	--	--	--	--	--	--
c82614.graph_c0	15.79	17.45	10.84	11.74	12.31	13.51	9.34	12.63	8.2	6.69	6.18	6.88	--	--	--	--	--	--	0.00156542	1.0707	up	--	--	Biological Process: post-embryonic development (GO:0009791);; Biological Process: cellular process (GO:0009987);; Biological Process: shoot system development (GO:0048367);; Biological Process: organ development (GO:0048513);; Biological Process: reproductive structure development (GO:0048608);;	--	--	--	YABBY protein	Putative axial regulator YABBY 2 GN=YAB2 OS=Arabidopsis thaliana (Mouse-ear cress) PE=2 SV=1	YAB5-like YABBY protein [Cabomba caroliniana]
c82726.graph_c0	16.17	15.08	10.34	12.05	21.2	20.5	13.87	12.62	7.76	5.7	10.56	9.05	--	--	--	--	--	--	0.000143213	1.18305	up	[I]	Lipid transport and metabolism	Molecular Function: nucleotide binding (GO:0000166);; Molecular Function: protein kinase activity (GO:0004672);; Biological Process: phosphorylation (GO:0016310);;	--	[T]	Signal transduction mechanisms	Protein kinase domain;; Protein tyrosine kinase;; NAF domain	CBL-interacting protein kinase 32 GN=CIPK32 OS=Oryza sativa subsp. japonica (Rice) PE=2 SV=2	hypothetical protein AMTR_s00019p00198230 [Amborella trichopoda]
c82894.graph_c0	1.47	1.58	9.32	1.58	3.34	3.94	0.24	0.21	0.04	0	0.12	0.04	--	--	--	--	--	--	1.81514e-09	4.6139	up	--	--	Biological Process: carbohydrate metabolic process (GO:0005975);; Molecular Function: cellulase activity (GO:0008810);;	--	--	--	Glycosyl hydrolase family 9	Endoglucanase 17 (Precursor) GN=At4g02290 OS=Arabidopsis thaliana (Mouse-ear cress) PE=2 SV=1	endo-beta-1,4-glucanase [Pinus radiata]
c82991.graph_c0	12.82	12.97	3.35	3.88	35.44	51.44	5.93	13.98	1.36	3.78	19.45	18.34	--	--	--	--	--	--	0.000864592	1.2912	up	--	--	--	--	--	--	Probable lipid transfer;; Protease inhibitor/seed storage/LTP family	Lipid transfer-like protein VAS (Precursor) GN=VAS OS=Arabidopsis thaliana (Mouse-ear cress) PE=2 SV=1	pollen allergen CJP-8 [Cryptomeria japonica]
c83031.graph_c0	24.95	25	20.38	20.14	28.4	30.53	11.26	10.06	8.2	5.83	2.63	4.45	--	--	--	--	--	--	8.60893e-21	2.92861	up	--	--	--	--	--	--	Uncharacterized conserved protein (DUF2358)	--	unknown [Picea sitchensis]
c83056.graph_c0	14.6	13.16	5.47	11.62	2.99	3.98	11.06	7.36	1.5	0.7	1.35	0.91	--	--	--	--	--	--	0.00621201	1.76436	up	--	--	Molecular Function: methyltransferase activity (GO:0008168);; Molecular Function: ribonuclease inhibitor activity (GO:0008428);; Biological Process: methylation (GO:0032259);; Biological Process: regulation of RNA metabolic process (GO:0051252);;	--	--	--	Demethylmenaquinone methyltransferase	Putative 4-hydroxy-4-methyl-2-oxoglutarate aldolase 3 GN=At5g56260 OS=Arabidopsis thaliana (Mouse-ear cress) PE=1 SV=1	unknown [Picea sitchensis]
c83167.graph_c0	0.81	0.92	3.76	1.62	21.25	14.37	0.61	0.88	0.66	0.3	0.83	0.97	--	--	--	--	--	--	3.40367e-08	4.39575	up	--	--	--	--	--	--	Extensin-like region	Extensin (Precursor) OS=Daucus carota (Wild carrot) PE=2 SV=1	PREDICTED: extensin-2-like, partial [Nelumbo nucifera]
c83287.graph_c0	20.23	22.58	24.44	24.84	32	33.34	18.02	17.43	18.31	17.86	17.25	14.68	--	--	--	--	--	--	0.000606599	1.05013	up	--	--	Molecular Function: copper ion binding (GO:0005507);; Cellular Component: mitochondrion (GO:0005739);; Biological Process: metabolic process (GO:0008152);; Molecular Function: hydrolase activity (GO:0016787);; Molecular Function: 5-oxopent-3-ene-1,2,5-tricarboxylate decarboxylase activity (GO:0018800);;	--	[R]	General function prediction only	Fumarylacetoacetate (FAA) hydrolase family	--	unknown [Picea sitchensis]
c83426.graph_c0	0.76	0.81	8.51	2.41	7.9	5.33	1.2	0.57	0.09	0.09	1.37	1.13	--	--	--	--	--	--	0.00170048	2.80407	up	--	--	--	--	--	--	--	--	--
c83428.graph_c0	24.17	19.73	13.27	11.84	21.4	24.34	22.48	14.18	6.23	6.15	12.14	6.68	--	--	--	--	--	--	1.82381e-06	1.38689	up	--	--	Molecular Function: monooxygenase activity (GO:0004497);; Molecular Function: iron ion binding (GO:0005506);; Molecular Function: electron carrier activity (GO:0009055);; Biological Process: regulation of meristem growth (GO:0010075);; Biological Process: inflorescence development (GO:0010229);; Molecular Function: oxidoreductase activity, acting on paired donors, with incorporation or reduction …	--	[Q]	Secondary metabolites biosynthesis, transport and catabolism	Cytochrome P450	Cytochrome P450 78A4 GN=CYP78A4 OS=Pinus radiata (Monterey pine) PE=2 SV=1	RecName: Full=Cytochrome P450 78A4 [Pinus radiata]
c83484.graph_c0	3.07	1.6	3.37	2.48	3.23	2.39	0.54	0.98	0.97	2.23	1.13	1.1	--	--	--	--	--	--	0.00159736	2.08033	up	--	--	--	--	[A]	RNA processing and modification	RNA recognition motif. (a.k.a. RRM, RBD, or RNP domain);; RNA recognition motif (a.k.a. RRM, RBD, or RNP domain);; RNA recognition motif. (a.k.a. RRM, RBD, or RNP domain)	Serine/arginine-rich splicing factor SC35 GN=SC35 OS=Arabidopsis thaliana (Mouse-ear cress) PE=1 SV=1	PREDICTED: serine/arginine-rich splicing factor 2 isoform X2 [Cucumis melo]
c83557.graph_c0	0.58	0.65	0.76	0.67	3.9	2.47	0.24	0.23	0	0.06	0.12	0.12	--	--	--	--	--	--	9.9994e-06	4.81752	up	--	--	--	--	--	--	--	--	--
c83683.graph_c0	51.37	38.65	76.67	65.21	141.41	121.25	98.55	52.64	85.65	101.59	64.09	45.65	--	--	--	--	--	--	9.18906e-07	1.36712	up	--	--	Molecular Function: hydrolase activity, acting on glycosyl bonds (GO:0016798);;	--	[G]	Carbohydrate transport and metabolism	Galactose binding lectin domain;; Beta-galactosidase jelly roll domain	Beta-galactosidase 3 (Precursor) OS=Oryza sativa subsp. japonica (Rice) PE=3 SV=1	hypothetical protein AMTR_s00054p00133410 [Amborella trichopoda]
c83707.graph_c0	24.69	22.55	11.98	13.62	22.9	19.58	22.95	19.35	14	12.93	13.98	8.2	--	--	--	--	--	--	0.00486663	1.04952	up	--	--	--	--	--	--	--	--	hypothetical protein POPTR_0008s05100g [Populus trichocarpa]
c83731.graph_c0	7.94	5.92	26.7	22.54	41.41	36.58	9.04	6.28	16.95	15.02	12.77	12.29	--	--	--	--	--	--	2.33878e-10	1.73694	up	--	--	--	--	--	--	--	--	--
c83739.graph_c0	0	0	4.85	1.1	10.56	11.02	0.58	0.05	0.12	1.71	3.03	0.23	--	--	--	--	--	--	2.30992e-09	2.87796	up	--	--	--	--	--	--	--	--	--
c83763.graph_c0	16.5	18.86	10.9	13.14	13.95	14.17	8.83	8.91	7.05	5.46	6.73	5.79	--	--	--	--	--	--	0.000341202	1.32066	up	--	--	--	--	--	--	--	--	--
c83801.graph_c0	13.56	13.58	14.81	14.64	21.58	19.03	11.24	12.25	9.54	8.46	7.93	9.81	--	--	--	--	--	--	1.49645e-05	1.29097	up	[Q]	Secondary metabolites biosynthesis, transport and catabolism	--	--	[A]	RNA processing and modification	--	Anther-specific proline-rich protein APG (Fragment) GN=APG OS=Brassica napus (Rape) PE=2 SV=1	PREDICTED: cuticle collagen 2-like [Phoenix dactylifera]
c83879.graph_c0	56.45	50.9	17.27	22.62	51.24	46.57	48.85	34.48	9.36	8.1	19.17	11.26	--	--	--	--	--	--	6.58878e-11	1.79996	up	--	--	Cellular Component: extracellular region (GO:0005576);; Cellular Component: Golgi apparatus (GO:0005794);; Biological Process: glucuronoxylan metabolic process (GO:0010413);; Molecular Function: glucuronoxylan 4-O-methyltransferase activity (GO:0030775);; Biological Process: xylan biosynthetic process (GO:0045492);;	--	--	--	Polysaccharide biosynthesis	Glucuronoxylan 4-O-methyltransferase 1 GN=GXM1 OS=Arabidopsis thaliana (Mouse-ear cress) PE=1 SV=1	PREDICTED: glucuronoxylan 4-O-methyltransferase 3-like [Musa acuminata subsp. malaccensis]
c83895.graph_c0	19.48	20.23	16.04	14.03	60.66	69.11	19.95	13.55	8.62	11.91	39.1	25.1	--	--	--	--	--	--	3.05712e-05	1.13659	up	[GEPR]	--	--	--	--	--	Cupin;; Cupin domain	Germin-like protein 1-1 (Precursor) OS=Oryza sativa subsp. japonica (Rice) PE=2 SV=1	Germin-like protein subfamily T member 2 [Morus notabilis]
c84019.graph_c0	2.01	1.53	6.94	2.65	4.68	3.89	0.89	0.28	2.41	1.62	0.79	0.59	--	--	--	--	--	--	0.000537632	2.27534	up	--	--	--	--	--	--	--	--	unknown [Picea sitchensis]
c84028.graph_c0	16.6	14.02	17.3	10.6	161.3	151.84	15.33	11.89	23.42	18.23	3.25	5.64	--	--	--	--	--	--	6.43693e-71	5.20861	up	[MG]	--	--	--	--	--	--	--	PREDICTED: interferon-activable protein 203 isoform X2 [Sesamum indicum]
c84132.graph_c0	0.27	0.13	56.32	35.35	43.34	26.7	0.26	0.64	65.8	45.93	2.54	12.03	--	--	--	--	--	--	0.00727124	2.40113	up	--	--	Cellular Component: plastid (GO:0009536);; Biological Process: cellular catabolic process (GO:0044248);; Biological Process: organic substance catabolic process (GO:1901575);;	--	--	--	Staygreen protein	Protein STAY-GREEN, chloroplastic (Precursor) GN=SGR OS=Oryza sativa subsp. indica (Rice) PE=3 SV=1	unknown [Picea sitchensis]
c84218.graph_c0	65.78	73.22	39.15	53.82	79.09	71.55	83.59	54.31	21.01	20.57	34.79	31.68	--	--	--	--	--	--	3.18713e-06	1.27771	up	--	--	--	--	--	--	--	--	PREDICTED: uncharacterized protein LOC104096022 [Nicotiana tomentosiformis]
c84291.graph_c0	0.82	0.93	0.31	0.27	2.32	1.86	0.21	0.5	0.45	0.09	0.64	0.62	--	--	--	--	--	--	0.00432292	1.8214	up	--	--	--	--	--	--	--	--	--
c84312.graph_c0	9.86	9.53	2.7	2.99	7	10.52	35.99	11.41	1.43	2.46	3.71	1.93	--	--	--	--	--	--	0.00109827	1.73652	up	--	--	--	--	[A]	RNA processing and modification	Protein of unknown function (DUF3675);; RING-variant domain	Probable E3 ubiquitin ligase SUD1 GN=F28A23.140 OS=Arabidopsis thaliana (Mouse-ear cress) PE=1 SV=1	RING/FYVE/PHD zinc finger superfamily protein isoform 1 [Theobroma cacao]
c84650.graph_c0	4.87	1.54	0.69	0.2	1.54	1.55	0.54	0.69	0	0.27	0.4	0.2	--	--	--	--	--	--	0.000135299	2.48019	up	--	--	--	--	--	--	--	--	hypothetical protein AMTR_s00038p00099650 [Amborella trichopoda]
c84976.graph_c0	5.59	5	2.34	2.48	5.68	7.55	3.52	2.52	1.86	1.65	2.74	2.07	--	--	--	--	--	--	1.60396e-06	1.55186	up	--	--	Cellular Component: membrane (GO:0016020);;	--	[PQ]	--	Ferric reductase NAD binding domain;; FAD-binding domain;; Oxidoreductase NAD-binding domain;; Ferric reductase like transmembrane component	Ferric reduction oxidase 6 GN=FRO6 OS=Arabidopsis thaliana (Mouse-ear cress) PE=2 SV=1	Ferric reduction oxidase 7 isoform 1 [Theobroma cacao]
c85022.graph_c0	0	0.03	0.65	0.26	2.59	1.61	0	0	0	0	0	0	--	--	--	--	--	--	1.37295e-07	Inf	up	--	--	--	--	--	--	--	--	hypothetical protein VITISV_009720 [Vitis vinifera]
c85277.graph_c0	1.39	0.56	6.65	0.9	54.61	58.86	0.54	0	0	1.48	1.45	1.1	--	--	--	--	--	--	1.98007e-31	5.60516	up	--	--	--	--	[R]	General function prediction only	--	Endonuclease OS=Nicotiana tabacum (Common tobacco) PE=2 SV=1	hypothetical protein VITISV_013578 [Vitis vinifera]
c85426.graph_c0	2.5	0.56	2.4	1.48	11.68	12.69	17.56	3.89	0.07	1.14	7.27	2.59	--	--	--	--	--	--	0.00093149	1.4268	up	--	--	--	--	--	--	--	--	--
c85439.graph_c0	12.27	10.04	76.19	68.98	142.46	135.87	20.1	17.96	53.78	49.04	56.44	66.04	--	--	--	--	--	--	1.53622e-06	1.27361	up	--	--	Molecular Function: nucleotide binding (GO:0000166);; Molecular Function: ATPase activity (GO:0016887);;	--	[Q]	Secondary metabolites biosynthesis, transport and catabolism	ABC-transporter extracellular N-terminal;; ABC transporter;; AAA domain	Pleiotropic drug resistance protein 1 GN=PDR1 OS=Nicotiana plumbaginifolia (Leadwort-leaved tobacco) PE=1 SV=1	PREDICTED: pleiotropic drug resistance protein 1-like [Nelumbo nucifera]
c85475.graph_c0	8.59	7.38	26.02	12.84	26.37	26.78	28.13	4.07	0.91	5.2	18.14	8.81	--	--	--	--	--	--	0.000192795	1.2108	up	--	--	--	--	[R]	General function prediction only	Ankyrin repeats (3 copies);; Ankyrin repeat;; Ankyrin repeats (many copies);; Ankyrin repeat;; Ankyrin repeats (many copies);; Domain of unknown function	Ankyrin repeat-containing protein At3g12360 GN=At3g12360 OS=Arabidopsis thaliana (Mouse-ear cress) PE=2 SV=1	PREDICTED: ankyrin repeat-containing protein At5g02620-like [Nelumbo nucifera]
c85503.graph_c0	0	0.04	0.05	0.09	2.33	1.87	0	0	0.09	0.42	0.23	0.83	--	--	--	--	--	--	0.0017298	2.04742	up	--	--	Cellular Component: microtubule cytoskeleton (GO:0015630);; Cellular Component: protein complex (GO:0043234);; Cellular Component: cytoskeletal part (GO:0044430);;	--	--	--	--	Protein TPX2 GN=TPX2 OS=Arabidopsis thaliana (Mouse-ear cress) PE=1 SV=1	unknown [Lotus japonicus]
c85514.graph_c0	0.52	0.4	1.13	0.26	5.04	6.08	6.68	0.48	0.07	0.39	1.4	0.64	--	--	--	--	--	--	2.40516e-05	2.56091	up	--	--	--	--	--	--	--	--	--
c85558.graph_c0	0	0.35	4.85	1.57	5.72	5.96	0	0	0	0.46	0.23	0.46	--	--	--	--	--	--	2.42582e-08	4.14037	up	--	--	--	--	--	--	--	--	--
c85789.graph_c2	226.8	192.71	2.16	3.06	6.45	11.78	426.27	358.04	1.4	0.39	1.54	1.71	--	--	--	--	--	--	3.87231e-05	2.43103	up	--	--	--	--	--	--	Aluminium induced protein;; Glutamine amidotransferase domain	Stem-specific protein TSJT1 GN=TSJT1 OS=Nicotiana tabacum (Common tobacco) PE=2 SV=1	unknown [Picea sitchensis]
c85928.graph_c0	0.08	0.02	3.71	0.83	3.44	2.64	0	0	0	0	0	0	--	--	--	--	--	--	2.83972e-20	Inf	up	[E]	Amino acid transport and metabolism	Molecular Function: binding (GO:0005488);; Molecular Function: oxidoreductase activity (GO:0016491);;	--	[Q]	Secondary metabolites biosynthesis, transport and catabolism	Cytochrome P450	Geraniol 8-hydroxylase GN=CYP76B6 OS=Catharanthus roseus (Madagascar periwinkle) PE=1 SV=1	unknown [Picea sitchensis]
c85957.graph_c0	0.08	0.78	1.99	1.24	5.07	6.17	0.34	0.42	0.92	0.69	0.56	1.03	--	--	--	--	--	--	1.07523e-05	2.89534	up	--	--	--	--	--	--	--	--	unknown [Picea sitchensis]
c86114.graph_c0	2.45	1.49	3.71	2.49	9.28	6.46	1.34	0.85	3.41	2.97	1.5	1.22	--	--	--	--	--	--	6.74574e-05	2.64357	up	--	--	--	--	--	--	Protein of unknown function (DUF1298);; Wax ester synthase-like Acyl-CoA acyltransferase domain;; Protein of unknown function (DUF1298)	O-acyltransferase WSD1 GN=WSD1 OS=Arabidopsis thaliana (Mouse-ear cress) PE=2 SV=1	hypothetical protein AMTR_s00021p00243800 [Amborella trichopoda]
c86215.graph_c0	0.97	2.05	3.34	3.34	3.67	2.53	0.54	0.64	1.55	1.89	0.74	0.96	--	--	--	--	--	--	0.00326434	1.91781	up	--	--	Molecular Function: lyase activity (GO:0016829);;	--	--	--	Pectate lyase	Probable pectate lyase 15 (Precursor) GN=At4g13710 OS=Arabidopsis thaliana (Mouse-ear cress) PE=2 SV=1	unknown [Picea sitchensis]
c86257.graph_c0	0.26	0.31	2.12	0.15	2.39	2.26	0.1	0.23	1.84	0.15	0	0.13	--	--	--	--	--	--	7.57479e-11	5.56408	up	[TZDR]	--	--	--	--	--	--	--	glycoside hydrolase family 55 protein [Oidiodendron maius Zn]
c86398.graph_c0	17.43	19.83	13.91	16.57	109.94	113.33	30.83	36.68	15.7	16.31	44.62	57.77	--	--	--	--	--	--	3.92696e-06	1.21841	up	--	--	Cellular Component: integral component of membrane (GO:0016021);; Molecular Function: substrate-specific transmembrane transporter activity (GO:0022891);; Biological Process: transmembrane transport (GO:0055085);;	--	[R]	General function prediction only	Sugar (and other) transporter;; Major Facilitator Superfamily	D-xylose-proton symporter-like 3, chloroplastic (Precursor) GN=At5g59250 OS=Arabidopsis thaliana (Mouse-ear cress) PE=2 SV=2	unknown [Picea sitchensis]
c86529.graph_c0	2.52	1.5	1.39	1.7	9.43	7.66	10.12	5.33	3.69	1.95	2.56	4.55	--	--	--	--	--	--	0.00542333	1.34142	up	--	--	--	--	--	--	Protein of unknown function (DUF1666)	--	PREDICTED: uncharacterized protein LOC103992426 isoform X1 [Musa acuminata subsp. malaccensis]
c86604.graph_c0	0.04	0	0.33	0	1.93	3.74	0.27	0.05	0	0.16	0.52	0.27	--	--	--	--	--	--	0.00504927	2.93885	up	--	--	--	--	[R]	General function prediction only	GMC oxidoreductase;; GMC oxidoreductase	Protein HOTHEAD (Precursor) GN=F3N23.17 OS=Arabidopsis thaliana (Mouse-ear cress) PE=1 SV=1	hypothetical protein CICLE_v10019427mg [Citrus clementina]
c86719.graph_c0	0.03	0	0	0.08	6.13	5.53	0	0	0.42	0.38	1.28	2.95	--	--	--	--	--	--	0.00206447	1.5277	up	--	--	--	--	--	--	--	--	--
c86728.graph_c0	0.27	0.43	1.02	1.01	6.84	7.22	0.51	0.15	0.14	0.51	2.07	2.43	--	--	--	--	--	--	6.54391e-06	1.72403	up	[M]	Cell wall/membrane/envelope biogenesis	--	--	--	--	--	--	putative phytocyanin [Pinus strobiformis]
c86771.graph_c0	7.22	7.03	4.37	5	6.44	6.52	6.48	6.4	4.83	4	2.51	3.58	--	--	--	--	--	--	0.00272476	1.16822	up	--	--	--	--	--	--	--	Uncharacterized protein At4g13230 (Precursor) GN=At4g13230 OS=Arabidopsis thaliana (Mouse-ear cress) PE=2 SV=1	late embryogenesis abundant protein [Picea glauca]
c86850.graph_c0	30.67	30.29	44.3	36.33	47.47	45.61	21.53	20.85	21	18.4	17.33	17.16	--	--	--	--	--	--	5.46724e-09	1.59275	up	--	--	Biological Process: cellular macromolecule biosynthetic process (GO:0034645);; Biological Process: single-organism cellular process (GO:0044763);; Biological Process: regulation of cellular process (GO:0050794);; Biological Process: regulation of macromolecule metabolic process (GO:0060255);; Biological Process: nucleic acid metabolic process (GO:0090304);;	--	--	--	HEAT-like repeat	Microtubule-associated protein SPIRAL2-like GN=SP2L OS=Arabidopsis thaliana (Mouse-ear cress) PE=2 SV=1	unknown [Picea sitchensis]
c86947.graph_c0	0.43	0.33	2.07	1.69	6.53	4.55	1.41	0.44	3.37	3.32	0.7	1.68	--	--	--	--	--	--	0.00101541	2.28551	up	--	--	Molecular Function: protein serine/threonine kinase activity (GO:0004674);; Molecular Function: ATP binding (GO:0005524);; Biological Process: protein phosphorylation (GO:0006468);;	--	[R]	General function prediction only	Protein kinase domain;; Protein tyrosine kinase;; Kinase-like	Serine/threonine-protein kinase D6PKL1 GN=D6PKL1 OS=Arabidopsis thaliana (Mouse-ear cress) PE=1 SV=1	unknown [Picea sitchensis]
c87050.graph_c1	3.48	2.45	2.01	1.17	1.95	1.95	1.74	1.86	0.98	0.75	0.41	0.57	--	--	--	--	--	--	0.00158338	2.06112	up	--	--	--	--	--	--	--	--	--
c87153.graph_c0	271.6	255.3	79.33	91.67	27.4	41.76	215.76	326.3	53.65	39.9	8.59	6.95	--	--	--	--	--	--	1.53572e-05	2.24702	up	--	--	Molecular Function: protein serine/threonine kinase activity (GO:0004674);; Molecular Function: ATP binding (GO:0005524);; Biological Process: protein phosphorylation (GO:0006468);;	--	[R]	General function prediction only	Protein kinase domain;; Protein tyrosine kinase;; Phosphotransferase enzyme family;; Lipopolysaccharide kinase (Kdo/WaaP) family	Cyclin-dependent kinase B1-1 OS=Oryza sativa subsp. japonica (Rice) PE=2 SV=1	unknown [Picea sitchensis]
c87312.graph_c0	17.16	16.04	6.25	7.96	12.67	13.51	10.98	7.39	5.91	4.61	8.88	6.1	--	--	--	--	--	--	0.00162155	1.19825	up	--	--	--	--	--	--	Glycosyl hydrolase family 10;; Carbohydrate binding domain;; Carbohydrate binding domain	Putative Pol polyprotein from transposon element Bs1 OS=Zea mays (Maize) PE=3 SV=1	PREDICTED: uncharacterized protein LOC104589125 [Nelumbo nucifera]
c87568.graph_c0	8.03	7.24	7.06	8.42	7.21	7.8	5.03	5.06	5.68	4.53	3.46	3.27	--	--	--	--	--	--	0.000428955	1.24375	up	[M]	Cell wall/membrane/envelope biogenesis	Molecular Function: monooxygenase activity (GO:0004497);; Cellular Component: chloroplast (GO:0009507);; Biological Process: photorespiration (GO:0009853);; Molecular Function: ribulose-bisphosphate carboxylase activity (GO:0016984);; Biological Process: reductive pentose-phosphate cycle (GO:0019253);; Biological Process: oxidation-reduction process (GO:0055114);;	K01602|1e-125|ath:AT5G38430|ribulose bisphosphate carboxylase small chain 1B / RuBisCO small subunit 1B (RBCS-1B) (ATS1B) (EC:4.1.1.39)	--	--	Ribulose bisphosphate carboxylase, small chain;; Ribulose-1,5-bisphosphate carboxylase small subunit	Ribulose bisphosphate carboxylase small chain, chloroplastic (Precursor) GN=RBCS OS=Brassica napus (Rape) PE=2 SV=2	ribulose 1,5-bisphosphate carboxylase/oxygenase [Brassica rapa subsp. chinensis]
c87589.graph_c0	15.2	13.96	17.65	16.29	25.14	24.95	9.39	9.08	7.99	8.95	8.89	8.45	--	--	--	--	--	--	1.47148e-08	1.60737	up	--	--	--	--	--	--	--	--	--
c87609.graph_c0	58.92	62.01	17.34	19.28	41.78	42.97	45.29	35.86	9.57	8.99	27.64	11.5	--	--	--	--	--	--	0.00260744	1.23103	up	[IQR]	--	--	--	--	--	--	--	--
c87611.graph_c0	80.74	82.99	80.05	73.84	82.16	72.86	40.26	39.25	41.21	36.89	30.12	33.24	--	--	--	--	--	--	1.21274e-06	1.39392	up	[C]	Energy production and conversion	--	--	--	--	--	--	--
c87660.graph_c0	40.3	36.4	13.94	21.89	68.26	93.23	21.85	20.24	8.11	8.46	31.3	25.94	--	--	--	--	--	--	4.37669e-07	1.62646	up	--	--	--	--	--	--	Transferase family	Omega-hydroxypalmitate O-feruloyl transferase GN=MEE6.11 OS=Arabidopsis thaliana (Mouse-ear cress) PE=1 SV=1	unknown [Picea sitchensis]
c87684.graph_c0	50.49	51.91	36.29	40.24	54.97	49.75	28.89	25.31	17.37	16.2	25.87	20.96	--	--	--	--	--	--	3.00936e-06	1.25708	up	[PR]	--	Molecular Function: acid phosphatase activity (GO:0003993);; Cellular Component: extracellular space (GO:0005615);; Molecular Function: manganese ion binding (GO:0030145);;	--	[O]	Posttranslational modification, protein turnover, chaperones	Calcineurin-like phosphoesterase	Purple acid phosphatase 3 (Precursor) GN=PAP3 OS=Arabidopsis thaliana (Mouse-ear cress) PE=2 SV=1	unknown [Picea sitchensis]
c87702.graph_c0	0.25	0.05	2.02	0.88	5.54	4.58	0	0	1.58	0	0.2	0.07	--	--	--	--	--	--	6.65065e-12	5.37845	up	--	--	--	--	--	--	--	--	--
c87754.graph_c0	0.26	0.46	0.37	0.65	0.96	1.25	0.04	0	0	0	0	0	--	--	--	--	--	--	4.72571e-12	Inf	up	[R]	General function prediction only	Molecular Function: DNA binding (GO:0003677);; Biological Process: regulation of transcription, DNA-templated (GO:0006355);;	--	--	--	--	Cyclic dof factor 4 GN=T14G11.26 OS=Arabidopsis thaliana (Mouse-ear cress) PE=2 SV=1	Dof4 [Pinus pinaster]
c87809.graph_c0	189.56	195.38	36.88	48.83	60.98	93.19	140.51	100.91	24.79	16.29	35.48	29.51	--	--	--	--	--	--	0.00446834	1.32913	up	--	--	Molecular Function: oxidoreductase activity, acting on CH-OH group of donors (GO:0016614);; Molecular Function: lyase activity (GO:0016829);; Biological Process: single-organism metabolic process (GO:0044710);;	--	[R]	General function prediction only	GMC oxidoreductase	Protein HOTHEAD (Precursor) GN=F3N23.17 OS=Arabidopsis thaliana (Mouse-ear cress) PE=1 SV=1	PREDICTED: protein HOTHEAD-like isoform X3 [Citrus sinensis]
c87901.graph_c0	28.73	25.6	22.95	29.89	28.14	30.55	20.01	16.5	16.91	15.79	15.3	15.04	--	--	--	--	--	--	0.000591315	1.04594	up	--	--	--	--	--	--	Double-stranded RNA binding motif	Double-stranded RNA-binding protein 3 GN=DRB3 OS=Arabidopsis thaliana (Mouse-ear cress) PE=2 SV=1	PREDICTED: double-stranded RNA-binding protein 5-like [Oryza brachyantha]
c87929.graph_c0	0.44	1.02	0.69	0.21	2.21	3.36	2.31	0.93	0.05	0.05	0.93	0.84	--	--	--	--	--	--	0.00639485	1.75002	up	[TZDR]	--	Molecular Function: ligase activity (GO:0016874);; Biological Process: primary metabolic process (GO:0044238);; Biological Process: cellular macromolecule metabolic process (GO:0044260);;	K06689|3e-29|olu:OSTLU_43750|hypothetical protein	[O]	Posttranslational modification, protein turnover, chaperones	Ubiquitin-conjugating enzyme	SUMO-conjugating enzyme UBC9 GN=T13J8.70 OS=Arabidopsis thaliana (Mouse-ear cress) PE=1 SV=1	Ubiquitin-conjugating enzyme, active site [Ostreococcus tauri]
c87952.graph_c0	88.44	83.26	25.44	39.37	35.68	46.69	65.4	73.01	54.07	43.98	19.94	21.93	--	--	--	--	--	--	8.45179e-05	1.05558	up	--	--	Biological Process: amino acid transmembrane transport (GO:0003333);; Cellular Component: mitochondrial inner membrane presequence translocase complex (GO:0005744);; Biological Process: protein transport (GO:0015031);; Molecular Function: amino acid transmembrane transporter activity (GO:0015171);; Molecular Function: P-P-bond-hydrolysis-driven protein transmembrane transporter activity (GO:00154…	--	--	--	--	Outer envelope pore protein 16-2, chloroplastic OS=Arabidopsis thaliana (Mouse-ear cress) PE=1 SV=1	PREDICTED: outer envelope pore protein 16-2, chloroplastic-like isoform X2 [Camelina sativa]
c87958.graph_c0	0.05	0.03	0.72	0.59	1.13	1.68	0.1	0.06	0.11	0.32	0.14	0.49	--	--	--	--	--	--	0.000665357	2.21805	up	--	--	Molecular Function: cysteine-type endopeptidase activity (GO:0004197);; Biological Process: proteolysis (GO:0006508);;	K01369|2e-42|ppp:PHYPADRAFT_116537|hypothetical protein	[O]	Posttranslational modification, protein turnover, chaperones	Peptidase C13 family	Vacuolar-processing enzyme gamma-isozyme (Precursor) GN=At4g32940 OS=Arabidopsis thaliana (Mouse-ear cress) PE=2 SV=2	unknown [Picea sitchensis]
c87993.graph_c0	0.31	0.49	0.66	0.32	1.73	1.61	1.01	1.18	0.05	0.05	0.63	0.16	--	--	--	--	--	--	0.00106052	2.21385	up	[K]	Transcription	--	--	[BK]	--	Cotton fibre expressed protein	Vegetative cell wall protein gp1 (Precursor) GN=GP1 OS=Chlamydomonas reinhardtii (Chlamydomonas smithii) PE=1 SV=1	SAD1p [Chlamydomonas reinhardtii]
c88048.graph_c0	102.2	94.53	19.52	25.85	33.82	31.15	37.55	55.34	20.83	16.28	11.74	11.58	--	--	--	--	--	--	9.08299e-08	1.56002	up	--	--	Molecular Function: binding (GO:0005488);; Molecular Function: oxidoreductase activity (GO:0016491);;	--	[Q]	Secondary metabolites biosynthesis, transport and catabolism	Cytochrome P450	Cytochrome P450 750A1 GN=CYP750A1 OS=Pinus taeda (Loblolly pine) PE=2 SV=1	unknown [Picea sitchensis]
c88051.graph_c0	0.15	0.71	0.29	0.2	2.83	6.25	0.16	0.12	0.17	0	0.2	0.17	--	--	--	--	--	--	0.00232024	4.43119	up	--	--	Molecular Function: RNA binding (GO:0003723);; Molecular Function: polynucleotide adenylyltransferase activity (GO:0004652);; Cellular Component: nucleus (GO:0005634);; Biological Process: RNA polyadenylation (GO:0043631);;	K14376|1e-147|rcu:RCOM_1001380|poly(A) polymerase, putative (EC:2.7.7.19)	[A]	RNA processing and modification	Poly(A) polymerase central domain;; Poly(A) polymerase predicted RNA binding domain;; Nucleotidyltransferase domain	Nuclear poly(A) polymerase 1 {ECO:0000303|PubMed:18479511} OS=Arabidopsis thaliana (Mouse-ear cress) PE=1 SV=1	unknown [Picea sitchensis]
c88103.graph_c0	2.25	0.84	0.51	1.04	2.43	2.98	1.64	0.82	0.22	0.17	0.81	0.66	--	--	--	--	--	--	0.00271821	1.96493	up	--	--	Molecular Function: transferase activity, transferring glycosyl groups (GO:0016757);;	--	[GC]	--	--	Anthocyanidin 3-O-glucosyltransferase GN=RT OS=Petunia hybrida (Petunia) PE=2 SV=1	unknown [Picea sitchensis]
c88136.graph_c0	35.2	33.58	20.57	23.08	28.74	29.71	24.35	19.56	10.57	9.13	13.09	11.4	--	--	--	--	--	--	8.49962e-07	1.34616	up	--	--	--	--	--	--	--	--	PREDICTED: uncharacterized protein LOC104589596 [Nelumbo nucifera]
c88161.graph_c0	21.23	24.51	19.17	19.41	18.66	17.79	12.59	16.02	9.23	7.42	7.47	7.03	--	--	--	--	--	--	1.74876e-05	1.35813	up	[G]	Carbohydrate transport and metabolism	Biological Process: metabolic process (GO:0008152);;	--	[R]	General function prediction only	Enoyl-(Acyl carrier protein) reductase;; short chain dehydrogenase	Peroxisomal 2,4-dienoyl-CoA reductase GN=At3g12800 OS=Arabidopsis thaliana (Mouse-ear cress) PE=2 SV=1	NAD(P)-binding Rossmann-fold superfamily protein isoform 1 [Theobroma cacao]
c88285.graph_c0	0	0.09	1.69	0.7	18.78	31.6	0	0	0	0.12	0.12	0.12	--	--	--	--	--	--	3.86017e-12	7.84078	up	--	--	--	--	[H]	Coenzyme transport and metabolism	Aminotransferase class-V	Molybdenum cofactor sulfurase {ECO:0000255|HAMAP-Rule:MF_03050} GN=F19K19.13 OS=Arabidopsis thaliana (Mouse-ear cress) PE=1 SV=1	hypothetical protein AMTR_s00059p00209410 [Amborella trichopoda]
c88356.graph_c0	17.53	14	15.15	15.89	29.71	20.88	6.34	5.58	6.03	4.13	4.6	4.7	--	--	--	--	--	--	0.00037845	2.12357	up	--	--	Molecular Function: transferase activity, transferring glycosyl groups (GO:0016757);;	--	[GC]	--	UDP-glucoronosyl and UDP-glucosyl transferase;; Glycosyltransferase family 28 C-terminal domain	Cyanidin-3-O-glucoside 2-O-glucuronosyltransferase GN=UGAT OS=Bellis perennis (Daisy) PE=1 SV=1	unknown [Picea sitchensis]
c88593.graph_c0	18.46	21.96	18.83	15.25	20.39	18.43	20.35	16.4	11.33	8.9	11.2	7.17	--	--	--	--	--	--	2.16002e-05	1.18583	up	--	--	--	--	--	--	--	--	--
c88616.graph_c0	5.41	3.46	4.87	3.89	7.82	6.65	5.33	4.13	3.55	3.04	2.05	1.17	--	--	--	--	--	--	3.49655e-06	2.27793	up	--	--	--	--	[R]	General function prediction only	Kelch motif;; Kelch motif;; Galactose oxidase, central domain;; Galactose oxidase, central domain;; Kelch motif	F-box/kelch-repeat protein At5g60570 GN=At5g60570 OS=Arabidopsis thaliana (Mouse-ear cress) PE=2 SV=1	unknown [Picea sitchensis]
c88623.graph_c0	19.46	19.34	11.57	11.2	18.37	18.93	17.36	15.26	5.04	4.49	11.34	6.48	--	--	--	--	--	--	0.000664555	1.17625	up	--	--	Molecular Function: cytochrome-c oxidase activity (GO:0004129);; Cellular Component: mitochondrion (GO:0005739);;	K02267|3e-32|rcu:RCOM_0519940|cytochrome C oxidase polypeptide vib, putative (EC:1.9.3.1)	[C]	Energy production and conversion	Cytochrome oxidase c subunit VIb	Cytochrome c oxidase subunit 6b-1 GN=COX6B-1 OS=Arabidopsis thaliana (Mouse-ear cress) PE=1 SV=1	unknown [Picea sitchensis]
c88707.graph_c0	24.57	22.24	10.91	10.21	20.42	22.32	19.91	17.15	4.89	4.83	11.81	9.97	--	--	--	--	--	--	0.000698601	1.06673	up	[TZDR]	--	--	--	--	--	--	--	--
c88837.graph_c0	2.5	1.36	3.31	1.3	4.24	7.33	2.92	1.21	2.49	1.13	1.51	0.84	--	--	--	--	--	--	0.00176108	2.41053	up	[O]	Posttranslational modification, protein turnover, chaperones	Molecular Function: serine-type endopeptidase activity (GO:0004252);; Cellular Component: cell wall (GO:0005618);; Biological Process: proteolysis (GO:0006508);;	--	--	--	Subtilase family;; PA domain;; Peptidase inhibitor I9	Subtilisin-like protease (Precursor) GN=At5g67360 OS=Arabidopsis thaliana (Mouse-ear cress) PE=1 SV=1	hypothetical protein AMTR_s00129p00121180 [Amborella trichopoda]
c88853.graph_c0	283.48	272.66	364.09	399.05	467.19	449.38	237.54	208.65	186.97	178.07	195.13	210.58	--	--	--	--	--	--	8.34674e-06	1.27428	up	--	--	Molecular Function: hydrolase activity, acting on ester bonds (GO:0016788);;	--	--	--	GDSL-like Lipase/Acylhydrolase	GDSL esterase/lipase At5g55050 (Precursor) GN=At5g55050 OS=Arabidopsis thaliana (Mouse-ear cress) PE=2 SV=1	PREDICTED: GDSL esterase/lipase At5g55050-like [Nelumbo nucifera]
c89039.graph_c0	10.42	11.83	6.19	9.21	10.16	13.11	7.73	6.53	3.03	2.41	6.24	5.03	--	--	--	--	--	--	0.000319836	1.11454	up	[I]	Lipid transport and metabolism	Molecular Function: peptidase activity (GO:0008233);;	--	--	--	Subtilase family	Subtilisin-like protease (Precursor) GN=At5g67360 OS=Arabidopsis thaliana (Mouse-ear cress) PE=1 SV=1	Subtilisin-like protease [Glycine soja]
c89059.graph_c0	0.8	0.36	3.53	1.43	30.03	32.26	5.71	0.88	0.21	10.32	3.12	8.05	--	--	--	--	--	--	4.01243e-15	2.53873	up	[G]	Carbohydrate transport and metabolism	--	--	[R]	General function prediction only	--	UBP1-associated protein 2C GN=UBA2C OS=Arabidopsis thaliana (Mouse-ear cress) PE=2 SV=1	unknown [Picea sitchensis]
c89085.graph_c0	0.83	0.5	3.3	3.26	8.8	10.78	4.91	1.47	4.8	2.68	6.14	2.15	--	--	--	--	--	--	0.00659113	1.37046	up	--	--	--	--	--	--	--	--	reverse transcriptase, partial [Rhodosporidium toruloides NP11]
c89174.graph_c0	0.18	0.06	5.37	2.8	36.54	28.96	2.06	0.43	1.47	0.7	3.56	1.77	--	--	--	--	--	--	5.12883e-15	3.73155	up	--	--	Molecular Function: ATP binding (GO:0005524);; Cellular Component: endoplasmic reticulum lumen (GO:0005788);;	K09490|3e-84|zma:732809|bip2, BIPE3	[O]	Posttranslational modification, protein turnover, chaperones	Hsp70 protein;; Hsp70 protein	Luminal-binding protein 3 (Precursor) GN=BIPE3 OS=Zea mays (Maize) PE=2 SV=1	unknown [Picea sitchensis]
c89290.graph_c0	9.43	8.76	10.41	9.12	14.77	12.21	10.89	8.21	6.11	4.2	5.48	4.63	--	--	--	--	--	--	8.96078e-06	1.53778	up	--	--	--	--	[E]	Amino acid transport and metabolism	POT family	Protein NRT1/ PTR FAMILY 4.6 GN=At1g69850 OS=Arabidopsis thaliana (Mouse-ear cress) PE=1 SV=1	Nitrate transporter 1.2 [Morus notabilis]
c89355.graph_c0	0.21	0.29	2.58	0.83	10.37	8.26	0.24	0.09	0	0	0.65	0.31	--	--	--	--	--	--	1.59052e-12	4.73209	up	--	--	--	--	--	--	--	--	--
c89378.graph_c0	0.86	0.26	3.24	1.09	26.52	32.96	0	0	0	0.29	0.85	0.14	--	--	--	--	--	--	2.6218e-21	5.85506	up	--	--	--	--	[U]	Intracellular trafficking, secretion, and vesicular transport	EXS family;; SPX domain	Phosphate transporter PHO1 homolog 3 OS=Arabidopsis thaliana (Mouse-ear cress) PE=2 SV=2	hypothetical protein AMTR_s00010p00267470 [Amborella trichopoda]
c89525.graph_c0	12.9	14.45	15.02	16.6	17.91	19.65	11.53	10.96	7.36	7.34	10.07	9.64	--	--	--	--	--	--	0.00239935	1.02325	up	--	--	--	--	[U]	Intracellular trafficking, secretion, and vesicular transport	--	--	predicted protein [Candida tropicalis MYA-3404]
c89573.graph_c0	8.02	6.99	38.61	29.58	10.38	11.99	9.48	14.11	33.8	30.62	3.68	4.63	--	--	--	--	--	--	2.82679e-07	1.50137	up	--	--	Molecular Function: monooxygenase activity (GO:0004497);; Molecular Function: oxidoreductase activity, acting on paired donors, with incorporation or reduction of molecular oxygen (GO:0016705);; Molecular Function: metal ion binding (GO:0046872);;	--	[QI]	--	Cytochrome P450	Cytochrome P450 86B1 GN=CYP86B1 OS=Arabidopsis thaliana (Mouse-ear cress) PE=2 SV=1	PREDICTED: cytochrome P450 86B1-like [Fragaria vesca subsp. vesca]
c89581.graph_c0	82.17	78.8	55.29	65.68	122.49	123.27	56.29	46.97	41.34	40.11	50.22	55.56	--	--	--	--	--	--	1.14502e-05	1.20197	up	[H]	Coenzyme transport and metabolism	Molecular Function: peroxidase activity (GO:0004601);; Molecular Function: binding (GO:0005488);; Cellular Component: extracellular region (GO:0005576);;	K00430|1e-139|ath:AT5G51890|peroxidase	--	--	Peroxidase	Peroxidase 66 (Precursor) GN=MJM18.4 OS=Arabidopsis thaliana (Mouse-ear cress) PE=2 SV=1	PREDICTED: peroxidase 66 [Prunus mume]
c89694.graph_c0	7.06	6.77	12.24	8.95	13.02	11.22	7.64	6.92	7.28	6.55	4.06	4.83	--	--	--	--	--	--	1.38832e-06	1.50813	up	--	--	Biological Process: defense response (GO:0006952);; Biological Process: response to biotic stimulus (GO:0009607);;	--	--	--	Pathogenesis-related protein Bet v I family	Pathogenesis-related protein 1 GN=PR1 OS=Asparagus officinalis (Garden asparagus) PE=2 SV=1	unknown [Picea sitchensis]
c89761.graph_c0	5.39	3.69	4.36	5.97	9.63	10.65	5.89	5.35	2.47	1.95	4.86	4.59	--	--	--	--	--	--	0.00088205	1.18864	up	--	--	Molecular Function: catalytic activity (GO:0003824);; Biological Process: carbohydrate metabolic process (GO:0005975);; Biological Process: macromolecule metabolic process (GO:0043170);; Biological Process: regulation of biological process (GO:0050789);;	--	--	--	Glycosyl hydrolase family 14;; Glycosyl hydrolase family 14;; Plant protein of unknown function (DUF822);; Glycosyl hydrolase family 14	Beta-amylase 7 GN=F4I18.14 OS=Arabidopsis thaliana (Mouse-ear cress) PE=2 SV=2	PREDICTED: beta-amylase 8 isoform X1 [Phoenix dactylifera]
c89773.graph_c0	1.11	0.73	1.88	2.38	4.69	5.59	0.12	0.06	0.38	0.13	0.68	0.43	--	--	--	--	--	--	4.46602e-07	3.25331	up	--	--	Cellular Component: kinetochore (GO:0000776);; Molecular Function: DNA binding (GO:0003677);; Cellular Component: nuclear envelope (GO:0005635);; Cellular Component: cytoplasm (GO:0005737);; Biological Process: mitotic spindle assembly checkpoint (GO:0007094);; Biological Process: cell proliferation (GO:0008283);; Cellular Component: chromocenter (GO:0010369);; Biological Process: histone phospho…	K02537|1e-104|vvi:100254488|hypothetical protein LOC100254488	[DZ]	--	HORMA domain	Mitotic spindle checkpoint protein MAD2 GN=MAD2 OS=Zea mays (Maize) PE=1 SV=1	PREDICTED: mitotic spindle checkpoint protein MAD2 [Beta vulgaris subsp. vulgaris]
c89863.graph_c0	1.24	3.31	1.05	0.43	1.34	1.72	0.32	0.24	0.04	0.15	0.18	0.32	--	--	--	--	--	--	4.3537e-05	2.674	up	--	--	Molecular Function: oxidoreductase activity (GO:0016491);; Molecular Function: iron-sulfur cluster binding (GO:0051536);;	--	--	--	Pheophorbide a oxygenase;; Rieske [2Fe-2S] domain	Protochlorophyllide-dependent translocon component 52, chloroplastic (Precursor) GN=L73G19.30 OS=Arabidopsis thaliana (Mouse-ear cress) PE=1 SV=1	unknown [Picea sitchensis]
c89889.graph_c0	6.77	4.27	30.75	32.43	21.39	20.98	2.95	3.19	15.12	9.97	3.63	4.47	--	--	--	--	--	--	6.3877e-06	1.67324	up	--	--	Molecular Function: transferase activity (GO:0016740);;	--	--	--	Acetyltransferase (GNAT) family	Probable N-acetyltransferase HLS1 GN=F19F18.70 OS=Arabidopsis thaliana (Mouse-ear cress) PE=1 SV=1	PREDICTED: probable N-acetyltransferase HLS1 [Nelumbo nucifera]
c89918.graph_c0	8.16	11.04	2.81	3	5.07	6.51	4.27	5.08	1.29	1.71	3.73	2.14	--	--	--	--	--	--	0.00731583	1.08038	up	[R]	General function prediction only	--	--	[R]	General function prediction only	--	--	PREDICTED: uncharacterized protein LOC105155259, partial [Sesamum indicum]
c89920.graph_c0	21.84	21.85	12.49	17.03	16.99	17.05	11.75	11.31	7.12	5.79	8.21	8.3	--	--	--	--	--	--	0.000965039	1.10798	up	[J]	Translation, ribosomal structure and biogenesis	Molecular Function: binding (GO:0005488);; Molecular Function: oxidoreductase activity (GO:0016491);;	--	[Q]	Secondary metabolites biosynthesis, transport and catabolism	Cytochrome P450	Cytochrome P450 77A3 GN=CYP77A3 OS=Glycine max (Soybean) PE=2 SV=1	PREDICTED: cytochrome P450 77A2-like [Nelumbo nucifera]
c89926.graph_c0	0.46	0.69	1.28	0.62	2.2	2.07	0.32	0.28	0.32	0.16	0.05	0.33	--	--	--	--	--	--	9.52483e-09	4.38111	up	--	--	--	--	--	--	Tubby C 2	Protein LURP-one-related 12 GN=At3g15810 OS=Arabidopsis thaliana (Mouse-ear cress) PE=2 SV=1	unknown [Picea sitchensis]
c89966.graph_c0	0.73	0.65	0.77	0.62	4.6	7.43	0.12	0.09	0.09	0.06	0.24	0.31	--	--	--	--	--	--	6.67182e-09	4.50001	up	--	--	Biological Process: cellular amino acid metabolic process (GO:0006520);; Molecular Function: transaminase activity (GO:0008483);; Biological Process: biosynthetic process (GO:0009058);; Molecular Function: pyridoxal phosphate binding (GO:0030170);;	K00815|1e-151|pop:POPTR_836654|AMT1	[E]	Amino acid transport and metabolism	Aminotransferase class I and II;; Beta-eliminating lyase	Probable aminotransferase TAT2 GN=At5g53970 OS=Arabidopsis thaliana (Mouse-ear cress) PE=2 SV=1	unknown [Picea sitchensis]
c89970.graph_c0	13.44	11.44	9.7	10.12	13.76	14.66	13.24	11.14	12.16	12.2	8.22	6.52	--	--	--	--	--	--	0.00421086	1.01713	up	[O]	Posttranslational modification, protein turnover, chaperones	Biological Process: sister chromatid cohesion (GO:0007062);; Molecular Function: hydrolase activity, acting on ester bonds (GO:0016788);; Biological Process: chromatin silencing by small RNA (GO:0031048);; Biological Process: meiotic chromosome segregation (GO:0045132);;	K10746|0.0|ath:AT1G29630|DNA binding / catalytic/ nuclease	[L]	Replication, recombination and repair	XPG I-region;; XPG N-terminal domain	Exonuclease 1 GN=EXO1 OS=Arabidopsis thaliana (Mouse-ear cress) PE=2 SV=2	PREDICTED: exonuclease 1 [Nelumbo nucifera]
c90082.graph_c0	15.83	16.35	12.34	13.06	16.38	13.91	9.56	9.95	6.67	6.34	9.04	6.91	--	--	--	--	--	--	0.00155604	1.02703	up	--	--	Biological Process: metal ion transport (GO:0030001);; Molecular Function: metal ion binding (GO:0046872);;	--	[P]	Inorganic ion transport and metabolism	Heavy-metal-associated domain	Heavy metal-associated isoprenylated plant protein 26 (Precursor) GN=F20M13.140 OS=Arabidopsis thaliana (Mouse-ear cress) PE=1 SV=1	PREDICTED: heavy metal-associated isoprenylated plant protein 26-like [Malus domestica]
c90262.graph_c0	0.72	0.79	1.96	0.96	8.42	8.97	1.42	0.36	1.36	0.21	0.9	0.62	--	--	--	--	--	--	2.45855e-13	3.66668	up	--	--	Biological Process: RNA splicing, via endonucleolytic cleavage and ligation (GO:0000394);; Molecular Function: aminoacylase activity (GO:0004046);; Cellular Component: vacuole (GO:0005773);; Cellular Component: endoplasmic reticulum (GO:0005783);; Cellular Component: Golgi apparatus (GO:0005794);; Biological Process: proteolysis (GO:0006508);; Molecular Function: metallopeptidase activity (GO:000…	K14677|0.0|pop:POPTR_721246|hypothetical protein	[E]	Amino acid transport and metabolism	Peptidase family M20/M25/M40;; Peptidase dimerisation domain	--	unknown [Populus trichocarpa]
c90304.graph_c0	0.04	0	0.21	0.25	2.82	5.78	0.91	0.09	0.31	0.05	0.2	0.15	--	--	--	--	--	--	0.000384666	4.69202	up	--	--	--	--	--	--	--	--	--
c90354.graph_c1	0	0.06	0.82	0.94	1.52	1.19	0	0	0.25	0.05	0.15	0	--	--	--	--	--	--	7.1371e-09	4.54979	up	--	--	Molecular Function: translation initiation factor activity (GO:0003743);; Biological Process: translational initiation (GO:0006413);;	K03113|1e-50|zma:100284617|gos1	[J]	Translation, ribosomal structure and biogenesis	Translation initiation factor SUI1	Protein translation factor SUI1 homolog 2 GN=At1g54290 OS=Arabidopsis thaliana (Mouse-ear cress) PE=3 SV=1	hypothetical protein AMTR_s00010p00266770 [Amborella trichopoda]
c90467.graph_c0	4.71	2.81	25.73	21.33	54.88	81.84	4.51	3.24	25.68	18.54	15.98	18.52	--	--	--	--	--	--	1.44783e-05	2.06832	up	--	--	Molecular Function: oxidoreductase activity (GO:0016491);; Molecular Function: metal ion binding (GO:0046872);;	--	[Q]	Secondary metabolites biosynthesis, transport and catabolism	Cytochrome P450	Cytochrome P450 CYP736A12 OS=Panax ginseng (Korean ginseng) PE=2 SV=1	PREDICTED: cytochrome P450 CYP736A12-like [Eucalyptus grandis]
c90549.graph_c0	4.88	4.12	2.39	2.6	4.22	4.48	3.72	3.21	1.32	1.68	1.36	0.97	--	--	--	--	--	--	0.000352603	2.00073	up	[KR]	--	--	--	--	--	--	--	unknown [Picea sitchensis]
c90662.graph_c0	16.51	16.01	15.6	20.17	30.52	33.91	22.27	13.2	8.2	6.81	16.5	13.81	--	--	--	--	--	--	2.70302e-05	1.13473	up	[E]	Amino acid transport and metabolism	--	--	--	--	--	--	--
c90728.graph_c0	20.01	19.24	9.76	11.66	5.93	6.09	33.94	35.78	8.4	7.89	3.16	2.53	--	--	--	--	--	--	0.00365159	1.17629	up	--	--	Molecular Function: binding (GO:0005488);; Molecular Function: oxidoreductase activity (GO:0016491);;	--	--	--	Peroxidase	Peroxidase 51 (Precursor) OS=Arabidopsis thaliana (Mouse-ear cress) PE=2 SV=1	PREDICTED: peroxidase 41-like [Nelumbo nucifera]
c90792.graph_c0	0	0.05	0.06	0.06	5.55	3.46	0.35	0	0.12	0	1.15	0.83	--	--	--	--	--	--	0.00793576	2.32228	up	--	--	Biological Process: nuclear division (GO:0000280);; Biological Process: cytokinesis by cell plate formation (GO:0000911);; Molecular Function: DNA binding (GO:0003677);; Molecular Function: DNA helicase activity (GO:0003678);; Molecular Function: ATP binding (GO:0005524);; Cellular Component: cytosol (GO:0005829);; Biological Process: DNA unwinding involved in DNA replication (GO:0006268);; Biolo…	K02212|0.0|vvi:100262415|hypothetical protein LOC100262415	[L]	Replication, recombination and repair	MCM2/3/5 family;; MCM N-terminal domain;; Magnesium chelatase, subunit ChlI;; AAA domain (dynein-related subfamily)	DNA replication licensing factor MCM4 GN=OSJNBa0051H17.26 OS=Oryza sativa subsp. japonica (Rice) PE=3 SV=2	PREDICTED: DNA replication licensing factor MCM4 [Nelumbo nucifera]
c90798.graph_c0	24.23	19.14	8.4	6.14	22.1	27.18	60.1	31.3	13.77	10.03	12.88	9.62	--	--	--	--	--	--	4.61432e-06	1.25876	up	[RTKL]	--	--	--	--	--	--	--	--
c90823.graph_c0	4.55	4.39	2.52	1.94	5.55	7.67	2.95	1.78	0.82	1.24	3.09	2	--	--	--	--	--	--	8.96683e-05	1.46789	up	--	--	--	--	--	--	--	--	--
c90859.graph_c1	0.53	0.59	0.74	0.05	2.34	2.21	0	0	0	0	0	0	--	--	--	--	--	--	5.42378e-13	Inf	up	--	--	--	--	--	--	GDSL/SGNH-like Acyl-Esterase family found in Pmr5 and Cas1p;; PMR5 N terminal Domain	Protein trichome birefringence-like 11 GN=TBL11 OS=Arabidopsis thaliana (Mouse-ear cress) PE=2 SV=1	unknown [Picea sitchensis]
c90977.graph_c0	1.28	0.38	16.08	14.83	33.07	35.11	3.07	0.45	6.41	6.73	7.98	4.8	--	--	--	--	--	--	7.09882e-20	2.52196	up	--	--	Molecular Function: triglyceride lipase activity (GO:0004806);; Biological Process: lipid metabolic process (GO:0006629);;	--	[I]	Lipid transport and metabolism	Lipase (class 3);; Protein of unknown function (DUF2974)	Phospholipase A1-IIbeta GN=At2g31100 OS=Arabidopsis thaliana (Mouse-ear cress) PE=1 SV=2	unknown [Picea sitchensis]
c91172.graph_c0	30.39	29.79	29.29	37.56	42.71	39.68	23.06	20.85	20.73	16.13	24.01	19.76	--	--	--	--	--	--	0.000302189	1.01408	up	--	--	Molecular Function: kinase activity (GO:0016301);; Biological Process: phosphorylation (GO:0016310);;	--	--	--	Protein tyrosine kinase;; Protein kinase domain	Putative kinase-like protein TMKL1 (Precursor) GN=TMKL1 OS=Arabidopsis thaliana (Mouse-ear cress) PE=1 SV=1	unknown [Picea sitchensis]
c91192.graph_c0	2.74	2.55	1.66	1.04	2.7	3	2.07	2.85	1.7	1.3	0.85	0.74	--	--	--	--	--	--	0.000829632	1.93207	up	[K]	Transcription	Molecular Function: iron ion binding (GO:0005506);; Biological Process: fatty acid biosynthetic process (GO:0006633);; Molecular Function: oxidoreductase activity, acting on paired donors, with oxidation of a pair of donors resulting in the reduction of molecular oxygen to two molecules of water (GO:0016717);; Molecular Function: heme binding (GO:0020037);; Biological Process: oxidation-reduction…	--	[I]	Lipid transport and metabolism	Fatty acid desaturase;; Cytochrome b5-like Heme/Steroid binding domain	Delta(8)-fatty-acid desaturase GN=sld1 OS=Helianthus annuus (Common sunflower) PE=1 SV=1	unknown [Picea sitchensis]
c91212.graph_c0	39.22	36.63	16.54	22.64	19.83	18.77	17.89	17.54	10.03	7.78	5.85	6.9	--	--	--	--	--	--	2.65161e-09	1.66629	up	--	--	Cellular Component: endosome (GO:0005768);; Cellular Component: trans-Golgi network (GO:0005802);; Molecular Function: methyltransferase activity (GO:0008168);; Biological Process: response to desiccation (GO:0009269);; Biological Process: response to cold (GO:0009409);; Biological Process: response to salt stress (GO:0009651);; Biological Process: response to abscisic acid (GO:0009737);; Biologi…	--	--	--	Putative S-adenosyl-L-methionine-dependent methyltransferase;; Methyltransferase domain;; Putative S-adenosyl-L-methionine-dependent methyltransferase;; Putative S-adenosyl-L-methionine-dependent methyltransferase	Probable methyltransferase PMT20 GN=At1g31850 OS=Arabidopsis thaliana (Mouse-ear cress) PE=2 SV=1	hypothetical protein AMTR_s00048p00205490 [Amborella trichopoda]
c91245.graph_c0	0.03	0.11	14.83	11.83	23.87	17.31	0.3	0	13.29	11.17	4.07	8.65	--	--	--	--	--	--	1.62447e-05	2.12756	up	--	--	--	--	--	--	Dirigent-like protein	Dirigent protein 23 (Precursor) GN=DIR23 OS=Arabidopsis thaliana (Mouse-ear cress) PE=2 SV=1	hypothetical protein JCGZ_11762 [Jatropha curcas]
c91320.graph_c0	0.16	0.3	1.27	0.68	1.64	1.66	0.38	0.19	2.02	0	0.26	0.04	--	--	--	--	--	--	2.72923e-07	3.69495	up	--	--	Molecular Function: nucleic acid binding (GO:0003676);; Biological Process: DNA metabolic process (GO:0006259);;	--	[R]	General function prediction only	--	--	hypothetical protein PRUPE_ppa015965mg [Prunus persica]
c91353.graph_c0	22.86	22.33	16.76	19.59	28.14	28.76	16.51	14.83	9.88	10.96	15.39	14.71	--	--	--	--	--	--	0.000375335	1.01621	up	[K]	Transcription	Biological Process: metabolic process (GO:0008152);; Molecular Function: hydrolase activity, acting on ester bonds (GO:0016788);;	--	--	--	Pectinesterase;; Plant invertase/pectin methylesterase inhibitor	Pectinesterase PPE8B (Precursor) OS=Prunus persica (Peach) PE=2 SV=1	unknown [Picea sitchensis]
c91375.graph_c0	12.1	11.27	9.4	12.14	12.66	10.78	13.99	10.91	5.9	3.46	5.02	5.11	--	--	--	--	--	--	0.00032274	1.30283	up	--	--	--	--	--	--	B3 DNA binding domain	B3 domain-containing protein At3g19184 GN=At3g19184 OS=Arabidopsis thaliana (Mouse-ear cress) PE=2 SV=1	hypothetical protein POPTR_0009s10590g [Populus trichocarpa]
c91442.graph_c0	104.18	121.34	6.42	11.35	16.96	27.47	63.9	84.89	7.75	16.29	5	1.8	--	--	--	--	--	--	3.87524e-05	2.93385	up	--	--	--	--	--	--	--	--	--
c91454.graph_c0	21.28	20	6.81	8.23	12.24	13.2	11.45	9.29	3.52	2.85	6.14	2.87	--	--	--	--	--	--	5.19232e-07	1.58564	up	--	--	--	--	--	--	CCT motif	Zinc finger protein CONSTANS-LIKE 4 GN=COL4 OS=Arabidopsis thaliana (Mouse-ear cress) PE=2 SV=2	unknown [Picea sitchensis]
c91470.graph_c0	90.11	89.16	57.27	46.98	87.79	74.08	45.43	46.92	22.69	20.26	34.36	32.78	--	--	--	--	--	--	5.67321e-07	1.36788	up	[R]	General function prediction only	--	--	--	--	--	--	--
c91487.graph_c0	55.82	41.79	28.48	59.39	48.73	56.69	71.46	43.14	13.6	11.13	16.31	14.68	--	--	--	--	--	--	5.95116e-13	1.85442	up	--	--	--	K14488|2e-31|pop:POPTR_799129|SAUR25	--	--	Auxin responsive protein	Auxin-induced protein 6B OS=Glycine max (Soybean) PE=2 SV=1	unknown [Picea sitchensis]
c91564.graph_c0	48.78	49.27	16.58	19.18	21.97	29.85	36.04	34.56	10.7	7.92	15.02	11.11	--	--	--	--	--	--	0.000620712	1.08354	up	--	--	--	--	--	--	--	Uncharacterized protein At5g41620 GN=At5g41620 OS=Arabidopsis thaliana (Mouse-ear cress) PE=2 SV=2	hypothetical protein AMTR_s00016p00242920 [Amborella trichopoda]
c91567.graph_c0	0	0.1	7.22	2.2	7.67	8.59	0	0	0.33	0.62	0.82	1.09	--	--	--	--	--	--	4.95049e-12	3.01864	up	--	--	--	--	[K]	Transcription	Endonuclease/Exonuclease/phosphatase family	Uncharacterized calcium-binding protein At1g02270 GN=At1g02270 OS=Arabidopsis thaliana (Mouse-ear cress) PE=2 SV=2	unknown [Picea sitchensis]
c91630.graph_c0	13.15	12.57	16.3	18.84	22.94	19.85	11.99	12.01	19.55	15.2	12.1	10.22	--	--	--	--	--	--	0.000339554	1.03274	up	--	--	Molecular Function: UDP-glucose 4-epimerase activity (GO:0003978);; Cellular Component: mitochondrion (GO:0005739);; Biological Process: galactose metabolic process (GO:0006012);; Cellular Component: integral component of membrane (GO:0016021);; Cellular Component: Golgi cisterna membrane (GO:0032580);; Biological Process: UDP-L-arabinose biosynthetic process (GO:0033358);; Biological Process: ca…	K12448|0.0|vvi:100259390|hypothetical protein LOC100259390	[M]	Cell wall/membrane/envelope biogenesis	NAD dependent epimerase/dehydratase family;; RmlD substrate binding domain;; 3-beta hydroxysteroid dehydrogenase/isomerase family;; Polysaccharide biosynthesis protein;; short chain dehydrogenase;; NADH(P)-binding;; UDP-glucose 4-epimerase C-term subunit;; NAD dependent epimerase/dehydratase family	Probable UDP-arabinose 4-epimerase 3 GN=P0582D05.120 OS=Oryza sativa subsp. japonica (Rice) PE=2 SV=1	PREDICTED: UDP-arabinose 4-epimerase 1 [Vitis vinifera]
c91710.graph_c0	2	1.91	1.79	2.45	3.89	4.83	2.63	1.94	1.09	0.8	1.18	1.06	--	--	--	--	--	--	2.07481e-06	2.04865	up	--	--	Biological Process: metabolic process (GO:0008152);; Molecular Function: transferase activity, transferring hexosyl groups (GO:0016758);; Biological Process: single-organism cellular process (GO:0044763);;	--	[GC]	--	UDP-glucoronosyl and UDP-glucosyl transferase	UDP-glycosyltransferase 85A1 GN=F12K8.26 OS=Arabidopsis thaliana (Mouse-ear cress) PE=2 SV=1	unknown [Picea sitchensis]
c91719.graph_c0	29.72	28.27	23.4	24.65	22.6	26.37	19.78	20.49	16.51	13.56	10.77	10.14	--	--	--	--	--	--	9.57603e-05	1.43488	up	--	--	Cellular Component: membrane (GO:0016020);;	--	--	--	Mlo family	MLO-like protein 4 GN=MLO4 OS=Arabidopsis thaliana (Mouse-ear cress) PE=2 SV=2	hypothetical protein AMTR_s00070p00125460 [Amborella trichopoda]
c91746.graph_c0	299.98	261.15	103.11	144.25	120.28	111.97	217.55	200.37	54.04	46.47	31.15	26.01	--	--	--	--	--	--	1.17977e-14	2.12381	up	[E]	Amino acid transport and metabolism	--	--	--	--	VQ motif	--	PREDICTED: type-2 histone deacetylase 1-like [Glycine max]
c91915.graph_c0	5.78	4.68	1.47	1.27	3.08	2.64	4	2.33	0.65	0.63	1.6	0.65	--	--	--	--	--	--	0.00338415	1.46915	up	--	--	--	--	[P]	Inorganic ion transport and metabolism	--	--	PREDICTED: uncharacterized protein LOC104113263 [Nicotiana tomentosiformis]
c92117.graph_c0	264.24	266.02	340.77	359.91	424.77	409.72	242.25	222.52	189.06	178.83	209.15	220.31	--	--	--	--	--	--	0.000200354	1.06276	up	--	--	Biological Process: metabolic process (GO:0008152);; Molecular Function: hydrolase activity, acting on carbon-nitrogen (but not peptide) bonds, in linear amides (GO:0016811);;	K01455|0.0|vvi:100245575|hypothetical protein LOC100245575	--	--	Acetamidase/Formamidase family	--	unknown [Picea sitchensis]
c92255.graph_c0	22.94	16.27	9.53	7.8	23.73	24.61	20.83	13.79	2.76	3.3	10.82	6.63	--	--	--	--	--	--	4.44837e-05	1.5769	up	--	--	--	--	--	--	--	--	--
c92337.graph_c0	0	0	0.87	0.1	12.69	37.89	0	0	0.1	0	0.2	0.35	--	--	--	--	--	--	0.00317386	6.59657	up	--	--	--	--	--	--	Cysteine-rich TM module stress tolerance	Vegetative cell wall protein gp1 (Precursor) GN=GP1 OS=Chlamydomonas reinhardtii (Chlamydomonas smithii) PE=1 SV=1	unknown [Picea sitchensis]
c92374.graph_c0	5.94	5.84	3.74	3.02	8.62	7.46	6.54	5.4	1.94	1.85	2.41	2.85	--	--	--	--	--	--	2.8989e-06	1.69491	up	--	--	--	K13464|2e-27|vvi:100245759|hypothetical protein LOC100245759	--	--	tify domain;; Divergent CCT motif	Protein TIFY 6B GN=MEB5.8 OS=Arabidopsis thaliana (Mouse-ear cress) PE=1 SV=1	unknown [Picea sitchensis]
c92422.graph_c0	10.3	10.4	4.78	4.01	14.42	11.17	5.02	6.42	4.14	3.38	1.09	1.37	--	--	--	--	--	--	1.53272e-12	3.36606	up	[S]	Function unknown	--	--	--	--	--	--	--
c92495.graph_c0	24.9	24.12	19.98	16.58	26.3	25.1	15.73	14.55	15.71	12.36	7	9.71	--	--	--	--	--	--	1.81542e-09	1.70738	up	--	--	--	--	--	--	--	--	PREDICTED: LOW QUALITY PROTEIN: uncharacterized protein LOC103650349 [Zea mays]
c92556.graph_c0	1.49	2.84	5.86	5	20.03	31.04	2.6	0.43	2.18	3.61	11.39	8.73	--	--	--	--	--	--	0.00489535	1.41142	up	--	--	--	--	--	--	--	Glycine-rich cell wall structural protein 1.8 (Precursor) OS=Phaseolus vulgaris (Kidney bean) PE=2 SV=1	unknown [Picea sitchensis]
c92575.graph_c0	88.3	45.41	85.46	104.77	914.92	1574.96	323.11	100.55	76.83	79.54	130.44	87.27	--	--	--	--	--	--	9.35174e-06	3.60591	up	--	--	--	--	--	--	--	--	--
c92605.graph_c0	51.68	52.7	68.51	63.74	145.82	136.7	79.49	71.33	106.22	83.9	64.71	84.21	--	--	--	--	--	--	0.000896386	1.00198	up	--	--	Molecular Function: nucleotide binding (GO:0000166);; Molecular Function: protein serine/threonine kinase activity (GO:0004674);; Biological Process: signal transduction (GO:0007165);; Biological Process: post-embryonic development (GO:0009791);; Biological Process: tissue development (GO:0009888);; Cellular Component: membrane (GO:0016020);; Biological Process: phosphorylation (GO:0016310);; Mol…	--	--	--	Protein kinase domain;; Protein tyrosine kinase;; Leucine rich repeat;; Leucine Rich Repeat;; Leucine Rich repeats (2 copies);; Leucine Rich repeat;; Leucine rich repeat;; Leucine Rich repeats (2 copies);; Leucine rich repeat;; Leucine Rich Repeat;; Leucine rich repeat N-terminal domain;; Leucine rich repeat;; Leucine Rich repeat	Leucine-rich repeat receptor-like protein kinase PXL2 (Precursor) GN=PXL2 OS=Arabidopsis thaliana (Mouse-ear cress) PE=2 SV=1	PREDICTED: leucine-rich repeat receptor-like protein kinase PXL2 [Vitis vinifera]
c92674.graph_c0	79.22	71.3	46.79	66.98	101.22	111.72	45.78	40.78	26.48	18.6	45.83	41.91	--	--	--	--	--	--	8.26017e-09	1.51413	up	--	--	--	K14209|1e-132|pop:POPTR_208272|PtrANT1	[E]	Amino acid transport and metabolism	Transmembrane amino acid transporter protein	Lysine histidine transporter-like 3 GN=At1g61270 OS=Arabidopsis thaliana (Mouse-ear cress) PE=3 SV=2	hypothetical protein POPTR_0005s10530g [Populus trichocarpa]
c92680.graph_c0	29.08	35.17	17.05	30.2	34.01	30.16	26.2	22.47	10.01	8.03	18.39	10.85	--	--	--	--	--	--	3.89863e-05	1.24048	up	--	--	--	--	--	--	BNR repeat-like domain	--	PREDICTED: uncharacterized protein LOC104593626 [Nelumbo nucifera]
c92717.graph_c0	5.78	4.45	12.6	10.3	2.31	2.68	8.1	8.36	8.94	7.78	0.66	0.7	--	--	--	--	--	--	4.13967e-05	1.94913	up	[R]	General function prediction only	--	--	[O]	Posttranslational modification, protein turnover, chaperones	Ring finger domain;; RING-H2 zinc finger;; Zinc finger, C3HC4 type (RING finger);; Zinc finger, C3HC4 type (RING finger);; Zinc finger, C3HC4 type (RING finger);; Anaphase-promoting complex subunit 11 RING-H2 finger;; FANCL C-terminal domain	RING-H2 finger protein ATL74 GN=ATL74 OS=Arabidopsis thaliana (Mouse-ear cress) PE=2 SV=1	PREDICTED: RING-H2 finger protein ATL74 [Nelumbo nucifera]
c92778.graph_c0	12.98	12.34	8.28	9.56	13.18	11.7	8.18	7.67	6.71	6.7	6.62	5.14	--	--	--	--	--	--	0.000270016	1.17834	up	[J]	Translation, ribosomal structure and biogenesis	--	--	--	--	--	--	unknown [Picea sitchensis]
c92821.graph_c0	43.74	38.61	28.52	32.17	19.54	18.87	41.05	46.23	20.35	16.64	8.91	8.49	--	--	--	--	--	--	2.40516e-05	1.23668	up	--	--	--	--	--	--	--	--	--
c92845.graph_c0	1.02	1.07	1.33	1.48	1.66	2.38	0.25	0.23	0.51	0.55	0.23	0.25	--	--	--	--	--	--	7.19368e-06	2.97083	up	--	--	--	--	--	--	F-box domain	F-box/kelch-repeat protein At5g15710 GN=At5g15710 OS=Arabidopsis thaliana (Mouse-ear cress) PE=2 SV=1	unknown [Picea sitchensis]
c92898.graph_c1	2.09	1.62	1.41	0.81	4.89	5.53	0.08	0	0	0	0.65	0.25	--	--	--	--	--	--	8.87877e-08	3.66146	up	--	--	Molecular Function: nucleotide binding (GO:0000166);; Molecular Function: protein kinase activity (GO:0004672);; Biological Process: phosphorylation (GO:0016310);;	--	--	--	Legume lectin domain;; Protein kinase domain;; Protein tyrosine kinase	L-type lectin-domain containing receptor kinase IV.3 (Precursor) GN=LECRK43 OS=Arabidopsis thaliana (Mouse-ear cress) PE=2 SV=1	unknown [Picea sitchensis]
c92951.graph_c0	1.27	0.47	1.67	5.7	13.62	10.12	0	0.05	0	0.06	0.5	0.39	--	--	--	--	--	--	5.99487e-13	4.85311	up	--	--	--	--	--	--	--	Pollen-specific leucine-rich repeat extensin-like protein 2 (Precursor) GN=PEX2 OS=Arabidopsis thaliana (Mouse-ear cress) PE=1 SV=1	PREDICTED: uncharacterized protein LOC104878843 isoform X2 [Vitis vinifera]
c93010.graph_c0	0.15	0.38	8.25	3.06	12.47	7.79	0.07	0.07	4.06	0.19	0.55	0.22	--	--	--	--	--	--	6.60866e-07	4.8318	up	--	--	--	--	--	--	--	B-box zinc finger protein 32 {ECO:0000303|PubMed:19920209} OS=Arabidopsis thaliana (Mouse-ear cress) PE=1 SV=1	unknown [Picea sitchensis]
c93427.graph_c0	1.18	1.07	4.2	2.29	4.14	3.28	0.59	1.02	3.11	3.14	1.7	1.49	--	--	--	--	--	--	0.00416518	1.31218	up	[Q]	Secondary metabolites biosynthesis, transport and catabolism	--	--	[KR]	--	mTERF;; mTERF	--	PREDICTED: uncharacterized protein LOC104223743 [Nicotiana sylvestris]
c93429.graph_c0	6.92	6.16	3.72	2.89	3.37	2.88	3.91	3.54	2.07	2.24	1.62	1.11	--	--	--	--	--	--	0.0041099	1.29742	up	--	--	Biological Process: multicellular organismal development (GO:0007275);; Biological Process: cellular protein metabolic process (GO:0044267);; Biological Process: anatomical structure development (GO:0048856);;	--	--	--	F-box domain;; F-box-like	F-box/LRR-repeat protein 17 GN=FBL17 OS=Arabidopsis thaliana (Mouse-ear cress) PE=1 SV=1	PREDICTED: F-box/LRR-repeat protein 17 [Vitis vinifera]
c93445.graph_c0	20.01	16.82	16.33	15.03	35.27	50.5	22.29	18.76	8.31	7.01	23.96	19.74	--	--	--	--	--	--	0.00354003	1.06045	up	--	--	--	--	--	--	PRONE (Plant-specific Rop nucleotide exchanger)	Rop guanine nucleotide exchange factor 7 GN=ROPGEF7 OS=Arabidopsis thaliana (Mouse-ear cress) PE=1 SV=1	hypothetical protein AMTR_s00165p00047580 [Amborella trichopoda]
c93463.graph_c0	389.63	416.01	680.59	462.75	296.78	280.13	303.15	399.11	290.78	357.63	121.01	153.78	--	--	--	--	--	--	0.000516215	1.14945	up	[MG]	--	--	--	--	--	--	--	hypothetical protein 2_5787_01 [Pinus taeda]
c93544.graph_c0	18.67	18.53	6.97	6.69	9.91	13.68	22.46	17.11	11.23	9.01	5.18	6.53	--	--	--	--	--	--	0.00295469	1.08183	up	--	--	Molecular Function: magnesium ion binding (GO:0000287);; Cellular Component: chloroplast (GO:0009507);; Molecular Function: terpene synthase activity (GO:0010333);; Biological Process: monoterpene biosynthetic process (GO:0043693);;	--	--	--	Terpene synthase family, metal binding domain;; Terpene synthase family, metal binding domain	(+)-sabinene synthase, chloroplastic (Precursor) GN=TPS-sab OS=Picea sitchensis (Sitka spruce) PE=1 SV=1	alpha pinene synthase [Chamaecyparis formosensis]
c93667.graph_c1	2016.77	1740.55	771.53	965.81	1042.67	1133.11	2321.78	1382.47	461.27	377.98	483.35	463.61	--	--	--	--	--	--	0.00552031	1.28317	up	[H]	Coenzyme transport and metabolism	--	--	--	--	Legume lectin domain;; Legume lectin domain;; Protein tyrosine kinase;; Protein kinase domain	L-type lectin-domain containing receptor kinase VIII.2 (Precursor) GN=LECRK82 OS=Arabidopsis thaliana (Mouse-ear cress) PE=2 SV=1	hypothetical protein AMTR_s00144p00086790 [Amborella trichopoda]
c93748.graph_c0	0.4	0.27	4.68	1.78	6.8	9.31	0.35	0.11	0.35	0.31	1.74	0.76	--	--	--	--	--	--	6.7395e-10	2.77801	up	[R]	General function prediction only	Molecular Function: iron ion binding (GO:0005506);; Molecular Function: electron carrier activity (GO:0009055);; Molecular Function: iron-sulfur cluster binding (GO:0051536);;	--	[O]	Posttranslational modification, protein turnover, chaperones	DnaJ domain;; 4Fe-4S single cluster domain;; 4Fe-4S single cluster domain	Chaperone protein dnaJ 11, chloroplastic (Precursor) GN=T19K4.170 OS=Arabidopsis thaliana (Mouse-ear cress) PE=1 SV=2	unknown [Picea sitchensis]
c93752.graph_c0	87.61	76.31	111.58	123.24	172.38	156.32	97.77	77.64	75.31	61.41	83.43	69.96	--	--	--	--	--	--	0.000106595	1.22382	up	[R]	General function prediction only	--	--	[R]	General function prediction only	Protein kinase domain;; Protein tyrosine kinase;; Kinase-like	Serine/threonine-protein kinase OXI1 GN=At3g25250 OS=Arabidopsis thaliana (Mouse-ear cress) PE=1 SV=1	PREDICTED: serine/threonine-protein kinase OXI1-like [Nelumbo nucifera]
c93794.graph_c0	17.19	16.42	16.52	18.71	28.37	25.44	27.1	15.95	8.72	9.64	11.76	7.1	--	--	--	--	--	--	2.08871e-09	1.61936	up	--	--	--	--	[K]	Transcription	Homeobox domain;; Homeobox associated leucine zipper	Homeobox-leucine zipper protein HOX20 GN=OSJNBb0092C08.26 OS=Oryza sativa subsp. japonica (Rice) PE=2 SV=1	PREDICTED: homeobox-leucine zipper protein ATHB-6-like [Nicotiana tomentosiformis]
c93822.graph_c0	0	0	12.19	2.09	98.53	86.72	0	0	6.29	6.59	6.23	11.68	--	--	--	--	--	--	9.52912e-31	3.44449	up	[S]	Function unknown	--	--	--	--	--	--	unknown [Picea sitchensis]
c93823.graph_c0	9.36	9.02	6.19	9.95	8.04	8.57	8.05	5.13	2.89	2.65	4.56	2.04	--	--	--	--	--	--	2.2004e-05	1.44097	up	--	--	Molecular Function: nucleotide binding (GO:0000166);; Molecular Function: magnesium ion binding (GO:0000287);; Biological Process: metabolic process (GO:0008152);; Biological Process: cellular process (GO:0009987);; Molecular Function: terpene synthase activity (GO:0010333);; Cellular Component: microtubule cytoskeleton (GO:0015630);; Molecular Function: isomerase activity (GO:0016853);; Cellular…	K04120|0.0|ppp:PHYPADRAFT_107108|hypothetical protein	--	--	Terpene synthase, N-terminal domain	Copalyl diphosphate synthase 2 GN=CPS2 OS=Selaginella moellendorffii (Spikemoss) PE=1 SV=2	ent-copalyl diphosphate synthase [Picea sitchensis]
c94008.graph_c1	0.08	0.09	0.38	0.2	1.13	1.68	0.04	0.04	0	0.13	0.21	0.42	--	--	--	--	--	--	0.000632532	2.18822	up	--	--	--	--	--	--	--	--	--
c94349.graph_c0	1113.64	972.1	171.44	286	880.31	1074.88	621.98	467.24	87.05	66.75	317.33	319.79	--	--	--	--	--	--	2.38906e-06	1.7039	up	[G]	Carbohydrate transport and metabolism	--	--	--	--	Plant phosphoribosyltransferase C-terminal;; C2 domain	--	hypothetical protein JCGZ_25512 [Jatropha curcas]
c94386.graph_c0	13.65	14.36	10.24	15.01	19.86	23.82	10.9	8.92	5.23	4.05	13.84	8.96	--	--	--	--	--	--	0.000295162	1.03788	up	--	--	--	--	--	--	Retrotransposon gag protein	--	--
c94408.graph_c0	1.5	0.94	0.58	2.36	2.41	2.46	0	0	0.25	0	0.15	0	--	--	--	--	--	--	2.25096e-10	5.88921	up	--	--	Cellular Component: intracellular part (GO:0044424);;	K03138|8e-50|ath:AT4G12610|RAP74	[K]	Transcription	Transcription initiation factor IIF, alpha subunit (TFIIF-alpha);; Reverse transcriptase (RNA-dependent DNA polymerase)	Transcription initiation factor IIF subunit alpha GN=T1P17.200 OS=Arabidopsis thaliana (Mouse-ear cress) PE=1 SV=1	unknown [Picea sitchensis]
c94434.graph_c0	12.9	7.39	3.1	8.83	8.35	7.47	11.26	6.37	2.73	1.81	3.11	3.47	--	--	--	--	--	--	0.00223704	1.35142	up	--	--	--	--	--	--	Sulfite exporter TauE/SafE	--	hypothetical protein AMTR_s00002p00254220 [Amborella trichopoda]
c94516.graph_c0	199.43	130.48	68.96	83.96	385.17	346.57	142.36	112.42	43.85	33.75	91.69	51.11	--	--	--	--	--	--	1.80978e-14	2.17484	up	[OC]	--	Molecular Function: transferase activity, transferring phosphorus-containing groups (GO:0016772);;	--	--	--	Protein kinase domain;; Protein tyrosine kinase;; S-locus glycoprotein family;; D-mannose binding lectin;; PAN-like domain	G-type lectin S-receptor-like serine/threonine-protein kinase At2g19130 (Precursor) GN=At2g19130 OS=Arabidopsis thaliana (Mouse-ear cress) PE=2 SV=1	hypothetical protein PHAVU_011G109100g [Phaseolus vulgaris]
c94669.graph_c0	80.53	8.58	1.7	22.76	6.7	4.86	5.02	3.45	0.15	0	0.98	2.76	--	--	--	--	--	--	0.00414054	3.0457	up	--	--	Molecular Function: monooxygenase activity (GO:0004497);; Cellular Component: membrane (GO:0016020);; Molecular Function: oxidoreductase activity, acting on paired donors, with incorporation or reduction of molecular oxygen (GO:0016705);; Molecular Function: metal ion binding (GO:0046872);;	--	[QI]	--	Cytochrome P450	Cytochrome P450 720B2 GN=CYP720B2 OS=Pinus taeda (Loblolly pine) PE=2 SV=1	CYP720B2 [Picea sitchensis]
c94746.graph_c1	24.24	27.34	24.24	26.34	80.99	71.95	12.69	12.52	15.82	15.79	19.05	19.54	--	--	--	--	--	--	8.90348e-15	2.08298	up	[R]	General function prediction only	--	--	--	--	--	--	hypothetical protein GUITHDRAFT_165989 [Guillardia theta CCMP2712]
[truncated: 4,623 more rows]

## Sheet: Table S6
Table S6. DEGs between developmental stages in T. grandis 'Xifei'
#ID	Xifei						Defferentiation of gene expression									Annotations									fa
	Initiation		Rapid rise		Stationary		T01_T02_vs_T04_T06			T01_T02_vs_T07_T08			T04_T06_vs_T07_T08
	T01_FPKM	T02_FPKM	T04_FPKM	T06_FPKM	T07_FPKM	T08_FPKM	FDR	log2FC	regulated	FDR	log2FC	regulated	FDR	log2FC	regulated	COG_class	COG_class_annotation	GO_annotation	KEGG_annotation	KOG_class	KOG_class_annotation	Pfam_annotation	Swissprot_annotation	nr_annotation
[truncated: 5,933 more rows]

## Sheet: Table S7
Table S7. DEGs between developmental stages in T. grandis 'Dielsii'
[truncated: 5,409 more rows]

[truncated: 2 more sheets: Table S8, Table S9]
