# Supplementary material for: Comparative de novo Transcriptome Analysis of Two Cultivars With Contrasting Content of Oil and Fatty Acids During Kernel Development in Torreya grandis
Source: Front Plant Sci. 2022 Jun 20;13:909759. doi: 10.3389/fpls.2022.909759 (PMC9251473; doi:10.3389/fpls.2022.909759)
Supplement: Supplementary Table 4 — GO, KEGG, and Swissprot annotation of unigenes in T. grandis. [file Data_Sheet_2.xlsx]

## Sheet: Integrated_Function.anno
#GeneID	COG_class	COG_class_annotation	GO_annotation	KEGG_annotation	KOG_class	KOG_class_annotation	Pfam_annotation	Swissprot_annotation	nr_annotation
c93323.graph_c0	[T]	Signal transduction mechanisms	--	--	[A]	RNA processing and modification	SAM domain (Sterile alpha motif);; SAM domain (Sterile alpha motif)	--	unknown [Picea sitchensis]
c65706.graph_c0	--	--	Molecular Function: binding (GO:0005488);; Molecular Function: oxidoreductase activity (GO:0016491);; Biological Process: response to stimulus (GO:0050896);;	--	[QI]	--	--	Cytochrome P450 734A1 GN=F18A8.8 OS=Arabidopsis thaliana (Mouse-ear cress) PE=2 SV=1	unknown [Picea sitchensis]
c86446.graph_c0	--	--	--	--	[R]	General function prediction only	PPR repeat family;; PPR repeat;; PPR repeat	Pentatricopeptide repeat-containing protein At4g37170 OS=Arabidopsis thaliana (Mouse-ear cress) PE=3 SV=1	unknown [Picea sitchensis]
c4069.graph_c0	--	--	--	--	--	--	--	--	hypothetical protein DOTSEDRAFT_40082 [Dothistroma septosporum NZE10]
c118491.graph_c0	--	--	Molecular Function: zinc ion binding (GO:0008270);;	--	--	--	Zinc finger, C3HC4 type (RING finger)	--	hypothetical protein SEPMUDRAFT_42363 [Sphaerulina musiva SO2202]
c87392.graph_c0	--	--	--	K05531|3e-67|sbi:SORBI_02g009950|hypothetical protein	[GM]	--	galactosyl transferase GMA12/MNN10 family;; galactosyl transferase GMA12/MNN10 family	Galactomannan galactosyltransferase 1 GN=GMGT1 OS=Cyamopsis tetragonoloba (Guar) PE=1 SV=1	hypothetical protein SELMODRAFT_443878 [Selaginella moellendorffii]
c137835.graph_c0	--	--	Molecular Function: nucleic acid binding (GO:0003676);; Molecular Function: catalytic activity (GO:0003824);;	--	[R]	General function prediction only	Reverse transcriptase (RNA-dependent DNA polymerase)	--	PREDICTED: uncharacterized protein LOC103870391 [Brassica rapa]
c68022.graph_c0	--	--	Molecular Function: protein kinase activity (GO:0004672);; Biological Process: metabolic process (GO:0008152);;	--	--	--	--	Probable leucine-rich repeat receptor-like protein kinase At5g63930 (Precursor) GN=At5g63930 OS=Arabidopsis thaliana (Mouse-ear cress) PE=2 SV=1	hypothetical protein [Cryptomeria japonica]
c42729.graph_c0	--	--	Molecular Function: binding (GO:0005488);; Molecular Function: alkane 1-monooxygenase activity (GO:0018685);; Biological Process: sporopollenin biosynthetic process (GO:0080110);;	--	[QI]	--	--	Cytochrome P450 704B1 GN=CYP704B1 OS=Arabidopsis thaliana (Mouse-ear cress) PE=2 SV=1	hypothetical protein EUTSA_v10018405mg [Eutrema salsugineum]
c147954.graph_c0	--	--	--	--	[OT]	--	--	--	hypothetical protein DOTSEDRAFT_45934 [Dothistroma septosporum NZE10]
c86380.graph_c0	--	--	Molecular Function: AMP deaminase activity (GO:0003876);; Biological Process: IMP biosynthetic process (GO:0006188);;	K01490|8e-30|pop:POPTR_808714|AMP deaminase (EC:3.5.4.6)	[F]	Nucleotide transport and metabolism	--	AMP deaminase GN=F16M14.21 OS=Arabidopsis thaliana (Mouse-ear cress) PE=1 SV=2	PREDICTED: AMP deaminase-like isoform X3 [Citrus sinensis]
c92069.graph_c0	--	--	Cellular Component: chloroplast envelope (GO:0009941);; Molecular Function: transition metal ion transmembrane transporter activity (GO:0046915);; Biological Process: transmembrane transport (GO:0055085);;	--	--	--	Protein of unknown function (DUF3611)	Protein TIC 21, chloroplastic (Precursor) GN=F27O10.6 OS=Arabidopsis thaliana (Mouse-ear cress) PE=1 SV=1	unknown [Picea sitchensis]
c101673.graph_c0	--	--	--	--	--	--	--	--	PREDICTED: uncharacterized protein LOC104602202 [Nelumbo nucifera]
c86799.graph_c0	--	--	Molecular Function: ATP binding (GO:0005524);; Biological Process: phosphorylation (GO:0016310);; Biological Process: metal ion transport (GO:0030001);; Molecular Function: inositol pentakisphosphate 2-kinase activity (GO:0035299);; Molecular Function: metal ion binding (GO:0046872);;	--	[P]	Inorganic ion transport and metabolism	Heavy-metal-associated domain	--	PREDICTED: heavy metal-associated isoprenylated plant protein 26-like [Nelumbo nucifera]
c96988.graph_c1	--	--	--	--	--	--	--	--	hypothetical protein VITISV_015343 [Vitis vinifera]
c96011.graph_c0	--	--	Molecular Function: protein serine/threonine kinase activity (GO:0004674);; Molecular Function: ATP binding (GO:0005524);; Biological Process: protein phosphorylation (GO:0006468);; Molecular Function: polygalacturonate 4-alpha-galacturonosyltransferase activity (GO:0047262);;	K13648|0.0|vvi:100244741|hypothetical protein LOC100244741	--	--	Glycosyl transferase family 8	Probable galacturonosyltransferase 11 GN=GAUT11 OS=Arabidopsis thaliana (Mouse-ear cress) PE=2 SV=1	Glycosyltransferase, CAZy family GT8 [Selaginella moellendorffii]
c87701.graph_c0	--	--	--	--	--	--	BRO1-like domain	--	PREDICTED: uncharacterized protein LOC103482636 [Cucumis melo]
c134949.graph_c0	[J]	Translation, ribosomal structure and biogenesis	Molecular Function: structural constituent of ribosome (GO:0003735);; Cellular Component: mitochondrion (GO:0005739);; Biological Process: translation (GO:0006412);; Cellular Component: large ribosomal subunit (GO:0015934);;	K02898|1e-32|osa:4351513|Os12g0150100	[J]	Translation, ribosomal structure and biogenesis	KOW motif	60S ribosomal protein L26-1 GN=RPL26A OS=Arabidopsis thaliana (Mouse-ear cress) PE=2 SV=2	PREDICTED: 60S ribosomal protein L26-1-like [Sesamum indicum]
c54849.graph_c0	--	--	Biological Process: metabolic process (GO:0008152);;	--	[R]	General function prediction only	Reverse transcriptase (RNA-dependent DNA polymerase)	Endonuclease OS=Nicotiana tabacum (Common tobacco) PE=2 SV=1	hypothetical protein VITISV_010332 [Vitis vinifera]
c80013.graph_c0	--	--	--	K12185|7e-82|vvi:100264180|hypothetical protein LOC100264180	[S]	Function unknown	Modifier of rudimentary (Mod(r)) protein	Vacuolar protein-sorting-associated protein 37 homolog 2 GN=VPS37-2 OS=Arabidopsis thaliana (Mouse-ear cress) PE=1 SV=1	unknown [Picea sitchensis]
c92562.graph_c0	--	--	--	--	[I]	Lipid transport and metabolism	START domain	--	hypothetical protein EUGRSUZ_D01658 [Eucalyptus grandis]
c69685.graph_c0	--	--	--	--	--	--	--	--	hypothetical protein AMTR_s00003p00270420 [Amborella trichopoda]
c81764.graph_c0	--	--	Molecular Function: transferase activity, transferring acyl groups other than amino-acyl groups (GO:0016747);;	--	--	--	--	--	unknown [Picea sitchensis]
c117138.graph_c0	--	--	--	--	--	--	--	--	hypothetical protein MYCGRDRAFT_103564 [Zymoseptoria tritici IPO323]
c95921.graph_c0	--	--	--	K00921|1e-60|vvi:100267980|hypothetical protein LOC100267980	[T]	Signal transduction mechanisms	FYVE zinc finger	1-phosphatidylinositol-3-phosphate 5-kinase FAB1B GN=FAB1B OS=Arabidopsis thaliana (Mouse-ear cress) PE=2 SV=1	PREDICTED: 1-phosphatidylinositol-3-phosphate 5-kinase FAB1B [Nelumbo nucifera]
c78598.graph_c0	--	--	Molecular Function: catalytic activity (GO:0003824);; Biological Process: biosynthetic process (GO:0009058);; Molecular Function: pyridoxal phosphate binding (GO:0030170);;	K01762|4e-44|pop:POPTR_815069|ACS1	[T]	Signal transduction mechanisms	Aminotransferase class I and II	1-aminocyclopropane-1-carboxylate synthase 9 GN=T16K5.50 OS=Arabidopsis thaliana (Mouse-ear cress) PE=1 SV=1	PREDICTED: 1-aminocyclopropane-1-carboxylate synthase-like isoform X2 [Eucalyptus grandis]
c65181.graph_c0	[L]	Replication, recombination and repair	Molecular Function: DNA binding (GO:0003677);; Molecular Function: RNA binding (GO:0003723);; Molecular Function: RNA-directed DNA polymerase activity (GO:0003964);; Biological Process: RNA-dependent DNA replication (GO:0006278);; Biological Process: DNA recombination (GO:0006310);; Molecular Function: metal ion binding (GO:0046872);;	--	[R]	General function prediction only	--	RNA-directed DNA polymerase homolog OS=Oenothera berteroana (Bertero&apos;s evening primrose) PE=4 SV=1	PREDICTED: uncharacterized protein LOC104885420, partial [Beta vulgaris subsp. vulgaris]
c12015.graph_c0	--	--	--	--	--	--	--	Endonuclease OS=Nicotiana tabacum (Common tobacco) PE=2 SV=1	PREDICTED: F-box protein At2g21930-like [Citrus sinensis]
c92037.graph_c0	--	--	Molecular Function: organic cyclic compound binding (GO:0097159);; Molecular Function: heterocyclic compound binding (GO:1901363);;	--	[K]	Transcription	RNA recognition motif. (a.k.a. RRM, RBD, or RNP domain)	--	PREDICTED: pre-rRNA-processing protein ESF2 [Nelumbo nucifera]
c20988.graph_c0	--	--	Cellular Component: mitochondrion (GO:0005739);;	--	[S]	Function unknown	Flavinator of succinate dehydrogenase	--	hypothetical protein DOTSEDRAFT_70547 [Dothistroma septosporum NZE10]
c101455.graph_c0	--	--	--	--	[R]	General function prediction only	PPR repeat family;; PPR repeat;; PPR repeat;; Pentatricopeptide repeat domain	Pentatricopeptide repeat-containing protein At1g22960, mitochondrial (Precursor) GN=At1g22960 OS=Arabidopsis thaliana (Mouse-ear cress) PE=2 SV=1	hypothetical protein CICLE_v10017504mg, partial [Citrus clementina]
c161898.graph_c0	--	--	--	--	--	--	--	--	reverse transcriptase [Eleocharis xyridiformis]
c6199.graph_c0	--	--	--	K13148|7e-22|vvi:100261060|hypothetical protein LOC100261060	[R]	General function prediction only	Reverse transcriptase (RNA-dependent DNA polymerase)	--	PREDICTED: uncharacterized protein LOC103963932 [Pyrus x bretschneideri]
c95582.graph_c0	--	--	Cellular Component: plasmodesma (GO:0009506);; Cellular Component: Golgi transport complex (GO:0017119);;	--	[U]	Intracellular trafficking, secretion, and vesicular transport	Dor1-like family;; Dor1-like family;; Vps51/Vps67;; Protein of unknown function N-terminal domain (DUF2450);; Dor1-like family	--	hypothetical protein AMTR_s00005p00248640 [Amborella trichopoda]
c57343.graph_c0	--	--	Molecular Function: binding (GO:0005488);;	--	--	--	--	--	PREDICTED: uncharacterized protein LOC105178836 [Sesamum indicum]
c80974.graph_c0	--	--	--	--	[R]	General function prediction only	--	--	PREDICTED: uncharacterized protein LOC104420230 [Eucalyptus grandis]
c90951.graph_c0	[G]	Carbohydrate transport and metabolism	Biological Process: carbohydrate metabolic process (GO:0005975);; Molecular Function: isomerase activity (GO:0016853);; Molecular Function: carbohydrate binding (GO:0030246);;	K01792|1e-144|rcu:RCOM_1064700|aldose 1-epimerase, putative	[G]	Carbohydrate transport and metabolism	Aldose 1-epimerase;; Aldose 1-epimerase	Putative glucose-6-phosphate 1-epimerase OS=Cenchrus ciliaris (Buffelgrass) PE=2 SV=1	unknown [Picea sitchensis]
c76540.graph_c0	--	--	--	--	--	--	--	--	unknown [Picea sitchensis]
c79724.graph_c0	--	--	Molecular Function: glutathione transferase activity (GO:0004364);;	--	[O]	Posttranslational modification, protein turnover, chaperones	--	Glutathione S-transferase U26 GN=GSTU26 OS=Arabidopsis thaliana (Mouse-ear cress) PE=2 SV=1	tau class glutathione S-transferase [Pinus brutia]
c132046.graph_c0	--	--	--	--	--	--	Putative stress-responsive nuclear envelope protein	--	hypothetical protein G647_02308 [Cladophialophora carrionii CBS 160.54]
c99945.graph_c1	--	--	Molecular Function: nucleic acid binding (GO:0003676);; Cellular Component: intracellular (GO:0005622);; Biological Process: DNA metabolic process (GO:0006259);;	--	[R]	General function prediction only	--	Endonuclease OS=Nicotiana tabacum (Common tobacco) PE=2 SV=1	hypothetical protein VITISV_025101 [Vitis vinifera]
c165744.graph_c0	[C]	Energy production and conversion	Biological Process: generation of precursor metabolites and energy (GO:0006091);; Molecular Function: oxidoreductase activity, acting on the CH-CH group of donors (GO:0016627);; Biological Process: oxidation-reduction process (GO:0055114);;	K00234|1e-22|ppp:PHYPADRAFT_196863|hypothetical protein	[C]	Energy production and conversion	--	Succinate dehydrogenase [ubiquinone] flavoprotein subunit, mitochondrial (Precursor) GN=P0507H12.27 OS=Oryza sativa subsp. japonica (Rice) PE=2 SV=1	hypothetical protein SMAC_10193 [Sordaria macrospora k-hell]
c115276.graph_c0	--	--	--	--	--	--	--	--	N-acetylglucosamine-1-phosphodiester alpha-N-acetylglucosaminidase [Talaromyces marneffei PM1]
c141396.graph_c0	--	--	--	--	--	--	--	--	hypothetical protein PRUPE_ppa018408mg, partial [Prunus persica]
c95283.graph_c0	--	--	--	--	[S]	Function unknown	--	--	hypothetical protein AMTR_s00001p00059640 [Amborella trichopoda]
c48908.graph_c0	--	--	--	--	[R]	General function prediction only	--	Endonuclease OS=Nicotiana tabacum (Common tobacco) PE=2 SV=1	retrotransposon protein, putative, unclassified [Oryza sativa Japonica Group]
c123996.graph_c0	--	--	--	--	[R]	General function prediction only	--	--	PREDICTED: uncharacterized protein LOC101496183 [Cicer arietinum]
c118648.graph_c0	--	--	Molecular Function: binding (GO:0005488);; Biological Process: cellular process (GO:0009987);; Biological Process: ammonium transport (GO:0015696);; Cellular Component: membrane (GO:0016020);;	--	[R]	General function prediction only	--	Endonuclease OS=Nicotiana tabacum (Common tobacco) PE=2 SV=1	copia-like retrotransposable element [Arabidopsis thaliana]
c68403.graph_c0	--	--	--	--	[W]	Extracellular structures	FAR-17a/AIG1-like protein	--	predicted protein [Physcomitrella patens]
c51589.graph_c0	[C]	Energy production and conversion	Cellular Component: vacuolar proton-transporting V-type ATPase, V0 domain (GO:0000220);; Cellular Component: fungal-type vacuole membrane (GO:0000329);; Molecular Function: GTP binding (GO:0005525);; Biological Process: protein complex assembly (GO:0006461);; Biological Process: polyphosphate metabolic process (GO:0006797);; Biological Process: vacuolar acidification (GO:0007035);; Biological Pro…	K02154|4e-20|osa:4332270|Os03g0251500	[C]	Energy production and conversion	V-type ATPase 116kDa subunit family	V-type proton ATPase subunit a2 GN=VHA-a2 OS=Arabidopsis thaliana (Mouse-ear cress) PE=1 SV=1	hypothetical protein MYCGRDRAFT_69748 [Zymoseptoria tritici IPO323]
c99343.graph_c0	--	--	Cellular Component: plastid (GO:0009536);;	--	[R]	General function prediction only	PPR repeat family;; PPR repeat;; Pentatricopeptide repeat domain;; PPR repeat	Pentatricopeptide repeat-containing protein At1g15510, chloroplastic (Precursor) GN=PCMP-H73 OS=Arabidopsis thaliana (Mouse-ear cress) PE=3 SV=1	unknown [Picea sitchensis]
c121582.graph_c0	--	--	--	--	--	--	--	--	pol protein [Picea abies]
c99746.graph_c0	[Q]	Secondary metabolites biosynthesis, transport and catabolism	Molecular Function: copper ion binding (GO:0005507);; Cellular Component: extracellular region (GO:0005576);; Molecular Function: L-ascorbate oxidase activity (GO:0008447);; Biological Process: oxidation-reduction process (GO:0055114);;	--	[Q]	Secondary metabolites biosynthesis, transport and catabolism	Multicopper oxidase	L-ascorbate oxidase (Precursor) OS=Cucumis sativus (Cucumber) PE=1 SV=1	ascorbate oxidase-like protein [Picea abies]
c90133.graph_c0	[GEPR]	--	Molecular Function: inorganic phosphate transmembrane transporter activity (GO:0005315);; Biological Process: phosphate ion transport (GO:0006817);; Cellular Component: integral component of membrane (GO:0016021);; Biological Process: transmembrane transport (GO:0055085);;	--	[P]	Inorganic ion transport and metabolism	Sugar (and other) transporter;; Major Facilitator Superfamily	Inorganic phosphate transporter 1-4 GN=T7F6.11 OS=Arabidopsis thaliana (Mouse-ear cress) PE=1 SV=1	putative phosphate transporter [Cryptomeria japonica]
c130248.graph_c0	--	--	--	--	[QI]	--	Cytochrome P450	--	--
c82923.graph_c0	[R]	General function prediction only	--	--	--	--	TPR repeat;; Tetratricopeptide repeat;; Tetratricopeptide repeat;; Tetratricopeptide repeat;; Tetratricopeptide repeat;; Tetratricopeptide repeat;; Tetratricopeptide repeat;; Tetratricopeptide repeat;; Tetratricopeptide repeat	Uncharacterized protein ycf37 GN=ycf37 OS=Guillardia theta (Cryptomonas phi) PE=3 SV=1	unknown [Picea sitchensis]
c68572.graph_c0	--	--	--	--	--	--	--	Protein MOR1 OS=Oryza sativa subsp. japonica (Rice) PE=2 SV=1	hypothetical protein CL1870Contig1_01, partial [Pinus radiata]
c76258.graph_c0	--	--	Biological Process: vernalization response (GO:0010048);;	--	[H]	Coenzyme transport and metabolism	Biogenesis of lysosome-related organelles complex-1 subunit 2	Biogenesis of lysosome-related organelles complex 1 subunit 2 GN=BLOS2 OS=Arabidopsis thaliana (Mouse-ear cress) PE=1 SV=1	hypothetical protein AMTR_s00006p00254430 [Amborella trichopoda]
c146373.graph_c0	--	--	--	--	--	--	--	--	PREDICTED: uncharacterized protein LOC104611204 [Nelumbo nucifera]
c92103.graph_c0	--	--	--	--	--	--	--	--	unknown [Picea sitchensis]
c104301.graph_c0	--	--	--	--	--	--	--	--	nuclease, putative [Ricinus communis]
c83087.graph_c0	--	--	--	--	--	--	--	--	PREDICTED: mitochondrial fission regulator 1-like [Camelina sativa]
c86960.graph_c0	[T]	Signal transduction mechanisms	Biological Process: response to molecule of fungal origin (GO:0002238);; Cellular Component: plasma membrane (GO:0005886);; Biological Process: response to stress (GO:0006950);;	--	--	--	Universal stress protein family	Universal stress protein A-like protein GN=At3g01520 OS=Arabidopsis thaliana (Mouse-ear cress) PE=1 SV=2	PREDICTED: universal stress protein A-like protein isoform X1 [Phoenix dactylifera]
c70309.graph_c0	--	--	Molecular Function: catalytic activity (GO:0003824);;	--	--	--	Kringle domain;; Trypsin;; Domain of unknown function (DUF1986)	--	predicted protein [Hordeum vulgare subsp. vulgare]
c72131.graph_c0	--	--	--	--	--	--	--	Vegetative cell wall protein gp1 (Precursor) GN=GP1 OS=Chlamydomonas reinhardtii (Chlamydomonas smithii) PE=1 SV=1	hypothetical protein AMTR_s00013p00252180 [Amborella trichopoda]
c78826.graph_c0	--	--	--	--	--	--	--	--	PREDICTED: uncharacterized protein LOC104887397 [Beta vulgaris subsp. vulgaris]
c166796.graph_c0	--	--	--	--	--	--	--	--	hypothetical protein PRUPE_ppa019964mg, partial [Prunus persica]
c97211.graph_c0	--	--	--	--	--	--	PB1 domain	Mediator of RNA polymerase II transcription subunit 25 GN=F2J7.4 OS=Arabidopsis thaliana (Mouse-ear cress) PE=1 SV=1	unknown [Picea sitchensis]
c31052.graph_c0	--	--	Molecular Function: nucleic acid binding (GO:0003676);; Molecular Function: catalytic activity (GO:0003824);; Biological Process: DNA metabolic process (GO:0006259);;	--	[R]	General function prediction only	--	--	PREDICTED: uncharacterized protein LOC101513325 [Cicer arietinum]
c82329.graph_c1	[IQ]	--	--	K10526|1e-168|pop:POPTR_801594|ACLL20	[I]	Lipid transport and metabolism	AMP-binding enzyme	4-coumarate--CoA ligase-like 5 GN=F5M15.17 OS=Arabidopsis thaliana (Mouse-ear cress) PE=1 SV=2	hypothetical protein AMTR_s00001p00238960 [Amborella trichopoda]
c106949.graph_c0	--	--	Molecular Function: transferase activity (GO:0016740);;	--	[GC]	--	--	Crocetin glucosyltransferase 3 GN=GLT3 OS=Crocus sativus (Saffron) PE=1 SV=1	unknown [Picea sitchensis]
c83276.graph_c0	--	--	Cellular Component: vacuolar membrane (GO:0005774);; Cellular Component: endoplasmic reticulum (GO:0005783);; Cellular Component: Golgi apparatus (GO:0005794);; Cellular Component: plasma membrane (GO:0005886);; Biological Process: pentose-phosphate shunt (GO:0006098);; Molecular Function: xylose isomerase activity (GO:0009045);; Cellular Component: cytoplasmic membrane-bounded vesicle (GO:001602…	K01805|0.0|zma:100194385|hypothetical protein LOC100194385	--	--	Xylose isomerase-like TIM barrel	Xylose isomerase GN=XYLA OS=Arabidopsis thaliana (Mouse-ear cress) PE=2 SV=2	PREDICTED: xylose isomerase-like [Setaria italica]
c84602.graph_c0	--	--	--	--	[R]	General function prediction only	PPR repeat;; PPR repeat family;; Pentatricopeptide repeat domain;; PPR repeat	Pentatricopeptide repeat-containing protein At1g19720 OS=Arabidopsis thaliana (Mouse-ear cress) PE=2 SV=1	hypothetical protein 0_12933_01, partial [Pinus taeda]
c79429.graph_c0	--	--	--	--	--	--	--	--	unknown [Picea sitchensis]
c83661.graph_c0	--	--	--	K14326|1e-05|rcu:RCOM_1045400|hypothetical protein	--	--	--	--	--
c101312.graph_c0	--	--	--	K13130|2e-75|ppp:PHYPADRAFT_159939|hypothetical protein	--	--	Survival motor neuron (SMN) interacting protein 1 (SIP1)	--	predicted protein [Physcomitrella patens]
c76905.graph_c0	--	--	--	--	--	--	--	Uncharacterized protein At3g15000, mitochondrial GN=At3g15000 OS=Arabidopsis thaliana (Mouse-ear cress) PE=1 SV=1	unknown [Picea sitchensis]
c69291.graph_c0	--	--	Molecular Function: binding (GO:0005488);;	--	[U]	Intracellular trafficking, secretion, and vesicular transport	C2H2-type zinc finger;; Zinc finger, C2H2 type	--	unknown [Picea sitchensis]
c92567.graph_c0	[F]	Nucleotide transport and metabolism	Molecular Function: nucleotide binding (GO:0000166);; Molecular Function: RNA binding (GO:0003723);; Molecular Function: dihydroorotate oxidase activity (GO:0004158);; Cellular Component: mitochondrial inner membrane (GO:0005743);; Biological Process: purine nucleotide biosynthetic process (GO:0006164);; Biological Process: 'de novo' pyrimidine nucleobase biosynthetic process (GO:0006207);; Cellu…	K00254|0.0|sbi:SORBI_06g032850|hypothetical protein	[F]	Nucleotide transport and metabolism	Dihydroorotate dehydrogenase	Dihydroorotate dehydrogenase (quinone), mitochondrial (Precursor) OS=Oryza sativa subsp. japonica (Rice) PE=2 SV=1	hypothetical protein SELMODRAFT_440247 [Selaginella moellendorffii]
c79237.graph_c0	--	--	--	--	--	--	--	--	hypothetical protein PRUPE_ppa022462mg [Prunus persica]
c90168.graph_c0	[KL]	--	Biological Process: RNA splicing, via endonucleolytic cleavage and ligation (GO:0000394);; Biological Process: double-strand break repair via homologous recombination (GO:0000724);; Molecular Function: DNA binding (GO:0003677);; Molecular Function: ATP-dependent DNA helicase activity (GO:0004003);; Molecular Function: ATP binding (GO:0005524);; Cellular Component: nucleus (GO:0005634);; Biologica…	K10844|0.0|vvi:100240869|hypothetical protein LOC100240869	[KL]	--	Protein of unknown function (DUF1227);; Helicase C-terminal domain;; DEAD_2;; Type III restriction enzyme, res subunit;; DEAD/DEAH box helicase	DNA repair helicase UVH6 GN=F15K9.20 OS=Arabidopsis thaliana (Mouse-ear cress) PE=1 SV=1	PREDICTED: DNA repair helicase UVH6 [Musa acuminata subsp. malaccensis]
c72635.graph_c0	--	--	--	K14455|1e-09|ath:AT2G30970|ASP1	[E]	Amino acid transport and metabolism	--	Aspartate aminotransferase, mitochondrial (Precursor) GN=ASP1 OS=Arabidopsis thaliana (Mouse-ear cress) PE=1 SV=1	PREDICTED: aspartate aminotransferase, mitochondrial-like [Malus domestica]
c63564.graph_c0	--	--	--	--	[R]	General function prediction only	PPR repeat;; PPR repeat family;; PPR repeat;; Pentatricopeptide repeat domain	Pentatricopeptide repeat-containing protein At2g35030, mitochondrial (Precursor) GN=PCMP-E15 OS=Arabidopsis thaliana (Mouse-ear cress) PE=2 SV=1	unknown [Picea sitchensis]
c102119.graph_c0	--	--	--	--	[U]	Intracellular trafficking, secretion, and vesicular transport	N-terminal region of Chorein, a TM vesicle-mediated sorter;; Protein of unknown function (DUF1162)	--	hypothetical protein AMTR_s00084p00036460 [Amborella trichopoda]
c51781.graph_c0	--	--	--	--	--	--	Dirigent-like protein	--	dirigent-like protein [Picea sitchensis]
c94858.graph_c0	[CE]	--	Molecular Function: magnesium ion binding (GO:0000287);; Molecular Function: 3-isopropylmalate dehydrogenase activity (GO:0003862);; Biological Process: ubiquinone biosynthetic process (GO:0006744);; Biological Process: leucine biosynthetic process (GO:0009098);; Cellular Component: chloroplast stroma (GO:0009570);; Cellular Component: chloroplast envelope (GO:0009941);; Molecular Function: NAD b…	K00052|0.0|sbi:SORBI_06g033720|hypothetical protein	[E]	Amino acid transport and metabolism	Isocitrate/isopropylmalate dehydrogenase	3-isopropylmalate dehydrogenase 2, chloroplastic (Precursor) GN=T21F11.11 OS=Arabidopsis thaliana (Mouse-ear cress) PE=1 SV=1	PREDICTED: 3-isopropylmalate dehydrogenase 2, chloroplastic-like [Musa acuminata subsp. malaccensis]
c75971.graph_c0	[R]	General function prediction only	Molecular Function: oxidoreductase activity (GO:0016491);;	K06892|1e-139|ppp:PHYPADRAFT_181514|hypothetical protein	[QR]	--	non-haem dioxygenase in morphine synthesis N-terminal;; 2OG-Fe(II) oxygenase superfamily	Probable 2-oxoglutarate-dependent dioxygenase At3g49630 GN=At3g50210 OS=Arabidopsis thaliana (Mouse-ear cress) PE=2 SV=1	hypothetical protein AMTR_s00111p00067270 [Amborella trichopoda]
c160799.graph_c0	[L]	Replication, recombination and repair	Cellular Component: intracellular organelle (GO:0043229);;	--	--	--	Bacterial DNA-binding protein	DNA-binding protein HU homolog GN=hup OS=Guillardia theta (Cryptomonas phi) PE=3 SV=1	DNA-binding protein HU, putative [Ricinus communis]
c102130.graph_c0	[L]	Replication, recombination and repair	--	--	[R]	General function prediction only	PPR repeat family;; PPR repeat;; PPR repeat;; Pentatricopeptide repeat domain;; Tetratricopeptide repeat;; Mitochondrial ATPase expression;; Tetratricopeptide repeat	Pentatricopeptide repeat-containing protein At5g01110 GN=At5g01110 OS=Arabidopsis thaliana (Mouse-ear cress) PE=2 SV=1	hypothetical protein AMTR_s00048p00141020 [Amborella trichopoda]
c110466.graph_c0	[E]	Amino acid transport and metabolism	Molecular Function: glycine hydroxymethyltransferase activity (GO:0004372);; Cellular Component: nucleus (GO:0005634);; Cellular Component: mitochondrial respiratory chain complex I (GO:0005747);; Cellular Component: mitochondrial matrix (GO:0005759);; Cellular Component: plasma membrane (GO:0005886);; Biological Process: L-serine metabolic process (GO:0006563);; Molecular Function: methyltransfe…	K00600|1e-104|osa:4334048|Os03g0738400	[E]	Amino acid transport and metabolism	Serine hydroxymethyltransferase	Serine hydroxymethyltransferase, mitochondrial (Precursor) OS=Solanum tuberosum (Potato) PE=2 SV=1	unnamed protein product [Oryza sativa Japonica Group]
c82703.graph_c0	[T]	Signal transduction mechanisms	Molecular Function: phosphorelay response regulator activity (GO:0000156);; Biological Process: phosphorelay signal transduction system (GO:0000160);; Biological Process: regulation of transcription, DNA-templated (GO:0006355);; Biological Process: intracellular signal transduction (GO:0035556);;	K14492|5e-60|vvi:100243627|hypothetical protein LOC100243627	[K]	Transcription	Response regulator receiver domain	Two-component response regulator ARR3 GN=ARR3 OS=Arabidopsis thaliana (Mouse-ear cress) PE=2 SV=1	response regulator 1 protein [Pinus pinaster]
c98553.graph_c0	--	--	--	--	[BDT]	--	DIRP;; Myb-like DNA-binding domain	Protein ALWAYS EARLY 3 GN=MHC9 OS=Arabidopsis thaliana (Mouse-ear cress) PE=1 SV=1	PREDICTED: protein ALWAYS EARLY 2-like isoform X1 [Phoenix dactylifera]
c94550.graph_c0	[KL]	--	Molecular Function: nucleic acid binding (GO:0003676);; Biological Process: cellular process (GO:0009987);; Biological Process: regulation of gene expression (GO:0010468);; Molecular Function: hydrolase activity, acting on acid anhydrides, in phosphorus-containing anhydrides (GO:0016818);; Cellular Component: intracellular part (GO:0044424);;	--	[BK]	--	SNF2 family N-terminal domain;; DEAD/DEAH box helicase	ATP-dependent helicase BRM OS=Arabidopsis thaliana (Mouse-ear cress) PE=1 SV=1	hypothetical protein AMTR_s00009p00216420 [Amborella trichopoda]
c85781.graph_c0	[J]	Translation, ribosomal structure and biogenesis	Molecular Function: RNA binding (GO:0003723);; Molecular Function: structural constituent of ribosome (GO:0003735);; Biological Process: translation (GO:0006412);; Cellular Component: small ribosomal subunit (GO:0015935);;	K02969|2e-68|rcu:RCOM_1499710|40S ribosomal protein S20, putative	[J]	Translation, ribosomal structure and biogenesis	Ribosomal protein S10p/S20e	40S ribosomal protein S20-1 GN=RPS20C OS=Arabidopsis thaliana (Mouse-ear cress) PE=2 SV=2	PREDICTED: 40S ribosomal protein S20-2-like [Nelumbo nucifera]
c155374.graph_c0	[Q]	Secondary metabolites biosynthesis, transport and catabolism	--	--	--	--	--	--	putative ABC transporter permease ybbP [Beauveria bassiana D1-5]
c72082.graph_c0	--	--	--	--	--	--	--	Extensin (Precursor) OS=Daucus carota (Wild carrot) PE=2 SV=1	PREDICTED: extensin-like [Elaeis guineensis]
c79314.graph_c0	--	--	Molecular Function: lyase activity (GO:0016829);;	K01728|3e-12|rcu:RCOM_1083020|Pectate lyase precursor, putative (EC:4.2.2.2)	--	--	--	Pectate lyase (Precursor) OS=Zinnia violacea (Garden zinnia) PE=1 SV=1	unknown [Picea sitchensis]
c43360.graph_c0	--	--	--	--	[U]	Intracellular trafficking, secretion, and vesicular transport	--	Type I inositol 1,4,5-trisphosphate 5-phosphatase CVP2 GN=CVP2 OS=Arabidopsis thaliana (Mouse-ear cress) PE=1 SV=2	PREDICTED: type I inositol 1,4,5-trisphosphate 5-phosphatase CVP2-like isoform X2 [Cicer arietinum]
c101267.graph_c0	[L]	Replication, recombination and repair	Molecular Function: DNA binding (GO:0003677);; Biological Process: metabolic process (GO:0008152);; Molecular Function: 5'-3' exonuclease activity (GO:0008409);; Cellular Component: plastid (GO:0009536);;	--	--	--	5'-3' exonuclease, C-terminal SAM fold;; 5'-3' exonuclease, N-terminal resolvase-like domain	--	PREDICTED: uncharacterized protein LOC100250377 [Vitis vinifera]
c90109.graph_c0	[S]	Function unknown	Biological Process: cobalamin biosynthetic process (GO:0009236);; Molecular Function: lyase activity (GO:0016829);; Molecular Function: metal ion binding (GO:0046872);;	--	--	--	CbiX;; Cobalt chelatase (CbiK)	--	unknown [Picea sitchensis]
c147638.graph_c0	--	--	--	--	[R]	General function prediction only	--	Endonuclease OS=Nicotiana tabacum (Common tobacco) PE=2 SV=1	unknown [Picea sitchensis]
c99265.graph_c1	--	--	Molecular Function: hydrolase activity, acting on acid anhydrides (GO:0016817);;	--	[L]	Replication, recombination and repair	--	--	brca1 interacting protein helicase 1 brip1, putative [Ricinus communis]
c66395.graph_c0	--	--	Molecular Function: mRNA binding (GO:0003729);; Molecular Function: enoyl-CoA hydratase activity (GO:0004300);; Cellular Component: cytoplasm (GO:0005737);; Biological Process: fatty acid beta-oxidation (GO:0006635);; Molecular Function: microtubule binding (GO:0008017);; Molecular Function: oxidoreductase activity (GO:0016491);; Molecular Function: isomerase activity (GO:0016853);; Molecular Fun…	--	[I]	Lipid transport and metabolism	3-hydroxyacyl-CoA dehydrogenase, NAD binding domain	3-hydroxyacyl-CoA dehydrogenase GN=P0413A11.18 OS=Oryza sativa subsp. japonica (Rice) PE=1 SV=2	unknown [Picea sitchensis]
c71135.graph_c0	--	--	--	--	--	--	--	--	unknown [Solanum lycopersicum]
c83004.graph_c0	--	--	Biological Process: response to stress (GO:0006950);; Cellular Component: chloroplast stroma (GO:0009570);;	--	--	--	--	--	unknown [Picea sitchensis]
c69435.graph_c0	--	--	--	--	--	--	Dirigent-like protein	Dirigent protein 1 (Precursor) GN=DIR1 OS=Arabidopsis thaliana (Mouse-ear cress) PE=2 SV=1	unknown [Picea sitchensis]
c142548.graph_c0	--	--	Molecular Function: binding (GO:0005488);;	--	[R]	General function prediction only	--	--	hypothetical protein VITISV_017429 [Vitis vinifera]
c94403.graph_c0	--	--	Biological Process: activation of MAPKK activity (GO:0000186);; Molecular Function: MAP kinase kinase kinase activity (GO:0004709);; Molecular Function: ATP binding (GO:0005524);;	--	[T]	Signal transduction mechanisms	--	Probable receptor-like protein kinase At2g42960 GN=At2g42960 OS=Arabidopsis thaliana (Mouse-ear cress) PE=3 SV=1	receptor protein kinase [Glycine max]
c81754.graph_c0	[L]	Replication, recombination and repair	--	--	[R]	General function prediction only	--	Uncharacterized mitochondrial protein AtMg00860 GN=AtMg00860 OS=Arabidopsis thaliana (Mouse-ear cress) PE=4 SV=1	hypothetical protein PRUPE_ppa020671mg, partial [Prunus persica]
c94502.graph_c0	--	--	--	--	--	--	Plastocyanin-like domain	Lamin-like protein (Precursor) GN=At5g15350 OS=Arabidopsis thaliana (Mouse-ear cress) PE=1 SV=1	unknown [Picea sitchensis]
c87308.graph_c0	--	--	--	--	--	--	TFIIS helical bundle-like domain	Probable mediator of RNA polymerase II transcription subunit 26b GN=K2A11.1 OS=Arabidopsis thaliana (Mouse-ear cress) PE=2 SV=1	hypothetical protein AMTR_s00101p00137160 [Amborella trichopoda]
c162540.graph_c0	[J]	Translation, ribosomal structure and biogenesis	Cellular Component: ribosome (GO:0005840);;	K02865|2e-20|cme:CMP179C|60S ribosomal protein L10A	[J]	Translation, ribosomal structure and biogenesis	Ribosomal protein L1p/L10e family	60S ribosomal protein L10a-3 GN=RPL10AC OS=Arabidopsis thaliana (Mouse-ear cress) PE=2 SV=1	putative 60S ribosomal protein L10A [Picea purpurea]
c86403.graph_c0	--	--	--	--	--	--	Dof domain, zinc finger	Dof zinc finger protein DOF5.1 GN=DOF5.1 OS=Arabidopsis thaliana (Mouse-ear cress) PE=2 SV=1	Dof1 [Pinus pinaster]
c99371.graph_c0	--	--	--	--	--	--	KH domain;; KH domain	--	hypothetical protein AMTR_s00003p00235660 [Amborella trichopoda]
c52767.graph_c0	--	--	--	--	[R]	General function prediction only	--	--	PREDICTED: DEAD-box ATP-dependent RNA helicase 35-like [Phoenix dactylifera]
c128185.graph_c0	--	--	Molecular Function: UDP-N-acetylglucosamine diphosphorylase activity (GO:0003977);; Cellular Component: nucleus (GO:0005634);; Biological Process: chitin biosynthetic process (GO:0006031);; Biological Process: UDP-N-acetylglucosamine biosynthetic process (GO:0006048);;	K00972|5e-20|olu:OSTLU_26644|hypothetical protein	[M]	Cell wall/membrane/envelope biogenesis	UTP--glucose-1-phosphate uridylyltransferase	UDP-N-acetylglucosamine diphosphorylase 2 GN=F19I3.25 OS=Arabidopsis thaliana (Mouse-ear cress) PE=1 SV=1	nucleotide-diphospho-sugar transferase [Sphaerulina musiva SO2202]
c150468.graph_c0	[S]	Function unknown	--	--	--	--	--	--	--
c75865.graph_c0	--	--	Molecular Function: DNA binding (GO:0003677);; Molecular Function: RNA binding (GO:0003723);; Molecular Function: RNA-directed DNA polymerase activity (GO:0003964);; Molecular Function: RNA-DNA hybrid ribonuclease activity (GO:0004523);; Biological Process: RNA-dependent DNA replication (GO:0006278);; Biological Process: DNA recombination (GO:0006310);;	--	[R]	General function prediction only	--	--	PREDICTED: uncharacterized protein LOC104893305 [Beta vulgaris subsp. vulgaris]
c73219.graph_c0	[L]	Replication, recombination and repair	Molecular Function: nucleic acid binding (GO:0003676);; Biological Process: macromolecule metabolic process (GO:0043170);; Biological Process: primary metabolic process (GO:0044238);;	--	[R]	General function prediction only	--	Uncharacterized mitochondrial protein AtMg00860 GN=AtMg00860 OS=Arabidopsis thaliana (Mouse-ear cress) PE=4 SV=1	hypothetical protein VITISV_013041 [Vitis vinifera]
c24642.graph_c0	--	--	--	--	--	--	--	--	PREDICTED: uncharacterized protein LOC102664050 [Glycine max]
c86348.graph_c0	--	--	--	--	[R]	General function prediction only	--	Putative ribonuclease H protein At1g65750 GN=At1g65750 OS=Arabidopsis thaliana (Mouse-ear cress) PE=3 SV=1	PREDICTED: uncharacterized protein LOC104889591 [Beta vulgaris subsp. vulgaris]
c41595.graph_c0	[I]	Lipid transport and metabolism	Molecular Function: acetate-CoA ligase activity (GO:0003987);; Cellular Component: mitochondrion (GO:0005739);; Cellular Component: cytosol (GO:0005829);; Molecular Function: AMP binding (GO:0016208);; Biological Process: histone acetylation (GO:0016573);; Molecular Function: acid-ammonia (or amide) ligase activity (GO:0016880);; Biological Process: acetyl-CoA biosynthetic process from acetate (G…	K01895|2e-80|ppp:PHYPADRAFT_99786|hypothetical protein	[I]	Lipid transport and metabolism	AMP-binding enzyme	Acetyl-coenzyme A synthetase, chloroplastic/glyoxysomal (Precursor) GN=ACS OS=Arabidopsis thaliana (Mouse-ear cress) PE=1 SV=1	acetyl-coenzyme A synthetase [Sphaerulina musiva SO2202]
c119067.graph_c0	--	--	--	--	[W]	Extracellular structures	--	--	hypothetical protein MG5_05240, partial [Candida albicans P57072]
c16411.graph_c0	--	--	--	--	--	--	--	--	PREDICTED: probable receptor-like protein kinase At1g67000-like isoform X1 [Glycine max]
c85907.graph_c0	--	--	--	--	--	--	Protein of unknown function (DUF 659)	--	PREDICTED: uncharacterized protein LOC103978942 isoform X1 [Musa acuminata subsp. malaccensis]
c161919.graph_c0	[K]	Transcription	--	K11099|7e-07|rcu:RCOM_0293010|small nuclear ribonucleoprotein G, putative	[A]	RNA processing and modification	LSM domain	Probable small nuclear ribonucleoprotein G GN=At2g23930 OS=Arabidopsis thaliana (Mouse-ear cress) PE=2 SV=1	unnamed protein product [Blastocystis hominis]
c84364.graph_c0	--	--	--	--	--	--	Development and cell death domain	B2 protein OS=Daucus carota (Wild carrot) PE=2 SV=1	unknown [Picea sitchensis]
c108346.graph_c0	[Q]	Secondary metabolites biosynthesis, transport and catabolism	Molecular Function: monooxygenase activity (GO:0004497);; Molecular Function: iron ion binding (GO:0005506);; Molecular Function: electron carrier activity (GO:0009055);; Molecular Function: oxidoreductase activity, acting on paired donors, with incorporation or reduction of molecular oxygen (GO:0016705);; Molecular Function: heme binding (GO:0020037);; Biological Process: oxidation-reduction pro…	--	[Q]	Secondary metabolites biosynthesis, transport and catabolism	Cytochrome P450	Cytochrome P450 78A4 GN=CYP78A4 OS=Pinus radiata (Monterey pine) PE=2 SV=1	hypothetical protein 0_9482_01, partial [Pinus taeda]
c103715.graph_c0	--	--	Molecular Function: monooxygenase activity (GO:0004497);; Molecular Function: iron ion binding (GO:0005506);; Biological Process: isoprenoid metabolic process (GO:0006720);; Molecular Function: electron carrier activity (GO:0009055);; Molecular Function: oxidoreductase activity, acting on paired donors, with incorporation or reduction of molecular oxygen (GO:0016705);; Molecular Function: heme bi…	--	[Q]	Secondary metabolites biosynthesis, transport and catabolism	--	Ent-kaurene oxidase-like protein 1 {ECO:0000303|PubMed:15316288} OS=Oryza sativa subsp. japonica (Rice) PE=5 SV=1	KO1 [Pinus tabuliformis]
c27576.graph_c0	[L]	Replication, recombination and repair	--	--	[R]	General function prediction only	--	--	hypothetical protein JCGZ_24323 [Jatropha curcas]
c82831.graph_c0	--	--	Biological Process: dephosphorylation (GO:0016311);; Molecular Function: phosphatase activity (GO:0016791);;	--	--	--	5' nucleotidase, deoxy (Pyrimidine), cytosolic type C protein (NT5C)	--	hypothetical protein CICLE_v10008817mg [Citrus clementina]
c104668.graph_c0	--	--	--	--	--	--	--	--	unknown [Picea sitchensis]
c131556.graph_c0	--	--	Molecular Function: nucleotide binding (GO:0000166);; Molecular Function: catalytic activity (GO:0003824);; Biological Process: cellular protein metabolic process (GO:0044267);; Biological Process: nucleic acid metabolic process (GO:0090304);;	--	[R]	General function prediction only	--	--	hypothetical protein VITISV_022310 [Vitis vinifera]
c26605.graph_c0	--	--	--	--	--	--	Ubiquinol-cytochrome-c reductase complex subunit (QCR10)	--	hypothetical protein MYCFIDRAFT_88444 [Pseudocercospora fijiensis CIRAD86]
c94902.graph_c0	--	--	Molecular Function: catalytic activity (GO:0003824);; Biological Process: metabolic process (GO:0008152);;	--	[R]	General function prediction only	--	--	PREDICTED: phospholipase D Z-like [Musa acuminata subsp. malaccensis]
c72901.graph_c0	--	--	--	--	[R]	General function prediction only	--	RNA-directed DNA polymerase homolog OS=Oenothera berteroana (Bertero&apos;s evening primrose) PE=4 SV=1	reverse transcriptase, partial [Sciadopitys verticillata]
c101495.graph_c0	--	--	--	K06118|2e-14|zma:100282424|UDP-sulfoquinovose synthase	[M]	Cell wall/membrane/envelope biogenesis	--	UDP-sulfoquinovose synthase, chloroplastic (Precursor) GN=SQD1 OS=Spinacia oleracea (Spinach) PE=1 SV=1	PREDICTED: UDP-sulfoquinovose synthase, chloroplastic [Nicotiana tomentosiformis]
c100234.graph_c0	[K]	Transcription	Molecular Function: DNA binding (GO:0003677);; Molecular Function: sequence-specific DNA binding transcription factor activity (GO:0003700);; Molecular Function: DNA-directed RNA polymerase activity (GO:0003899);; Cellular Component: nucleus (GO:0005634);; Biological Process: regulation of transcription, DNA-templated (GO:0006355);; Biological Process: embryo sac egg cell differentiation (GO:0009…	K03021|0.0|ppp:PHYPADRAFT_176819|hypothetical protein	[K]	Transcription	RNA polymerase Rpb2, domain 6;; RNA polymerase beta subunit;; RNA polymerase Rpb2, domain 7;; RNA polymerase Rpb2, domain 2;; RNA polymerase Rpb2, domain 3;; RNA polymerase Rpb2, domain 4;; RNA polymerase Rpb2, domain 5	DNA-directed RNA polymerase II subunit RPB2 GN=RPB2 OS=Solanum lycopersicum (Tomato) PE=2 SV=1	predicted protein [Physcomitrella patens]
c85770.graph_c0	--	--	--	--	[R]	General function prediction only	--	--	hypothetical protein VITISV_015915 [Vitis vinifera]
c61874.graph_c1	--	--	Biological Process: drug transmembrane transport (GO:0006855);; Molecular Function: drug transmembrane transporter activity (GO:0015238);; Molecular Function: antiporter activity (GO:0015297);; Cellular Component: membrane (GO:0016020);;	--	[R]	General function prediction only	MatE	Protein TRANSPARENT TESTA 12 GN=F17J16_80 OS=Arabidopsis thaliana (Mouse-ear cress) PE=2 SV=1	PREDICTED: protein TRANSPARENT TESTA 12-like [Phoenix dactylifera]
c142216.graph_c0	--	--	Molecular Function: catalytic activity (GO:0003824);; Molecular Function: binding (GO:0005488);;	--	[K]	Transcription	Hydrophobic surface binding protein A	Vegetative cell wall protein gp1 (Precursor) GN=GP1 OS=Chlamydomonas reinhardtii (Chlamydomonas smithii) PE=1 SV=1	hypothetical protein OsI_08308 [Oryza sativa Indica Group]
c145369.graph_c0	--	--	--	--	--	--	Four helix bundle sensory module for signal transduction	--	--
c141167.graph_c0	[O]	Posttranslational modification, protein turnover, chaperones	Cellular Component: proteasome complex (GO:0000502);; Molecular Function: ATP binding (GO:0005524);; Cellular Component: cytoplasm (GO:0005737);; Biological Process: proteolysis (GO:0006508);; Molecular Function: peptidase activity (GO:0008233);; Molecular Function: nucleoside-triphosphatase activity (GO:0017111);; Biological Process: protein catabolic process (GO:0030163);;	K03063|9e-39|vcn:VOLCADRAFT_79465|rpt3	[O]	Posttranslational modification, protein turnover, chaperones	--	26S protease regulatory subunit 6B homolog GN=MCK7.16 OS=Arabidopsis thaliana (Mouse-ear cress) PE=1 SV=1	26S proteasome subunit P45 [Sphaerulina musiva SO2202]
c47039.graph_c0	--	--	Molecular Function: nucleic acid binding (GO:0003676);; Biological Process: DNA metabolic process (GO:0006259);;	--	[R]	General function prediction only	--	--	unknown [Picea sitchensis]
c79548.graph_c0	--	--	--	--	[R]	General function prediction only	PPR repeat family;; PPR repeat;; Pentatricopeptide repeat domain;; PPR repeat	Pentatricopeptide repeat-containing protein At3g46790, chloroplastic (Precursor) GN=T6H20.180 OS=Arabidopsis thaliana (Mouse-ear cress) PE=2 SV=1	unknown [Picea sitchensis]
c121070.graph_c0	--	--	--	--	[R]	General function prediction only	--	--	unknown [Picea sitchensis]
c149140.graph_c0	[O]	Posttranslational modification, protein turnover, chaperones	--	--	[C]	Energy production and conversion	SPFH domain / Band 7 family	--	band 7 family protein isoform 2 [Galdieria sulphuraria]
c87979.graph_c1	--	--	--	--	[BD]	--	--	--	unknown [Picea sitchensis]
c99913.graph_c0	--	--	--	--	--	--	--	Anther-specific proline-rich protein APG (Fragment) GN=APG OS=Brassica napus (Rape) PE=2 SV=1	PREDICTED: putative glycine-rich cell wall structural protein 1 [Nelumbo nucifera]
c85501.graph_c0	[Z]	Cytoskeleton	Molecular Function: motor activity (GO:0003774);; Molecular Function: actin binding (GO:0003779);; Molecular Function: ATP binding (GO:0005524);; Cellular Component: myosin complex (GO:0016459);;	--	[Z]	Cytoskeleton	Myosin head (motor domain)	Myosin-15 GN=XI-I OS=Arabidopsis thaliana (Mouse-ear cress) PE=2 SV=1	PREDICTED: myosin-2 heavy chain-like [Cucumis sativus]
c92326.graph_c0	--	--	--	--	[I]	Lipid transport and metabolism	CRAL/TRIO domain	Phosphatidylinositol/phosphatidylcholine transfer protein SFH8 GN=SFH8 OS=Arabidopsis thaliana (Mouse-ear cress) PE=2 SV=1	unknown [Picea sitchensis]
c89612.graph_c0	--	--	--	--	--	--	--	Methyl-CpG-binding domain-containing protein 9 GN=MBD9 OS=Arabidopsis thaliana (Mouse-ear cress) PE=2 SV=1	PREDICTED: uncharacterized protein LOC101244658 [Solanum lycopersicum]
c86743.graph_c0	--	--	Biological Process: very long-chain fatty acid metabolic process (GO:0000038);; Biological Process: lipid biosynthetic process (GO:0008610);; Biological Process: response to cold (GO:0009409);; Molecular Function: transferase activity, transferring acyl groups (GO:0016746);; Biological Process: cuticle development (GO:0042335);;	--	--	--	FAE1/Type III polyketide synthase-like protein;; Chalcone and stilbene synthases, C-terminal domain;; 3-Oxoacyl-[acyl-carrier-protein (ACP)] synthase III C terminal;; Chalcone and stilbene synthases, N-terminal domain	3-ketoacyl-CoA synthase 4 GN=KCS4 OS=Arabidopsis thaliana (Mouse-ear cress) PE=2 SV=1	unknown [Picea sitchensis]
c98462.graph_c0	--	--	--	--	--	--	Ankyrin repeats (many copies)	--	unknown [Picea sitchensis]
c89465.graph_c0	[R]	General function prediction only	--	--	[T]	Signal transduction mechanisms	Rab-GTPase-TBC domain	--	hypothetical protein AMTR_s00066p00146980 [Amborella trichopoda]
c96910.graph_c0	--	--	--	--	--	--	Late embryogenesis abundant protein	--	hypothetical protein AMTR_s00017p00215910 [Amborella trichopoda]
c90222.graph_c0	--	--	Molecular Function: ion binding (GO:0043167);; Biological Process: single-organism cellular process (GO:0044763);; Biological Process: response to stimulus (GO:0050896);; Biological Process: biological regulation (GO:0065007);;	--	--	--	Transferrin;; ABC transporter, phosphonate, periplasmic substrate-binding protein	Classical arabinogalactan protein 1 (Precursor) GN=AGP1 OS=Arabidopsis thaliana (Mouse-ear cress) PE=2 SV=2	hypothetical protein AMTR_s00175p00040470 [Amborella trichopoda]
c94085.graph_c0	--	--	--	--	[AR]	--	--	Proline-rich receptor-like protein kinase PERK12 OS=Arabidopsis thaliana (Mouse-ear cress) PE=2 SV=2	hypothetical protein AMTR_s00021p00200510 [Amborella trichopoda]
c127380.graph_c0	--	--	--	--	--	--	--	--	unknown [Medicago truncatula]
c149221.graph_c0	--	--	Cellular Component: mitochondrion (GO:0005739);; Molecular Function: N-acetyltransferase activity (GO:0008080);; Biological Process: alpha-amino acid biosynthetic process (GO:1901607);;	--	--	--	--	--	hypothetical protein BAUCODRAFT_106769 [Baudoinia compniacensis UAMH 10762]
c151096.graph_c0	[E]	Amino acid transport and metabolism	Cellular Component: membrane (GO:0016020);; Molecular Function: transferase activity (GO:0016740);;	--	--	--	--	--	Putrescine transport system permease protein PotI [Beauveria bassiana D1-5]
c72580.graph_c0	--	--	--	--	--	--	--	--	unknown [Picea sitchensis]
c58968.graph_c0	--	--	Molecular Function: binding (GO:0005488);; Biological Process: macromolecule metabolic process (GO:0043170);; Biological Process: primary metabolic process (GO:0044238);;	--	--	--	--	--	hypothetical protein VITISV_024841 [Vitis vinifera]
c154938.graph_c0	--	--	--	--	--	--	--	--	hypothetical protein MYCGRDRAFT_81999 [Zymoseptoria tritici IPO323]
c106792.graph_c0	--	--	Cellular Component: integral component of membrane (GO:0016021);;	--	[E]	Amino acid transport and metabolism	--	Probable amino acid permease 7 GN=AAP7 OS=Arabidopsis thaliana (Mouse-ear cress) PE=1 SV=1	unknown [Picea sitchensis]
c138704.graph_c0	--	--	Biological Process: regulation of transcription, DNA-templated (GO:0006355);;	--	--	--	--	Scarecrow-like protein 3 GN=SCL3 OS=Arabidopsis thaliana (Mouse-ear cress) PE=2 SV=1	PREDICTED: DELLA protein RGL1-like [Elaeis guineensis]
c162427.graph_c0	[R]	General function prediction only	--	--	--	--	Tetratricopeptide repeat;; TPR repeat	--	--
c122889.graph_c0	--	--	Molecular Function: iron ion binding (GO:0005506);; Biological Process: aromatic amino acid family metabolic process (GO:0009072);; Molecular Function: oxidoreductase activity, acting on single donors with incorporation of molecular oxygen, incorporation of two atoms of oxygen (GO:0016702);; Biological Process: pyridine nucleotide biosynthetic process (GO:0019363);;	K00452|1e-39|cme:CMF152C|3-hydroxyanthranilate 3,4-dioxygenase	[E]	Amino acid transport and metabolism	3-hydroxyanthranilic acid dioxygenase;; Cupin domain	--	hypothetical protein GLOINDRAFT_337366 [Rhizophagus irregularis DAOM 181602]
c80172.graph_c0	--	--	--	--	--	--	--	--	hypothetical protein [Phaseolus vulgaris]
c55519.graph_c0	--	--	--	--	--	--	Transferase family	Omega-hydroxypalmitate O-feruloyl transferase GN=MEE6.11 OS=Arabidopsis thaliana (Mouse-ear cress) PE=1 SV=1	unknown [Picea sitchensis]
c141254.graph_c0	--	--	Biological Process: glycerol ether metabolic process (GO:0006662);; Molecular Function: electron carrier activity (GO:0009055);; Cellular Component: chloroplast (GO:0009507);; Biological Process: plastid organization (GO:0009657);; Molecular Function: protein disulfide oxidoreductase activity (GO:0015035);; Molecular Function: oxidoreductase activity, acting on a sulfur group of donors, disulfide…	--	--	--	--	Thioredoxin M5, chloroplastic (Precursor) GN=TRXM OS=Oryza sativa subsp. japonica (Rice) PE=2 SV=1	Os12g0188700 [Oryza sativa Japonica Group]
c38878.graph_c0	--	--	--	--	--	--	NmrA-like family	Isoflavone reductase-like protein OS=Olea europaea (Common olive) PE=1 SV=1	unknown [Picea sitchensis]
c92778.graph_c0	[J]	Translation, ribosomal structure and biogenesis	Biological Process: primary metabolic process (GO:0044238);; Cellular Component: chloroplast part (GO:0044434);;	--	--	--	Sigma 54 modulation protein / S30EA ribosomal protein	Ribosome-binding factor PSRP1, chloroplastic (Precursor) GN=PSRP1 OS=Spinacia oleracea (Spinach) PE=1 SV=2	unknown [Picea sitchensis]
c69374.graph_c0	--	--	Molecular Function: binding (GO:0005488);;	--	[R]	General function prediction only	Reverse transcriptase (RNA-dependent DNA polymerase)	Endonuclease OS=Nicotiana tabacum (Common tobacco) PE=2 SV=1	hypothetical protein VITISV_037249 [Vitis vinifera]
c85114.graph_c0	[E]	Amino acid transport and metabolism	Molecular Function: asparaginase activity (GO:0004067);; Cellular Component: cytosol (GO:0005829);; Biological Process: glycoprotein catabolic process (GO:0006516);;	K13051|1e-117|vvi:100250923|hypothetical protein LOC100250923	[E]	Amino acid transport and metabolism	Asparaginase;; Asparaginase	Isoaspartyl peptidase/L-asparaginase 1 subunit beta (Precursor) GN=At5g08100 OS=Arabidopsis thaliana (Mouse-ear cress) PE=1 SV=2	PREDICTED: isoaspartyl peptidase/L-asparaginase 1-like [Phoenix dactylifera]
c100413.graph_c0	--	--	--	K12591|0.0|pop:POPTR_1096842|hypothetical protein	[J]	Translation, ribosomal structure and biogenesis	3'-5' exonuclease;; HRDC domain;; PMC2NT (NUC016) domain	--	PREDICTED: exosome component 10 [Nelumbo nucifera]
c79518.graph_c0	--	--	Biological Process: innate immune response (GO:0045087);;	K13456|1e-53|vvi:100258114|hypothetical protein LOC100258114	--	--	Cleavage site for pathogenic type III effector avirulence factor Avr	RPM1-interacting protein 4 GN=RIN4 OS=Arabidopsis thaliana (Mouse-ear cress) PE=1 SV=1	unknown [Picea sitchensis]
c109848.graph_c0	--	--	--	K10582|4e-06|ppp:PHYPADRAFT_168742|hypothetical protein	--	--	--	--	--
c128651.graph_c0	--	--	--	--	[C]	Energy production and conversion	UcrQ family	--	ubiquinol-cytochrome c reductase subunit 8 [Capronia epimyces CBS 606.96]
c101561.graph_c0	--	--	Molecular Function: binding (GO:0005488);;	--	[R]	General function prediction only	Reverse transcriptase (RNA-dependent DNA polymerase)	--	hypothetical protein SELMODRAFT_425101 [Selaginella moellendorffii]
c101711.graph_c0	--	--	--	--	--	--	Ricin-type beta-trefoil lectin domain-like	--	unknown [Picea sitchensis]
c46836.graph_c0	--	--	Molecular Function: calcium ion binding (GO:0005509);;	--	--	--	EF hand;; EF-hand domain pair;; EF hand;; EF-hand domain;; EF-hand domain pair	--	unknown [Picea sitchensis]
c108275.graph_c0	--	--	--	--	--	--	--	--	PREDICTED: probable H/ACA ribonucleoprotein complex subunit 1 [Zea mays]
c141412.graph_c0	--	--	--	--	--	--	--	--	Putative ribonuclease H protein, partial [Glycine soja]
c70754.graph_c0	--	--	--	--	[S]	Function unknown	Uncharacterised protein family (UPF0041)	Mitochondrial pyruvate carrier 1 {ECO:0000305} OS=Arabidopsis thaliana (Mouse-ear cress) PE=3 SV=1	unknown [Picea sitchensis]
c15440.graph_c0	--	--	--	--	--	--	--	--	PREDICTED: uncharacterized protein LOC104879784 [Vitis vinifera]
c79604.graph_c0	[RTKL]	--	Molecular Function: nucleotide binding (GO:0000166);; Molecular Function: protein kinase activity (GO:0004672);; Biological Process: phosphorylation (GO:0016310);;	--	--	--	D-mannose binding lectin;; Protein tyrosine kinase;; Protein kinase domain	G-type lectin S-receptor-like serine/threonine-protein kinase SD2-5 (Precursor) GN=SD25 OS=Arabidopsis thaliana (Mouse-ear cress) PE=1 SV=1	hypothetical protein SELMODRAFT_103141 [Selaginella moellendorffii]
c86949.graph_c0	--	--	Cellular Component: Golgi membrane (GO:0000139);; Molecular Function: SNARE binding (GO:0000149);; Cellular Component: cis-Golgi network (GO:0005801);; Biological Process: lipid transport (GO:0006869);; Biological Process: ER to Golgi vesicle-mediated transport (GO:0006888);; Biological Process: intra-Golgi vesicle-mediated transport (GO:0006891);; Biological Process: membrane fusion (GO:0006944)…	K08495|1e-93|rcu:RCOM_0470970|golgi snare 11 protein, putative	[U]	Intracellular trafficking, secretion, and vesicular transport	Snare region anchored in the vesicle membrane C-terminus	Golgi SNAP receptor complex member 1-1 GN=GOS11 OS=Arabidopsis thaliana (Mouse-ear cress) PE=2 SV=1	unknown [Picea sitchensis]
c76391.graph_c0	--	--	--	--	[I]	Lipid transport and metabolism	--	Phosphatidylinositol/phosphatidylcholine transfer protein SFH6 GN=SFH6 OS=Arabidopsis thaliana (Mouse-ear cress) PE=2 SV=1	unknown [Picea sitchensis]
c93789.graph_c0	--	--	--	--	--	--	--	--	PREDICTED: uncharacterized protein LOC104211895 [Nicotiana sylvestris]
c120187.graph_c0	--	--	--	--	--	--	--	--	HAT transposon superfamily, putative [Theobroma cacao]
c82783.graph_c0	--	--	--	--	--	--	--	Protein POLAR LOCALIZATION DURING ASYMMETRIC DIVISION AND REDISTRIBUTION GN=POLAR OS=Arabidopsis thaliana (Mouse-ear cress) PE=2 SV=1	PREDICTED: uncharacterized protein LOC104602669 isoform X1 [Nelumbo nucifera]
c69965.graph_c0	[M]	Cell wall/membrane/envelope biogenesis	Molecular Function: glycogen (starch) synthase activity (GO:0004373);; Cellular Component: mitochondrion (GO:0005739);; Biological Process: glycogen biosynthetic process (GO:0005978);;	--	[G]	Carbohydrate transport and metabolism	Glycogen synthase;; Glycosyl transferases group 1	Nuclear pore complex protein NUP62 {ECO:0000303|PubMed:21189294} OS=Arabidopsis thaliana (Mouse-ear cress) PE=1 SV=1	glycosyltransferase family 3 protein [Sphaerulina musiva SO2202]
c70611.graph_c0	--	--	--	--	[R]	General function prediction only	PPR repeat;; PPR repeat	Pentatricopeptide repeat-containing protein At4g37170 OS=Arabidopsis thaliana (Mouse-ear cress) PE=3 SV=1	hypothetical protein 0_12933_01, partial [Pinus taeda]
c83795.graph_c0	--	--	--	--	[U]	Intracellular trafficking, secretion, and vesicular transport	VHS domain;; GAT domain	--	unknown [Picea sitchensis]
c95782.graph_c0	--	--	--	--	--	--	--	--	unknown [Picea sitchensis]
c85592.graph_c0	--	--	Molecular Function: iron ion binding (GO:0005506);; Molecular Function: electron carrier activity (GO:0009055);; Cellular Component: integral component of membrane (GO:0016021);; Molecular Function: heme binding (GO:0020037);; Molecular Function: abieta-7,13-dien-18-ol hydroxylase activity (GO:0036204);; Biological Process: oxidation-reduction process (GO:0055114);;	--	[QI]	--	--	Cytochrome P450 720B2 GN=CYP720B2 OS=Pinus taeda (Loblolly pine) PE=2 SV=1	CYP720B2 [Pinus banksiana]
c78949.graph_c0	--	--	--	--	[R]	General function prediction only	--	--	hypothetical protein VITISV_040588 [Vitis vinifera]
c94464.graph_c0	--	--	Biological Process: protein homooligomerization (GO:0051260);;	--	[R]	General function prediction only	BTB/POZ domain	BTB/POZ domain-containing protein At3g09030 GN=At3g09030 OS=Arabidopsis thaliana (Mouse-ear cress) PE=2 SV=1	unknown [Picea sitchensis]
c90269.graph_c0	--	--	--	--	[DR]	--	BTB/POZ domain;; MATH domain	BTB/POZ and MATH domain-containing protein 4 GN=BPM4 OS=Arabidopsis thaliana (Mouse-ear cress) PE=1 SV=1	unknown [Picea sitchensis]
c81170.graph_c0	--	--	--	--	[R]	General function prediction only	PPR repeat family;; PPR repeat;; PPR repeat;; Pentatricopeptide repeat domain	Pentatricopeptide repeat-containing protein At5g16860 GN=PCMP-H92 OS=Arabidopsis thaliana (Mouse-ear cress) PE=2 SV=1	unknown [Picea sitchensis]
c89750.graph_c0	--	--	Cellular Component: mitochondrial inner membrane (GO:0005743);; Cellular Component: vacuolar membrane (GO:0005774);; Cellular Component: plasma membrane (GO:0005886);; Biological Process: glucose catabolic process (GO:0006007);; Biological Process: mitochondrial transport (GO:0006839);; Cellular Component: plasmodesma (GO:0009506);; Cellular Component: chloroplast (GO:0009507);; Biological Proces…	--	[C]	Energy production and conversion	Mitochondrial carrier protein	Mitochondrial uncoupling protein 1 GN=F24B22.70 OS=Arabidopsis thaliana (Mouse-ear cress) PE=1 SV=1	unknown [Picea sitchensis]
c73643.graph_c0	--	--	Cellular Component: nucleus (GO:0005634);; Biological Process: regulation of transcription, DNA-templated (GO:0006355);; Molecular Function: transferase activity, transferring acyl groups other than amino-acyl groups (GO:0016747);;	K11308|5e-71|vvi:100247177|hypothetical protein LOC100247177	[B]	Chromatin structure and dynamics	MOZ/SAS family	Probable MYST-like histone acetyltransferase 1 GN=HAG4 OS=Arabidopsis thaliana (Mouse-ear cress) PE=2 SV=1	PREDICTED: putative MYST-like histone acetyltransferase 1 [Malus domestica]
c79354.graph_c0	[L]	Replication, recombination and repair	Biological Process: cytokinesis by cell plate formation (GO:0000911);; Molecular Function: DNA binding (GO:0003677);; Molecular Function: DNA helicase activity (GO:0003678);; Molecular Function: ATP binding (GO:0005524);; Cellular Component: nucleus (GO:0005634);; Biological Process: DNA unwinding involved in DNA replication (GO:0006268);; Biological Process: DNA replication initiation (GO:000627…	K02541|0.0|ppp:PHYPADRAFT_114055|hypothetical protein	[L]	Replication, recombination and repair	MCM2/3/5 family;; MCM N-terminal domain	DNA replication licensing factor MCM3 homolog 3 GN=ROA3 OS=Zea mays (Maize) PE=2 SV=1	predicted protein [Physcomitrella patens]
c129871.graph_c0	--	--	Molecular Function: binding (GO:0005488);;	--	[R]	General function prediction only	--	--	hypothetical protein PRUPE_ppa019964mg, partial [Prunus persica]
c60892.graph_c0	--	--	Molecular Function: pyrroline-5-carboxylate reductase activity (GO:0004735);; Cellular Component: cytoplasm (GO:0005737);; Biological Process: oxidation-reduction process (GO:0055114);; Biological Process: L-proline biosynthetic process (GO:0055129);;	K00286|1e-115|pop:POPTR_831811|pyrroline-5-carboxylate reductase (EC:1.5.1.2)	[E]	Amino acid transport and metabolism	Pyrroline-5-carboxylate reductase dimerisation;; NADP oxidoreductase coenzyme F420-dependent;; NAD-dependent glycerol-3-phosphate dehydrogenase N-terminus	Pyrroline-5-carboxylate reductase GN=PROC OS=Pisum sativum (Garden pea) PE=2 SV=1	unknown [Picea sitchensis]
c66949.graph_c2	[L]	Replication, recombination and repair	Molecular Function: binding (GO:0005488);; Biological Process: macromolecule metabolic process (GO:0043170);; Biological Process: primary metabolic process (GO:0044238);;	--	[R]	General function prediction only	--	RNA-directed DNA polymerase homolog OS=Oenothera berteroana (Bertero&apos;s evening primrose) PE=4 SV=1	Ty3/gypsy retrotransposon protein [Beta vulgaris subsp. vulgaris]
c87790.graph_c0	--	--	--	--	[R]	General function prediction only	--	--	PREDICTED: uncharacterized protein LOC103408213 [Malus domestica]
c155221.graph_c0	--	--	Molecular Function: nucleotide binding (GO:0000166);; Cellular Component: nucleus (GO:0005634);; Biological Process: protein N-linked glycosylation (GO:0006487);; Biological Process: fatty acid beta-oxidation (GO:0006635);; Biological Process: lateral root formation (GO:0010311);; Biological Process: protein import into peroxisome matrix (GO:0016558);; Molecular Function: transferase activity (GO…	--	[S]	Function unknown	--	--	hypothetical protein AMTR_s00030p00083820 [Amborella trichopoda]
c95988.graph_c0	--	--	--	--	--	--	F-box-like	F-box/LRR-repeat protein At1g67190 GN=At1g67190 OS=Arabidopsis thaliana (Mouse-ear cress) PE=2 SV=1	hypothetical protein AMTR_s00031p00020980 [Amborella trichopoda]
c72840.graph_c0	[O]	Posttranslational modification, protein turnover, chaperones	Biological Process: ubiquitin-dependent protein catabolic process (GO:0006511);; Molecular Function: ligase activity (GO:0016874);;	K03094|1e-25|vcn:VOLCADRAFT_73445|hypothetical protein	[O]	Posttranslational modification, protein turnover, chaperones	Skp1 family, tetramerisation domain;; Skp1 family, dimerisation domain	SKP1-like protein 1B GN=MJC20.30 OS=Arabidopsis thaliana (Mouse-ear cress) PE=1 SV=1	unknown [Picea sitchensis]
c135646.graph_c0	--	--	--	--	[R]	General function prediction only	--	Uncharacterized mitochondrial protein AtMg00860 GN=AtMg00860 OS=Arabidopsis thaliana (Mouse-ear cress) PE=4 SV=1	hypothetical protein PRUPE_ppa019964mg, partial [Prunus persica]
c74602.graph_c0	--	--	--	--	[K]	Transcription	--	--	PREDICTED: RNA polymerase I-specific transcription initiation factor RRN3-like [Nelumbo nucifera]
c97758.graph_c0	--	--	--	K14300|0.0|vvi:100249432|hypothetical protein LOC100249432	--	--	Nup133 N terminal like;; Non-repetitive/WGA-negative nucleoporin C-terminal	Nuclear pore complex protein NUP133 {ECO:0000303|PubMed:21189294} OS=Arabidopsis thaliana (Mouse-ear cress) PE=1 SV=1	PREDICTED: nuclear pore complex protein NUP133 isoform X1 [Elaeis guineensis]
c90152.graph_c0	[F]	Nucleotide transport and metabolism	Molecular Function: phosphoribosylaminoimidazole carboxylase activity (GO:0004638);; Molecular Function: ATP binding (GO:0005524);; Biological Process: 'de novo' IMP biosynthetic process (GO:0006189);; Molecular Function: 5-(carboxyamino)imidazole ribonucleotide mutase activity (GO:0034023);; Molecular Function: metal ion binding (GO:0046872);;	K11808|0.0|ppp:PHYPADRAFT_189585|hypothetical protein	[F]	Nucleotide transport and metabolism	AIR carboxylase;; ATP-grasp domain;; ATP-grasp domain;; D-ala D-ala ligase C-terminus	Phosphoribosylaminoimidazole carboxylase, chloroplastic (Precursor; Fragment) GN=PURKE OS=Vigna aconitifolia (Moth bean) PE=2 SV=1	PREDICTED: phosphoribosylaminoimidazole carboxylase, chloroplastic [Elaeis guineensis]
c165204.graph_c0	[O]	Posttranslational modification, protein turnover, chaperones	Molecular Function: ATP-dependent peptidase activity (GO:0004176);; Molecular Function: metalloendopeptidase activity (GO:0004222);; Molecular Function: protein binding (GO:0005515);; Molecular Function: ATP binding (GO:0005524);; Biological Process: pentose-phosphate shunt (GO:0006098);; Biological Process: ATP catabolic process (GO:0006200);; Biological Process: proteolysis (GO:0006508);; Cellu…	K03798|4e-39|ath:AT1G50250|FTSH1	[O]	Posttranslational modification, protein turnover, chaperones	--	ATP-dependent zinc metalloprotease FTSH 1, chloroplastic (Precursor) GN=F14I3.14 OS=Arabidopsis thaliana (Mouse-ear cress) PE=1 SV=2	BnaA07g26630D [Brassica napus]
c51144.graph_c0	--	--	Molecular Function: catalytic activity (GO:0003824);;	--	--	--	TIR domain;; TIR domain	TMV resistance protein N GN=N OS=Nicotiana glutinosa (Tobacco) PE=1 SV=1	unknown [Picea sitchensis]
c82351.graph_c0	--	--	--	--	--	--	--	--	unknown [Picea sitchensis]
c78845.graph_c0	[KAD]	--	Molecular Function: binding (GO:0005488);;	K09422|5e-78|vvi:100266482|hypothetical protein LOC100266482	[K]	Transcription	Myb-like DNA-binding domain;; Myb-like DNA-binding domain	Transcription factor MYB39 GN=dl4925c OS=Arabidopsis thaliana (Mouse-ear cress) PE=2 SV=1	R2R3-MYB transcription factor MYB11 [Picea glauca]
c50201.graph_c0	--	--	--	--	[I]	Lipid transport and metabolism	CRAL/TRIO domain	--	unknown [Picea sitchensis]
c94845.graph_c0	--	--	--	--	[H]	Coenzyme transport and metabolism	Fumble	Pantothenate kinase 1 GN=T13D8.31 OS=Arabidopsis thaliana (Mouse-ear cress) PE=2 SV=2	predicted protein [Physcomitrella patens]
c80654.graph_c0	--	--	--	--	[Z]	Cytoskeleton	Dynein light chain type 1	Dynein 8 kDa light chain, flagellar outer arm OS=Chlamydomonas reinhardtii (Chlamydomonas smithii) PE=1 SV=1	unknown [Picea sitchensis]
c149648.graph_c0	--	--	--	--	--	--	Type IV secretory system Conjugative DNA transfer	--	--
c147919.graph_c0	--	--	--	K13346|6e-09|ath:AT2G26350|PEX10	[O]	Posttranslational modification, protein turnover, chaperones	Pex2 / Pex12 amino terminal region	Peroxisome biogenesis factor 10 GN=PEX10 OS=Arabidopsis thaliana (Mouse-ear cress) PE=1 SV=1	hypothetical protein HMPREF1544_06970 [Mucor circinelloides f. circinelloides 1006PhL]
c115961.graph_c0	--	--	Molecular Function: binding (GO:0005488);;	--	[R]	General function prediction only	--	Endonuclease OS=Nicotiana tabacum (Common tobacco) PE=2 SV=1	PREDICTED: uncharacterized mitochondrial protein AtMg00810-like [Glycine max]
c56009.graph_c0	[E]	Amino acid transport and metabolism	--	--	[R]	General function prediction only	GMC oxidoreductase	(R)-mandelonitrile lyase-like (Precursor) GN=At1g73050 OS=Arabidopsis thaliana (Mouse-ear cress) PE=2 SV=1	unknown [Picea sitchensis]
c87748.graph_c0	[S]	Function unknown	--	--	[R]	General function prediction only	Leucine Rich repeats (2 copies);; Leucine Rich Repeat;; Leucine rich repeat;; Leucine rich repeat;; Leucine Rich repeat	Probable leucine-rich repeat receptor-like protein kinase At1g35710 (Precursor) GN=At1g35710 OS=Arabidopsis thaliana (Mouse-ear cress) PE=2 SV=1	Hcr2-p7.1 [Solanum pimpinellifolium]
c96491.graph_c0	--	--	Molecular Function: nucleoside transmembrane transporter activity (GO:0005337);; Cellular Component: membrane (GO:0016020);; Cellular Component: cell part (GO:0044464);;	--	[F]	Nucleotide transport and metabolism	Nucleoside transporter	Equilibrative nucleotide transporter 1 GN=ENT1 OS=Arabidopsis thaliana (Mouse-ear cress) PE=1 SV=1	PREDICTED: equilibrative nucleotide transporter 1-like [Elaeis guineensis]
c86606.graph_c1	--	--	--	--	[S]	Function unknown	Armadillo/beta-catenin-like repeat;; HEAT repeats;; Kinesin-associated protein (KAP);; Armadillo-like;; V-ATPase subunit H	U-box domain-containing protein 4 GN=PUB4 OS=Arabidopsis thaliana (Mouse-ear cress) PE=1 SV=3	PREDICTED: protein ARABIDILLO 1 [Nelumbo nucifera]
c84381.graph_c0	--	--	--	--	--	--	--	--	hypothetical protein PRUPE_ppa025194mg, partial [Prunus persica]
c114234.graph_c0	[L]	Replication, recombination and repair	--	--	[R]	General function prediction only	--	--	hypothetical protein PRUPE_ppa015100mg, partial [Prunus persica]
c32373.graph_c0	--	--	--	--	--	--	--	--	PREDICTED: uncharacterized protein LOC103337735 [Prunus mume]
c72728.graph_c0	--	--	Cellular Component: endosome (GO:0005768);; Cellular Component: trans-Golgi network (GO:0005802);; Biological Process: metabolic process (GO:0008152);; Cellular Component: membrane (GO:0016020);; Molecular Function: glucuronosyl-N-acetylglucosaminyl-proteoglycan 4-alpha-N-acetylglucosaminyltransferase activity (GO:0050508);;	--	[GMW]	--	Exostosin family	Probable glycosyltransferase At5g03795 GN=At5g03795 OS=Arabidopsis thaliana (Mouse-ear cress) PE=3 SV=2	PREDICTED: probable glycosyltransferase At5g03795 [Phoenix dactylifera]
c72273.graph_c0	--	--	--	--	[T]	Signal transduction mechanisms	Hyccin	--	unknown [Picea sitchensis]
c130283.graph_c0	--	--	--	--	--	--	--	--	WH2 motif protein [Rhizoctonia solani AG-3 Rhs1AP]
c143034.graph_c0	--	--	Molecular Function: nucleic acid binding (GO:0003676);; Cellular Component: intracellular (GO:0005622);;	--	[R]	General function prediction only	--	--	hypothetical protein VITISV_018014 [Vitis vinifera]
c70198.graph_c0	--	--	Molecular Function: metal ion binding (GO:0046872);;	--	[R]	General function prediction only	--	Endonuclease OS=Nicotiana tabacum (Common tobacco) PE=2 SV=1	copia-type polyprotein, putative [Arabidopsis thaliana]
c94418.graph_c0	[C]	Energy production and conversion	Molecular Function: binding (GO:0005488);; Cellular Component: mitochondrion (GO:0005739);; Biological Process: metabolic process (GO:0008152);; Biological Process: response to carbohydrate (GO:0009743);; Molecular Function: transferase activity, transferring acyl groups other than amino-acyl groups (GO:0016747);;	K09699|1e-174|osa:4327289|Os01g0314100	[C]	Energy production and conversion	2-oxoacid dehydrogenases acyltransferase (catalytic domain);; Biotin-requiring enzyme;; e3 binding domain	Lipoamide acyltransferase component of branched-chain alpha-keto acid dehydrogenase complex, mitochondrial (Precursor) GN=F3E22.1 OS=Arabidopsis thaliana (Mouse-ear cress) PE=1 SV=1	PREDICTED: lipoamide acyltransferase component of branched-chain alpha-keto acid dehydrogenase complex, mitochondrial isoform X1 [Nelumbo nucifera]
c72505.graph_c0	[J]	Translation, ribosomal structure and biogenesis	Molecular Function: structural constituent of ribosome (GO:0003735);; Cellular Component: ribosome (GO:0005840);; Biological Process: translation (GO:0006412);; Cellular Component: plastid stroma (GO:0009532);; Cellular Component: chloroplast part (GO:0044434);;	K02939|8e-70|vvi:100251697|hypothetical protein LOC100251697	[J]	Translation, ribosomal structure and biogenesis	Ribosomal protein L9, C-terminal domain;; Ribosomal protein L9, N-terminal domain	50S ribosomal protein L9, chloroplastic (Precursor) GN=RPL9 OS=Pisum sativum (Garden pea) PE=2 SV=2	unknown [Picea sitchensis]
c91580.graph_c0	--	--	--	--	[PT]	--	--	Probable cyclic nucleotide-gated ion channel 20, chloroplastic (Precursor) GN=MKP6.28 OS=Arabidopsis thaliana (Mouse-ear cress) PE=2 SV=1	Cyclic nucleotide-binding transporter 1 isoform 1 [Theobroma cacao]
c102091.graph_c1	--	--	Molecular Function: organic cyclic compound binding (GO:0097159);; Molecular Function: heterocyclic compound binding (GO:1901363);;	--	[R]	General function prediction only	Reverse transcriptase (RNA-dependent DNA polymerase)	Endonuclease OS=Nicotiana tabacum (Common tobacco) PE=2 SV=1	hypothetical protein VITISV_023111 [Vitis vinifera]
c86590.graph_c0	[Q]	Secondary metabolites biosynthesis, transport and catabolism	Molecular Function: iron ion binding (GO:0005506);; Molecular Function: electron carrier activity (GO:0009055);; Molecular Function: flavonoid 3'-monooxygenase activity (GO:0016711);; Molecular Function: heme binding (GO:0020037);; Biological Process: oxidation-reduction process (GO:0055114);;	K09754|0.0|rcu:RCOM_1106600|cytochrome P450, putative (EC:1.14.13.21)	[Q]	Secondary metabolites biosynthesis, transport and catabolism	Cytochrome P450	Cytochrome P450 98A2 GN=CYP98A2 OS=Glycine max (Soybean) PE=2 SV=1	p-coumarate 3-hydroxylase [Cunninghamia lanceolata]
c92885.graph_c0	[P]	Inorganic ion transport and metabolism	Molecular Function: carbonate dehydratase activity (GO:0004089);; Molecular Function: zinc ion binding (GO:0008270);; Biological Process: carbon utilization (GO:0015976);;	K01673|7e-90|rcu:RCOM_0885400|carbonic anhydrase, putative (EC:4.2.1.1)	[P]	Inorganic ion transport and metabolism	Carbonic anhydrase	Beta carbonic anhydrase 5, chloroplastic (Precursor) GN=BCA5 OS=Arabidopsis thaliana (Mouse-ear cress) PE=2 SV=1	unknown [Picea sitchensis]
c161427.graph_c0	[C]	Energy production and conversion	--	--	[I]	Lipid transport and metabolism	CoA-transferase family III	--	Putative Hpt, histidine phosphotransferase protein [Rhizopus microsporus]
c87627.graph_c0	[RTKL]	--	Molecular Function: protein serine/threonine kinase activity (GO:0004674);; Molecular Function: ATP binding (GO:0005524);; Biological Process: protein phosphorylation (GO:0006468);;	--	[R]	General function prediction only	Protein kinase domain;; Protein tyrosine kinase;; Kinase-like	Serine/threonine-protein kinase D6PKL1 GN=D6PKL1 OS=Arabidopsis thaliana (Mouse-ear cress) PE=1 SV=1	unknown [Picea sitchensis]
c111287.graph_c0	--	--	--	--	--	--	Protein of unknown function (DUF 659)	--	PREDICTED: uncharacterized protein LOC104906378 [Beta vulgaris subsp. vulgaris]
c97596.graph_c0	--	--	Biological Process: ubiquitin-dependent protein catabolic process (GO:0006511);;	K14016|1e-160|vvi:100258971|hypothetical protein LOC100258971	[O]	Posttranslational modification, protein turnover, chaperones	Ubiquitin fusion degradation protein UFD1	--	unknown [Picea sitchensis]
c72786.graph_c0	[O]	Posttranslational modification, protein turnover, chaperones	Cellular Component: cytoplasm (GO:0005737);;	--	[O]	Posttranslational modification, protein turnover, chaperones	DnaJ domain	Chaperone protein dnaJ 72 GN=T3K9.23 OS=Arabidopsis thaliana (Mouse-ear cress) PE=2 SV=1	unknown [Picea sitchensis]
c76234.graph_c0	--	--	Cellular Component: mitochondrion (GO:0005739);;	--	--	--	Protein of unknown function (DUF581)	--	unknown [Picea sitchensis]
c94070.graph_c0	--	--	--	--	[TU]	--	Beige/BEACH domain;; WD domain, G-beta repeat;; PH domain associated with Beige/BEACH	Guanine nucleotide-binding protein subunit beta GN=OSJNBa0039O18.9 OS=Oryza sativa subsp. japonica (Rice) PE=1 SV=1	hypothetical protein SELMODRAFT_448049 [Selaginella moellendorffii]
c33243.graph_c0	[C]	Energy production and conversion	Biological Process: metabolic process (GO:0008152);; Molecular Function: oxidoreductase activity, acting on the aldehyde or oxo group of donors, NAD or NADP as acceptor (GO:0016620);;	K00128|0.0|zma:100382968|hypothetical protein LOC100382968	[C]	Energy production and conversion	Aldehyde dehydrogenase family	Aldehyde dehydrogenase family 2 member B4, mitochondrial (Precursor) GN=T17F15.130 OS=Arabidopsis thaliana (Mouse-ear cress) PE=2 SV=1	NAD-dependent aldehyde dehydrogenase family protein [Medicago truncatula]
c136423.graph_c0	--	--	--	--	--	--	--	--	hypothetical protein RirG_255720 [Rhizophagus irregularis DAOM 197198w]
c4540.graph_c0	--	--	--	--	--	--	--	NADH-ubiquinone oxidoreductase chain 4 GN=ND4 OS=Arabidopsis thaliana (Mouse-ear cress) PE=2 SV=2	--
c98631.graph_c0	[R]	General function prediction only	Molecular Function: transferase activity, transferring phosphorus-containing groups (GO:0016772);;	--	[R]	General function prediction only	ABC1 family	Uncharacterized aarF domain-containing protein kinase At1g79600, chloroplastic (Precursor) GN=At1g79600 OS=Arabidopsis thaliana (Mouse-ear cress) PE=2 SV=1	hypothetical protein AMTR_s00019p00246780 [Amborella trichopoda]
c93297.graph_c0	--	--	Biological Process: response to stress (GO:0006950);; Biological Process: response to abiotic stimulus (GO:0009628);; Biological Process: cellular process (GO:0009987);; Cellular Component: cell part (GO:0044464);;	--	--	--	--	--	unknown [Picea sitchensis]
c86184.graph_c0	[O]	Posttranslational modification, protein turnover, chaperones	Biological Process: protein peptidyl-prolyl isomerization (GO:0000413);; Molecular Function: peptidyl-prolyl cis-trans isomerase activity (GO:0003755);; Biological Process: protein folding (GO:0006457);; Cellular Component: chloroplast thylakoid lumen (GO:0009543);; Molecular Function: oxidoreductase activity (GO:0016491);; Biological Process: oxidation-reduction process (GO:0055114);;	--	[O]	Posttranslational modification, protein turnover, chaperones	FKBP-type peptidyl-prolyl cis-trans isomerase	Peptidyl-prolyl cis-trans isomerase FKBP18, chloroplastic (Precursor) GN=FKBP18 OS=Arabidopsis thaliana (Mouse-ear cress) PE=1 SV=2	unknown [Picea sitchensis]
c79720.graph_c0	--	--	Molecular Function: structural constituent of ribosome (GO:0003735);; Cellular Component: ribosome (GO:0005840);; Biological Process: translation (GO:0006412);;	--	--	--	Ribosomal protein S21	--	unknown [Picea sitchensis]
c131232.graph_c0	--	--	--	--	--	--	Viral methyltransferase	--	--
c73332.graph_c0	--	--	--	--	--	--	zinc-binding in reverse transcriptase	--	hypothetical protein SORBIDRAFT_03g029000 [Sorghum bicolor]
c108441.graph_c0	--	--	--	--	--	--	--	--	unnamed protein product [Chondrus crispus]
c45926.graph_c0	--	--	--	--	[R]	General function prediction only	--	--	PREDICTED: uncharacterized protein LOC104587670 [Nelumbo nucifera]
c124183.graph_c0	--	--	--	--	--	--	--	--	hypothetical protein AMTR_s00025p00055630 [Amborella trichopoda]
c154706.graph_c0	--	--	--	--	[R]	General function prediction only	--	--	hypothetical protein 11M19.5 [Arabidopsis halleri]
c51387.graph_c0	[L]	Replication, recombination and repair	Molecular Function: nucleic acid binding (GO:0003676);; Molecular Function: catalytic activity (GO:0003824);; Biological Process: DNA metabolic process (GO:0006259);;	--	[R]	General function prediction only	--	RNA-directed DNA polymerase homolog OS=Oenothera berteroana (Bertero&apos;s evening primrose) PE=4 SV=1	reverse transcriptase, partial [Prunus mume]
c100741.graph_c0	[Q]	Secondary metabolites biosynthesis, transport and catabolism	Molecular Function: binding (GO:0005488);; Molecular Function: oxidoreductase activity (GO:0016491);;	--	[Q]	Secondary metabolites biosynthesis, transport and catabolism	Cytochrome P450	Cytochrome P450 77A4 GN=CYP77A4 OS=Arabidopsis thaliana (Mouse-ear cress) PE=2 SV=1	PREDICTED: cytochrome P450 77A2-like [Sesamum indicum]
c61778.graph_c0	[IQR]	--	Molecular Function: oxidoreductase activity (GO:0016491);; Biological Process: oxidation-reduction process (GO:0055114);;	--	[R]	General function prediction only	Enoyl-(Acyl carrier protein) reductase;; short chain dehydrogenase	Short-chain dehydrogenase reductase 2a GN=T18N14.60 OS=Arabidopsis thaliana (Mouse-ear cress) PE=3 SV=1	unknown [Picea sitchensis]
c93509.graph_c0	--	--	--	--	--	--	--	--	retrotransposon protein, putative, unclassified, expressed [Oryza sativa Japonica Group]
c38311.graph_c0	--	--	--	--	--	--	--	--	hypothetical protein MTR_5g012510 [Medicago truncatula]
c47776.graph_c0	[P]	Inorganic ion transport and metabolism	Molecular Function: secondary active sulfate transmembrane transporter activity (GO:0008271);; Biological Process: sulfate transport (GO:0008272);; Cellular Component: integral component of membrane (GO:0016021);; Biological Process: transmembrane transport (GO:0055085);;	--	[P]	Inorganic ion transport and metabolism	Sulfate transporter family;; STAS domain	Probable sulfate transporter 3.4 GN=SULTR3;4 OS=Arabidopsis thaliana (Mouse-ear cress) PE=2 SV=1	unknown [Picea sitchensis]
c79885.graph_c0	--	--	--	K09191|7e-07|vvi:100260239|hypothetical protein LOC100260239	[R]	General function prediction only	--	--	BnaC02g21000D [Brassica napus]
c72871.graph_c2	[J]	Translation, ribosomal structure and biogenesis	Cellular Component: ribosome (GO:0005840);;	K02988|3e-83|pop:POPTR_1075454|hypothetical protein	[J]	Translation, ribosomal structure and biogenesis	Ribosomal protein S5, C-terminal domain;; Ribosomal protein S5, N-terminal domain	30S ribosomal protein S5, chloroplastic (Precursor) GN=rps5 OS=Spinacia oleracea (Spinach) PE=1 SV=1	unknown [Picea sitchensis]
c95495.graph_c0	[R]	General function prediction only	Molecular Function: protein kinase activity (GO:0004672);; Molecular Function: ATP binding (GO:0005524);; Biological Process: protein phosphorylation (GO:0006468);; Cellular Component: plastoglobule (GO:0010287);;	--	[R]	General function prediction only	ABC1 family;; Phosphotransferase enzyme family	Uncharacterized aarF domain-containing protein kinase At1g79600, chloroplastic (Precursor) GN=At1g79600 OS=Arabidopsis thaliana (Mouse-ear cress) PE=2 SV=1	ABC1-like kinase, partial [Ginkgo biloba]
c91620.graph_c0	[L]	Replication, recombination and repair	Biological Process: macromolecule metabolic process (GO:0043170);; Biological Process: primary metabolic process (GO:0044238);;	--	[R]	General function prediction only	--	RNA-directed DNA polymerase homolog OS=Oenothera berteroana (Bertero&apos;s evening primrose) PE=4 SV=1	hypothetical protein AALP_AAs42979U000100, partial [Arabis alpina]
c38552.graph_c0	--	--	--	--	--	--	--	--	hypothetical protein AMTR_s00001p00271850 [Amborella trichopoda]
c25997.graph_c0	[G]	Carbohydrate transport and metabolism	Cellular Component: cytosol (GO:0005829);; Biological Process: glycolysis (GO:0006096);; Biological Process: rRNA processing (GO:0006364);; Cellular Component: chloroplast stroma (GO:0009570);; Biological Process: plastid organization (GO:0009657);; Biological Process: photosynthetic electron transport in photosystem I (GO:0009773);; Cellular Component: chloroplast envelope (GO:0009941);; Biologi…	K05298|2e-71|ath:AT1G12900|GAPA-2	[G]	Carbohydrate transport and metabolism	Glyceraldehyde 3-phosphate dehydrogenase, C-terminal domain	Glyceraldehyde-3-phosphate dehydrogenase A, chloroplastic (Fragment) GN=GAPA OS=Sinapis alba (White mustard) PE=2 SV=1	RecName: Full=Glyceraldehyde-3-phosphate dehydrogenase A, chloroplastic; AltName: Full=NADP-dependent glyceraldehydephosphate dehydrogenase subunit A, partial [Sinapis alba]
c166694.graph_c0	[C]	Energy production and conversion	Biological Process: metabolic process (GO:0008152);; Molecular Function: oxidoreductase activity, acting on the aldehyde or oxo group of donors, NAD or NADP as acceptor (GO:0016620);;	--	[C]	Energy production and conversion	Aldehyde dehydrogenase family	Aldehyde dehydrogenase family 2 member B7, mitochondrial (Precursor) OS=Arabidopsis thaliana (Mouse-ear cress) PE=2 SV=2	PREDICTED: lactaldehyde dehydrogenase-like [Cucumis sativus]
c91234.graph_c0	[Q]	Secondary metabolites biosynthesis, transport and catabolism	Biological Process: flavonoid biosynthetic process (GO:0009813);; Molecular Function: naringenin-chalcone synthase activity (GO:0016210);;	--	--	--	Chalcone and stilbene synthases, N-terminal domain;; Chalcone and stilbene synthases, C-terminal domain;; FAE1/Type III polyketide synthase-like protein;; 3-Oxoacyl-[acyl-carrier-protein (ACP)] synthase III;; Chalcone and stilbene synthases, C-terminal domain	Chalcone synthase 2 GN=CHS2 OS=Camellia sinensis (Tea) PE=2 SV=1	chalcone synthase [Ginkgo biloba]
c95563.graph_c0	--	--	Molecular Function: binding (GO:0005488);;	--	--	--	Myb/SANT-like DNA-binding domain	Trihelix transcription factor GT-1 GN=GT-1 OS=Arabidopsis thaliana (Mouse-ear cress) PE=1 SV=1	unknown [Picea sitchensis]
c107116.graph_c0	[L]	Replication, recombination and repair	--	--	--	--	Transposase IS66 family;; IS66 C-terminal element	--	conserved hypothetical protein [Ricinus communis]
c87876.graph_c0	[L]	Replication, recombination and repair	Molecular Function: nuclease activity (GO:0004518);; Molecular Function: binding (GO:0005488);; Biological Process: single-organism process (GO:0044699);; Biological Process: response to stimulus (GO:0050896);; Biological Process: nucleic acid metabolic process (GO:0090304);;	K10772|1e-163|vvi:100264349|hypothetical protein LOC100264349	[L]	Replication, recombination and repair	Endonuclease/Exonuclease/phosphatase family;; GRF zinc finger	Apurinic endonuclease-redox protein GN=T26J13.5 OS=Arabidopsis thaliana (Mouse-ear cress) PE=2 SV=2	PREDICTED: DNA-(apurinic or apyrimidinic site) lyase 2 isoform X2 [Nelumbo nucifera]
c19423.graph_c0	--	--	--	--	--	--	--	--	PREDICTED: uncharacterized protein LOC103329008 [Prunus mume]
c89422.graph_c0	[O]	Posttranslational modification, protein turnover, chaperones	--	--	[O]	Posttranslational modification, protein turnover, chaperones	Hsp90 protein;; Histidine kinase-, DNA gyrase B-, and HSP90-like ATPase;; Histidine kinase-, DNA gyrase B-, and HSP90-like ATPase	Heat shock protein 83 GN=HSP83A OS=Ipomoea nil (Japanese morning glory) PE=2 SV=1	PREDICTED: heat shock protein 83-like [Elaeis guineensis]
c99351.graph_c0	--	--	--	K13511|1e-135|vvi:100252917|hypothetical protein LOC100252917	[I]	Lipid transport and metabolism	Acyltransferase	N-acylphosphatidylethanolamine synthase GN=At1g78690 OS=Arabidopsis thaliana (Mouse-ear cress) PE=2 SV=1	hypothetical protein VITISV_026039 [Vitis vinifera]
c102816.graph_c0	--	--	Molecular Function: nucleotide binding (GO:0000166);; Molecular Function: protein kinase activity (GO:0004672);;	--	--	--	--	L-type lectin-domain containing receptor kinase IV.4 (Precursor) GN=LECRK44 OS=Arabidopsis thaliana (Mouse-ear cress) PE=3 SV=1	PREDICTED: L-type lectin-domain containing receptor kinase S.4-like [Elaeis guineensis]
c89319.graph_c1	[L]	Replication, recombination and repair	--	--	[R]	General function prediction only	Reverse transcriptase (RNA-dependent DNA polymerase)	Uncharacterized mitochondrial protein AtMg00860 GN=AtMg00860 OS=Arabidopsis thaliana (Mouse-ear cress) PE=4 SV=1	hypothetical protein PRUPE_ppa019964mg, partial [Prunus persica]
c150728.graph_c0	--	--	--	--	--	--	--	--	hypothetical protein MAC_01242 [Metarhizium acridum CQMa 102]
c162894.graph_c0	--	--	Molecular Function: oxidoreductase activity (GO:0016491);; Molecular Function: metal ion binding (GO:0046872);; Molecular Function: 2 iron, 2 sulfur cluster binding (GO:0051537);; Biological Process: oxidation-reduction process (GO:0055114);;	--	--	--	--	--	hypothetical protein A1O1_05810 [Capronia coronata CBS 617.96]
c112761.graph_c0	--	--	--	--	--	--	Reverse transcriptase-like	--	hypothetical protein PRUPE_ppa024126mg, partial [Prunus persica]
c45030.graph_c0	--	--	--	--	--	--	--	--	PREDICTED: LOW QUALITY PROTEIN: uncharacterized protein LOC105141845 [Populus euphratica]
c59522.graph_c0	--	--	Cellular Component: mitochondrion (GO:0005739);; Cellular Component: vacuole (GO:0005773);; Cellular Component: plasma membrane (GO:0005886);; Cellular Component: chloroplast envelope (GO:0009941);; Cellular Component: integral component of membrane (GO:0016021);;	--	--	--	Tim17/Tim22/Tim23/Pmp24 family;; SAM domain (Sterile alpha motif)	--	PREDICTED: uncharacterized protein LOC104611181 [Nelumbo nucifera]
c166625.graph_c0	[R]	General function prediction only	Cellular Component: membrane (GO:0016020);; Molecular Function: nucleoside-triphosphatase activity (GO:0017111);;	K02471|9e-07|cme:CMP028C|ATP-binding cassette, sub-family D (PMP)	--	--	SbmA/BacA-like family;; ABC transporter transmembrane region 2	--	hypothetical protein OsI_24496 [Oryza sativa Indica Group]
c79438.graph_c0	--	--	--	--	--	--	Helix-loop-helix DNA-binding domain	Transcription factor ICE1 OS=Arabidopsis thaliana (Mouse-ear cress) PE=1 SV=1	unknown [Picea sitchensis]
c70244.graph_c0	--	--	Molecular Function: binding (GO:0005488);; Molecular Function: oxidoreductase activity (GO:0016491);;	K00487|5e-38|pop:POPTR_584578|C4H3	[Q]	Secondary metabolites biosynthesis, transport and catabolism	--	Cytochrome P450 CYP73A100 OS=Panax ginseng (Korean ginseng) PE=2 SV=1	Trans-cinnamate 4-monooxygenase [Medicago truncatula]
c157108.graph_c0	[L]	Replication, recombination and repair	Molecular Function: nucleic acid binding (GO:0003676);; Molecular Function: catalytic activity (GO:0003824);; Biological Process: DNA metabolic process (GO:0006259);;	--	[R]	General function prediction only	--	--	hypothetical protein VITISV_026655 [Vitis vinifera]
c66089.graph_c0	--	--	--	--	[R]	General function prediction only	--	Pentatricopeptide repeat-containing protein At3g24000, mitochondrial (Precursor) GN=PCMP-H87 OS=Arabidopsis thaliana (Mouse-ear cress) PE=3 SV=1	PREDICTED: pentatricopeptide repeat-containing protein At3g24000, mitochondrial isoform X2 [Cucumis melo]
c75036.graph_c0	--	--	--	--	--	--	SUR7/PalI family	--	hypothetical protein MYCFIDRAFT_85950 [Pseudocercospora fijiensis CIRAD86]
c72860.graph_c0	[Q]	Secondary metabolites biosynthesis, transport and catabolism	Biological Process: fatty acid biosynthetic process (GO:0006633);; Biological Process: coenzyme metabolic process (GO:0006732);; Biological Process: phosphate-containing compound metabolic process (GO:0006796);; Biological Process: signal transduction (GO:0007165);; Biological Process: aromatic amino acid family metabolic process (GO:0009072);; Cellular Component: chloroplast thylakoid (GO:000953…	K01723|0.0|vvi:100267750|hypothetical protein LOC100267750	--	--	Cytochrome P450	Allene oxide synthase, chloroplastic (Precursor) GN=CYP74A OS=Linum usitatissimum (Flax) PE=1 SV=1	hypothetical protein AMTR_s00059p00186400 [Amborella trichopoda]
c133069.graph_c0	[L]	Replication, recombination and repair	--	--	[R]	General function prediction only	--	RNA-directed DNA polymerase homolog OS=Oenothera berteroana (Bertero&apos;s evening primrose) PE=4 SV=1	F7F22.17, putative [Asparagus officinalis]
c2046.graph_c0	--	--	--	--	--	--	--	Putative ribonuclease H protein At1g65750 GN=At1g65750 OS=Arabidopsis thaliana (Mouse-ear cress) PE=3 SV=1	PREDICTED: uncharacterized protein LOC104108057 [Nicotiana tomentosiformis]
c70588.graph_c0	--	--	--	--	[R]	General function prediction only	PPR repeat family;; PPR repeat;; PPR repeat	Pentatricopeptide repeat-containing protein At3g03580 GN=PCMP-H23 OS=Arabidopsis thaliana (Mouse-ear cress) PE=2 SV=1	unknown [Picea sitchensis]
c97974.graph_c2	--	--	--	--	[R]	General function prediction only	PPR repeat;; PPR repeat family;; Pentatricopeptide repeat domain;; PPR repeat;; Tetratricopeptide repeat	Pentatricopeptide repeat-containing protein At4g02750 GN=PCMP-H24 OS=Arabidopsis thaliana (Mouse-ear cress) PE=3 SV=1	unknown [Picea sitchensis]
c67197.graph_c0	[S]	Function unknown	--	--	--	--	Leucine Rich repeats (2 copies);; Leucine rich repeat	Probable disease resistance protein At5g66900 GN=At5g66900 OS=Arabidopsis thaliana (Mouse-ear cress) PE=3 SV=1	hypothetical protein EUGRSUZ_B01960 [Eucalyptus grandis]
c41756.graph_c0	--	--	Molecular Function: zinc ion binding (GO:0008270);;	--	--	--	--	--	unknown [Picea sitchensis]
c88317.graph_c0	--	--	--	--	--	--	Protein of unknown function (DUF1191)	--	hypothetical protein AMTR_s00061p00162330 [Amborella trichopoda]
c139585.graph_c0	[E]	Amino acid transport and metabolism	Molecular Function: 5-methyltetrahydropteroyltriglutamate-homocysteine S-methyltransferase activity (GO:0003871);; Cellular Component: cytoplasm (GO:0005737);; Molecular Function: zinc ion binding (GO:0008270);; Biological Process: methionine biosynthetic process (GO:0009086);; Biological Process: methylation (GO:0032259);;	K00549|8e-20|ppp:PHYPADRAFT_205352|hypothetical protein	[E]	Amino acid transport and metabolism	Cobalamin-independent synthase, N-terminal domain	5-methyltetrahydropteroyltriglutamate--homocysteine methyltransferase 1 GN=MS1 OS=Arabidopsis thaliana (Mouse-ear cress) PE=1 SV=1	hypothetical protein MYCGRDRAFT_106395 [Zymoseptoria tritici IPO323]
c87195.graph_c0	--	--	Cellular Component: nuclear envelope (GO:0005635);; Biological Process: mitotic cell cycle checkpoint (GO:0007093);; Biological Process: gravitropism (GO:0009630);;	K06638|0.0|rcu:RCOM_0496470|Spindle assembly checkpoint component mad1, putative	[D]	Cell cycle control, cell division, chromosome partitioning	Mitotic checkpoint protein	Mitotic spindle checkpoint protein MAD1 {ECO:0000303|PubMed:22457071} OS=Arabidopsis thaliana (Mouse-ear cress) PE=1 SV=1	PREDICTED: trichohyalin [Nelumbo nucifera]
c67187.graph_c0	--	--	--	K14496|2e-87|vvi:100251890|hypothetical protein LOC100251890	--	--	Polyketide cyclase / dehydrase and lipid transport;; Pathogenesis-related protein Bet v I family	Abscisic acid receptor PYL9 GN=F6F3.16 OS=Arabidopsis thaliana (Mouse-ear cress) PE=1 SV=1	unknown [Picea sitchensis]
c109977.graph_c0	[Q]	Secondary metabolites biosynthesis, transport and catabolism	--	--	[QI]	--	Cytochrome P450	Cytochrome P450 734A5 OS=Oryza sativa subsp. japonica (Rice) PE=2 SV=1	cytochrome P450, carotenoid hydroxylase [Chlamydomonas reinhardtii]
c90632.graph_c0	--	--	--	--	--	--	bZIP transcription factor	--	unknown [Picea sitchensis]
c67664.graph_c0	--	--	--	--	[R]	General function prediction only	PPR repeat family	Putative pentatricopeptide repeat-containing protein At3g11460 GN=PCMP-H52 OS=Arabidopsis thaliana (Mouse-ear cress) PE=3 SV=1	PREDICTED: pentatricopeptide repeat-containing protein At2g39620-like [Pyrus x bretschneideri]
c94498.graph_c1	--	--	--	--	--	--	FHA domain	FHA domain-containing protein At4g14490 GN=At4g14490 OS=Arabidopsis thaliana (Mouse-ear cress) PE=1 SV=1	PREDICTED: FHA domain-containing protein At4g14490-like [Phoenix dactylifera]
c11786.graph_c0	--	--	--	--	--	--	--	--	hypothetical protein 18.t00011 [Asparagus officinalis]
c119251.graph_c0	--	--	--	--	[R]	General function prediction only	--	Uncharacterized mitochondrial protein AtMg00860 GN=AtMg00860 OS=Arabidopsis thaliana (Mouse-ear cress) PE=4 SV=1	hypothetical protein VITISV_032368 [Vitis vinifera]
c104924.graph_c0	--	--	--	--	[KDR]	--	--	Probable NOT transcription complex subunit VIP2 (Fragment) GN=VIP2 OS=Nicotiana benthamiana PE=1 SV=1	PREDICTED: probable NOT transcription complex subunit VIP2 isoform X3 [Nelumbo nucifera]
c30699.graph_c0	--	--	--	--	[R]	General function prediction only	--	RNA-directed DNA polymerase homolog OS=Oenothera berteroana (Bertero&apos;s evening primrose) PE=4 SV=1	PREDICTED: uncharacterized protein LOC105114938 [Populus euphratica]
c156076.graph_c0	--	--	--	--	[R]	General function prediction only	--	--	PREDICTED: uncharacterized protein LOC103327103 [Prunus mume]
c133002.graph_c0	[O]	Posttranslational modification, protein turnover, chaperones	Cellular Component: proteasome complex (GO:0000502);; Molecular Function: ATP binding (GO:0005524);; Cellular Component: cytoplasm (GO:0005737);; Biological Process: proteolysis (GO:0006508);; Molecular Function: peptidase activity (GO:0008233);; Molecular Function: nucleoside-triphosphatase activity (GO:0017111);; Biological Process: protein catabolic process (GO:0030163);;	K03062|6e-45|ath:AT2G20140|26S protease regulatory complex subunit 4, putative	[O]	Posttranslational modification, protein turnover, chaperones	ATPase family associated with various cellular activities (AAA)	26S proteasome regulatory subunit 4 homolog B GN=RPT2B OS=Arabidopsis thaliana (Mouse-ear cress) PE=1 SV=1	hypothetical protein GLOINDRAFT_337332 [Rhizophagus irregularis DAOM 181602]
c102578.graph_c0	--	--	Molecular Function: binding (GO:0005488);;	--	[A]	RNA processing and modification	--	Putative uncharacterized protein At4g01020, chloroplastic (Precursor) GN=At4g01020 OS=Arabidopsis thaliana (Mouse-ear cress) PE=3 SV=1	PREDICTED: putative uncharacterized protein At4g01020, chloroplastic [Vitis vinifera]
c96348.graph_c0	--	--	Cellular Component: membrane (GO:0016020);; Molecular Function: oxidoreductase activity, acting on NAD(P)H, quinone or similar compound as acceptor (GO:0016655);; Biological Process: oxidation-reduction process (GO:0055114);;	--	--	--	NADH-quinone oxidoreductase cyanobacterial subunit N	--	PREDICTED: NAD(P)H-quinone oxidoreductase subunit N, organellar chromatophore [Nelumbo nucifera]
c109380.graph_c0	--	--	Cellular Component: intracellular membrane-bounded organelle (GO:0043231);;	--	[R]	General function prediction only	Scrapie-responsive protein 1	--	PREDICTED: cytochrome P450 89A2-like [Citrus sinensis]
c97327.graph_c0	--	--	Molecular Function: sequence-specific DNA binding transcription factor activity (GO:0003700);; Biological Process: regulation of transcription, DNA-templated (GO:0006355);; Molecular Function: zinc ion binding (GO:0008270);;	--	[K]	Transcription	--	Lysine-specific demethylase JMJ25 GN=MLP3.6 OS=Arabidopsis thaliana (Mouse-ear cress) PE=1 SV=1	hypothetical protein PRUPE_ppa025194mg, partial [Prunus persica]
c100300.graph_c0	--	--	--	--	[D]	Cell cycle control, cell division, chromosome partitioning	Mad3/BUB1 homology region 1	Mitotic spindle checkpoint protein BUBR1 GN=F4P9.33 OS=Arabidopsis thaliana (Mouse-ear cress) PE=1 SV=2	hypothetical protein POPTR_0008s07190g [Populus trichocarpa]
c103836.graph_c0	--	--	--	--	--	--	--	WAT1-related protein At4g08300 GN=At4g08300 OS=Arabidopsis thaliana (Mouse-ear cress) PE=2 SV=1	unnamed protein product [Coffea canephora]
c90924.graph_c0	--	--	Molecular Function: transferase activity, transferring acyl groups other than amino-acyl groups (GO:0016747);;	--	--	--	Transferase family	BAHD acyltransferase DCR GN=MRO11.2 OS=Arabidopsis thaliana (Mouse-ear cress) PE=2 SV=1	unknown [Picea sitchensis]
c146902.graph_c0	[U]	Intracellular trafficking, secretion, and vesicular transport	Cellular Component: plasma membrane (GO:0005886);; Biological Process: protein targeting (GO:0006605);; Molecular Function: P-P-bond-hydrolysis-driven protein transmembrane transporter activity (GO:0015450);; Biological Process: proline transport (GO:0015824);;	K07342|1e-18|ath:AT3G48570|protein transport protein SEC61 gamma subunit, putative	[U]	Intracellular trafficking, secretion, and vesicular transport	--	Protein transport protein Sec61 subunit gamma-3 GN=SEC61G3 OS=Arabidopsis thaliana (Mouse-ear cress) PE=1 SV=1	PREDICTED: protein transport protein Sec61 subunit gamma-like [Musa acuminata subsp. malaccensis]
c160634.graph_c0	--	--	--	--	--	--	--	--	hypothetical protein AN8060.2 [Aspergillus nidulans FGSC A4]
c92372.graph_c0	--	--	Molecular Function: sequence-specific DNA binding transcription factor activity (GO:0003700);; Biological Process: regulation of transcription, DNA-templated (GO:0006355);; Biological Process: transmitting tissue development (GO:0010500);; Molecular Function: protein dimerization activity (GO:0046983);; Biological Process: carpel formation (GO:0048462);;	--	--	--	Helix-loop-helix DNA-binding domain	Transcription factor HEC1 GN=K21H1.2 OS=Arabidopsis thaliana (Mouse-ear cress) PE=1 SV=1	hypothetical protein POPTR_0005s06220g [Populus trichocarpa]
c34460.graph_c0	--	--	--	--	--	--	--	--	hypothetical protein TRIVIDRAFT_180510, partial [Trichoderma virens Gv29-8]
c87980.graph_c0	[Z]	Cytoskeleton	--	--	[Z]	Cytoskeleton	Myosin head (motor domain)	Myosin-2 GN=MDK4.10 OS=Arabidopsis thaliana (Mouse-ear cress) PE=2 SV=1	hypothetical protein AMTR_s00003p00267250 [Amborella trichopoda]
c91736.graph_c0	--	--	Biological Process: mitotic G2 phase (GO:0000085);; Cellular Component: cytosol (GO:0005829);; Biological Process: mitotic recombination (GO:0006312);; Biological Process: RNA processing (GO:0006396);; Cellular Component: COP9 signalosome (GO:0008180);; Biological Process: embryo sac egg cell differentiation (GO:0009560);; Biological Process: photomorphogenesis (GO:0009640);; Biological Process: …	K12177|1e-153|ppp:PHYPADRAFT_216017|hypothetical protein	[OT]	--	PCI domain	COP9 signalosome complex subunit 3 GN=F18O22.40 OS=Arabidopsis thaliana (Mouse-ear cress) PE=1 SV=2	PREDICTED: COP9 signalosome complex subunit 3-like [Musa acuminata subsp. malaccensis]
c131311.graph_c0	--	--	--	--	--	--	von Willebrand factor type A domain;; von Willebrand factor type A domain;; von Willebrand factor type A domain	--	U-box domain-containing protein [Cordyceps militaris CM01]
c76158.graph_c0	--	--	--	--	--	--	Zinc knuckle	--	--
c50410.graph_c0	--	--	--	--	[A]	RNA processing and modification	--	FIP1[V]-like protein {ECO:0000303|PubMed:16282318} OS=Arabidopsis thaliana (Mouse-ear cress) PE=1 SV=1	predicted protein [Physcomitrella patens]
c162529.graph_c0	--	--	--	--	[R]	General function prediction only	--	--	copia-type polyprotein [Cucumis melo subsp. melo]
c100667.graph_c0	--	--	Molecular Function: transferase activity, transferring glycosyl groups (GO:0016757);;	--	[GC]	--	UDP-glucoronosyl and UDP-glucosyl transferase	UDP-glycosyltransferase 91B1 GN=UGT91B1 OS=Arabidopsis thaliana (Mouse-ear cress) PE=2 SV=1	unknown [Picea sitchensis]
c86300.graph_c0	[O]	Posttranslational modification, protein turnover, chaperones	Molecular Function: threonine-type endopeptidase activity (GO:0004298);; Cellular Component: nucleus (GO:0005634);; Cellular Component: cytoplasm (GO:0005737);; Biological Process: ubiquitin-dependent protein catabolic process (GO:0006511);; Cellular Component: proteasome core complex, alpha-subunit complex (GO:0019773);;	K02729|1e-148|vvi:100263432|hypothetical protein	[O]	Posttranslational modification, protein turnover, chaperones	Proteasome subunit;; Proteasome subunit A N-terminal signature	Proteasome subunit alpha type-5 GN=PAE1 OS=Glycine max (Soybean) PE=1 SV=1	unknown [Picea sitchensis]
c71012.graph_c0	--	--	--	--	--	--	--	pEARLI1-like lipid transfer protein 3 (Precursor) GN=At4g12500 OS=Arabidopsis thaliana (Mouse-ear cress) PE=2 SV=1	predicted protein [Hordeum vulgare subsp. vulgare]
c90473.graph_c0	--	--	--	--	--	--	Cyclin-dependent kinase inhibitor	Cyclin-dependent kinase inhibitor 5 GN=OsJ_008991 OS=Oryza sativa subsp. japonica (Rice) PE=2 SV=1	PREDICTED: cyclin-dependent kinase inhibitor 5 [Nelumbo nucifera]
c40951.graph_c0	--	--	--	--	--	--	--	Crossover junction endonuclease EME1B GN=EME1B OS=Arabidopsis thaliana (Mouse-ear cress) PE=1 SV=1	PREDICTED: crossover junction endonuclease EME1B-like isoform X2 [Phoenix dactylifera]
c104709.graph_c0	--	--	Molecular Function: nucleic acid binding (GO:0003676);; Biological Process: macromolecule metabolic process (GO:0043170);; Biological Process: primary metabolic process (GO:0044238);;	--	--	--	--	--	PREDICTED: uncharacterized protein LOC102664095 [Glycine max]
c77299.graph_c0	--	--	--	--	--	--	GAGA binding protein-like family	Protein BASIC PENTACYSTEINE6 GN=MDH9.22 OS=Arabidopsis thaliana (Mouse-ear cress) PE=1 SV=1	unknown [Picea sitchensis]
c93658.graph_c0	--	--	--	K10293|5e-76|pop:POPTR_593809|hypothetical protein	--	--	F-box-like;; F-box domain	F-box protein SKIP22 GN=SKIP22 OS=Arabidopsis thaliana (Mouse-ear cress) PE=1 SV=1	hypothetical protein AMTR_s00065p00071220 [Amborella trichopoda]
c153845.graph_c0	[GEPR]	--	Cellular Component: integral component of membrane (GO:0016021);; Biological Process: transmembrane transport (GO:0055085);;	--	[S]	Function unknown	--	UNC93-like protein 2 GN=At1g18010 OS=Arabidopsis thaliana (Mouse-ear cress) PE=2 SV=2	MFS general substrate transporter [Aureobasidium pullulans var. namibiae CBS 147.97]
c77328.graph_c0	--	--	--	--	[S]	Function unknown	Autophagocytosis associated protein, active-site domain	Ubiquitin-like-conjugating enzyme ATG10 GN=ATG10 OS=Arabidopsis thaliana (Mouse-ear cress) PE=1 SV=1	PREDICTED: ubiquitin-like-conjugating enzyme ATG10 [Phoenix dactylifera]
c89393.graph_c0	[S]	Function unknown	--	--	[S]	Function unknown	Uncharacterised ACR, COG2135	--	predicted protein [Physcomitrella patens]
c48253.graph_c0	--	--	--	--	--	--	--	Oleosin GRP-17 GN=T2I1.240 OS=Arabidopsis thaliana (Mouse-ear cress) PE=1 SV=1	hypothetical protein FAVG1_04320 [Fusarium avenaceum]
c150558.graph_c0	--	--	--	--	[R]	General function prediction only	--	--	PREDICTED: uncharacterized protein LOC101309860 [Fragaria vesca subsp. vesca]
c157622.graph_c0	--	--	Molecular Function: pectate lyase activity (GO:0030570);;	--	--	--	--	Probable pectate lyase P59 (Precursor) GN=LAT59 OS=Solanum lycopersicum (Tomato) PE=2 SV=1	putative pectate lyase 7 [Morus notabilis]
c72139.graph_c0	--	--	Molecular Function: chromatin binding (GO:0003682);; Molecular Function: sequence-specific DNA binding transcription factor activity (GO:0003700);; Cellular Component: nucleus (GO:0005634);; Biological Process: regulation of transcription, DNA-templated (GO:0006355);; Molecular Function: sequence-specific DNA binding (GO:0043565);;	--	[K]	Transcription	--	Trihelix transcription factor GT-3b GN=F16M14.18 OS=Arabidopsis thaliana (Mouse-ear cress) PE=1 SV=1	unknown [Picea sitchensis]
c96820.graph_c0	[S]	Function unknown	--	--	[J]	Translation, ribosomal structure and biogenesis	Noc2p family	Nucleolar complex protein 2 homolog GN=At2g18220 OS=Arabidopsis thaliana (Mouse-ear cress) PE=3 SV=2	PREDICTED: nucleolar complex protein 2 homolog [Citrus sinensis]
c118408.graph_c0	[RTKL]	--	Molecular Function: transferase activity, transferring phosphorus-containing groups (GO:0016772);;	--	[T]	Signal transduction mechanisms	Protein kinase domain;; Protein tyrosine kinase	CBL-interacting protein kinase 12 OS=Oryza sativa subsp. japonica (Rice) PE=1 SV=1	Serine/threonine protein kinase (fragment) Endoplasmic reticulum membrane, partial [Chondrus crispus]
c91510.graph_c1	[R]	General function prediction only	--	--	[BK]	--	Pre-SET motif;; SET domain	Histone-lysine N-methyltransferase SUVR2 GN=MRH10.10 OS=Arabidopsis thaliana (Mouse-ear cress) PE=2 SV=2	PREDICTED: histone-lysine N-methyltransferase SUVR2 [Nelumbo nucifera]
c91292.graph_c0	[L]	Replication, recombination and repair	Biological Process: microtubule cytoskeleton organization (GO:0000226);; Biological Process: cytokinesis by cell plate formation (GO:0000911);; Molecular Function: nuclease activity (GO:0004518);; Molecular Function: ATP binding (GO:0005524);; Cellular Component: cytoplasm (GO:0005737);; Biological Process: double-strand break repair (GO:0006302);; Biological Process: mitotic recombination (GO:00…	K10866|1e-179|sbi:SORBI_04g020090|hypothetical protein	[L]	Replication, recombination and repair	Putative exonuclease SbcCD, C subunit;; Putative exonuclease SbcCD, C subunit	DNA repair protein RAD50 GN=RAD50 OS=Arabidopsis thaliana (Mouse-ear cress) PE=1 SV=2	PREDICTED: DNA repair protein RAD50 [Phoenix dactylifera]
c67398.graph_c0	--	--	--	--	--	--	Domain of unknown function (DUF4283)	--	--
c84146.graph_c0	--	--	Molecular Function: calcium ion binding (GO:0005509);;	--	[ZD]	--	EF-hand domain pair	Calcium-binding protein KIC GN=KIC OS=Arabidopsis thaliana (Mouse-ear cress) PE=1 SV=2	unknown [Picea sitchensis]
c100803.graph_c0	[L]	Replication, recombination and repair	--	--	[R]	General function prediction only	--	--	PREDICTED: uncharacterized protein LOC101221019 [Cucumis sativus]
c101730.graph_c1	--	--	--	--	--	--	--	Protein DA1-related 4 GN=DAR4 OS=Arabidopsis thaliana (Mouse-ear cress) PE=2 SV=2	putative truncated TIR-NBS-LRR protein [Pinus monticola]
c153027.graph_c0	[E]	Amino acid transport and metabolism	Biological Process: amino acid transmembrane transport (GO:0003333);; Molecular Function: amino acid transmembrane transporter activity (GO:0015171);; Cellular Component: integral component of membrane (GO:0016021);;	--	[E]	Amino acid transport and metabolism	Amino acid permease	--	general amino acid permease 1 [Dichomitus squalens LYAD-421 SS1]
c154026.graph_c0	[O]	Posttranslational modification, protein turnover, chaperones	Molecular Function: ATP binding (GO:0005524);; Cellular Component: chaperonin-containing T-complex (GO:0005832);; Biological Process: protein folding (GO:0006457);; Molecular Function: unfolded protein binding (GO:0051082);;	K09498|6e-18|ota:Ot13g02350|putative chaperonin (ISS)	[O]	Posttranslational modification, protein turnover, chaperones	TCP-1/cpn60 chaperonin family	T-complex protein 1 subunit zeta 2 {ECO:0000303|PubMed:11599560} OS=Arabidopsis thaliana (Mouse-ear cress) PE=1 SV=1	hypothetical protein DOTSEDRAFT_74597 [Dothistroma septosporum NZE10]
c147947.graph_c0	--	--	--	--	--	--	--	--	hypothetical protein COCMIDRAFT_7159 [Bipolaris oryzae ATCC 44560]
c90927.graph_c0	--	--	Cellular Component: nucleus (GO:0005634);; Biological Process: nucleosome assembly (GO:0006334);;	K11290|1e-130|vvi:100244926|hypothetical protein LOC100244926	[L]	Replication, recombination and repair	Nucleosome assembly protein (NAP)	NAP1-related protein 2 GN=F6A14.10 OS=Arabidopsis thaliana (Mouse-ear cress) PE=1 SV=2	unknown [Picea sitchensis]
c93555.graph_c0	[R]	General function prediction only	--	K02180|1e-114|pop:POPTR_202067|hypothetical protein	[D]	Cell cycle control, cell division, chromosome partitioning	WD domain, G-beta repeat	Mitotic checkpoint protein BUB3.2 GN=BUB3.2 OS=Arabidopsis thaliana (Mouse-ear cress) PE=2 SV=1	unknown [Picea sitchensis]
c61874.graph_c0	[V]	Defense mechanisms	Biological Process: drug transmembrane transport (GO:0006855);; Molecular Function: drug transmembrane transporter activity (GO:0015238);; Molecular Function: antiporter activity (GO:0015297);; Cellular Component: membrane (GO:0016020);;	--	[R]	General function prediction only	MatE	Protein TRANSPARENT TESTA 12 GN=F17J16_80 OS=Arabidopsis thaliana (Mouse-ear cress) PE=2 SV=1	Protein TRANSPARENT TESTA 12 -like protein [Gossypium arboreum]
c132148.graph_c0	--	--	--	--	--	--	Domain of unknown function (DUF4283)	--	PREDICTED: uncharacterized protein LOC104886739 [Beta vulgaris subsp. vulgaris]
c116653.graph_c0	--	--	--	--	[R]	General function prediction only	--	--	PREDICTED: uncharacterized protein LOC103343185 [Prunus mume]
c94937.graph_c0	[E]	Amino acid transport and metabolism	Biological Process: tryptophan biosynthetic process (GO:0000162);; Molecular Function: anthranilate phosphoribosyltransferase activity (GO:0004048);;	K00766|1e-125|rcu:RCOM_1510360|anthranilate phosphoribosyltransferase, putative (EC:2.4.2.18)	[E]	Amino acid transport and metabolism	Glycosyl transferase family, a/b domain;; Glycosyl transferase family, helical bundle domain	Anthranilate phosphoribosyltransferase, chloroplastic (Precursor) GN=PAT1 OS=Arabidopsis thaliana (Mouse-ear cress) PE=2 SV=1	hypothetical protein AMTR_s00096p00025660 [Amborella trichopoda]
c89440.graph_c0	--	--	--	K08492|1e-126|pop:POPTR_567325|hypothetical protein	[U]	Intracellular trafficking, secretion, and vesicular transport	SNARE-complex protein Syntaxin-18 N-terminus	Syntaxin-81 GN=SYP81 OS=Arabidopsis thaliana (Mouse-ear cress) PE=1 SV=2	uncharacterized protein LOC100801587 [Glycine max]
c88983.graph_c2	--	--	--	--	--	--	--	--	hypothetical protein ARALYDRAFT_896606 [Arabidopsis lyrata subsp. lyrata]
c137973.graph_c0	[G]	Carbohydrate transport and metabolism	Molecular Function: sedoheptulose-7-phosphate:D-glyceraldehyde-3-phosphate glyceronetransferase activity (GO:0004801);; Cellular Component: nucleus (GO:0005634);; Cellular Component: cytoplasm (GO:0005737);; Biological Process: pentose-phosphate shunt (GO:0006098);; Biological Process: mycelium development (GO:0043581);;	--	[G]	Carbohydrate transport and metabolism	Transaldolase	--	transaldolase [Exophiala dermatitidis NIH/UT8656]
c100648.graph_c0	[G]	Carbohydrate transport and metabolism	Biological Process: metabolic process (GO:0008152);; Molecular Function: hexosaminidase activity (GO:0015929);;	K12373|0.0|vvi:100240836|hypothetical protein LOC100240836	[G]	Carbohydrate transport and metabolism	Glycosyl hydrolase family 20, catalytic domain;; beta-acetyl hexosaminidase like	Beta-hexosaminidase 2 (Precursor) GN=F3F20.4 OS=Arabidopsis thaliana (Mouse-ear cress) PE=1 SV=1	PREDICTED: beta-hexosaminidase 2 [Elaeis guineensis]
c101776.graph_c0	--	--	--	--	--	--	CST, telomere maintenance, complex subunit CTC1;; CST, telomere maintenance, complex subunit CTC1	CST complex subunit CTC1 GN=CTC1 OS=Arabidopsis thaliana (Mouse-ear cress) PE=1 SV=2	hypothetical protein AMTR_s00169p00027470 [Amborella trichopoda]
c62627.graph_c0	[G]	Carbohydrate transport and metabolism	Cellular Component: cytoplasmic membrane-bounded vesicle (GO:0016023);;	--	--	--	--	Glycine-rich cell wall structural protein 1 (Precursor) GN=GRP-1 OS=Petunia hybrida (Petunia) PE=1 SV=1	hypothetical protein Csa_5G611020 [Cucumis sativus]
c99208.graph_c0	[Q]	Secondary metabolites biosynthesis, transport and catabolism	Molecular Function: electron carrier activity (GO:0009055);; Biological Process: etioplast organization (GO:0009662);; Biological Process: carotenoid biosynthetic process (GO:0016117);; Molecular Function: oxidoreductase activity (GO:0016491);; Cellular Component: chloroplast membrane (GO:0031969);; Molecular Function: carotenoid isomerase activity (GO:0046608);; Biological Process: oxidation-red…	K09835|0.0|vvi:100263250|hypothetical protein LOC100263250	[H]	Coenzyme transport and metabolism	FAD dependent oxidoreductase;; NAD(P)-binding Rossmann-like domain;; FAD binding domain;; Thi4 family;; Flavin containing amine oxidoreductase;; GDP dissociation inhibitor	Prolycopene isomerase, chloroplastic (Precursor) GN=CRTISO OS=Solanum lycopersicum (Tomato) PE=1 SV=1	hypothetical protein CISIN_1g005832mg [Citrus sinensis]
c92971.graph_c0	--	--	Cellular Component: chloroplast (GO:0009507);; Biological Process: flavonoid biosynthetic process (GO:0009813);; Molecular Function: chalcone isomerase activity (GO:0045430);;	--	--	--	Chalcone-flavanone isomerase	Fatty-acid-binding protein 3 GN=FAP3 OS=Arabidopsis thaliana (Mouse-ear cress) PE=1 SV=1	unknown [Picea sitchensis]
c55423.graph_c0	[R]	General function prediction only	Molecular Function: nucleotide binding (GO:0000166);; Molecular Function: nucleic acid binding (GO:0003676);;	--	[A]	RNA processing and modification	RNA recognition motif. (a.k.a. RRM, RBD, or RNP domain);; RNA recognition motif (a.k.a. RRM, RBD, or RNP domain)	Serine/arginine-rich splicing factor SC35 GN=SC35 OS=Arabidopsis thaliana (Mouse-ear cress) PE=1 SV=1	hypothetical protein SELMODRAFT_134332 [Selaginella moellendorffii]
c26224.graph_c0	--	--	--	--	--	--	--	--	hypothetical protein MYCFIDRAFT_86082 [Pseudocercospora fijiensis CIRAD86]
c148602.graph_c0	--	--	--	--	[R]	General function prediction only	--	--	PREDICTED: uncharacterized protein LOC104825769 [Tarenaya hassleriana]
c63465.graph_c0	[S]	Function unknown	Cellular Component: mitochondrion (GO:0005739);; Molecular Function: acetate transmembrane transporter activity (GO:0015123);; Biological Process: ammonium transport (GO:0015696);; Cellular Component: membrane (GO:0016020);; Biological Process: nitrogen utilization (GO:0019740);; Biological Process: acetate transmembrane transport (GO:0035433);;	K07034|7e-30|ppp:PHYPADRAFT_123327|hypothetical protein	--	--	GPR1/FUN34/yaaH family	--	hypothetical protein DOTSEDRAFT_67830 [Dothistroma septosporum NZE10]
c80076.graph_c0	[UD]	--	--	--	[UD]	--	SAC3/GANP/Nin1/mts3/eIF-3 p25 family	--	PREDICTED: SAC3 family protein 1 [Nelumbo nucifera]
c92080.graph_c0	--	--	--	K07466|8e-51|vvi:100256007|hypothetical protein LOC100256007	--	--	--	Uncharacterized protein At4g28440 GN=At4g28440 OS=Arabidopsis thaliana (Mouse-ear cress) PE=1 SV=1	PREDICTED: uncharacterized protein At4g28440 [Nelumbo nucifera]
c113897.graph_c0	--	--	--	--	--	--	--	--	PREDICTED: uncharacterized protein LOC103873325 [Brassica rapa]
c154927.graph_c0	[P]	Inorganic ion transport and metabolism	--	--	--	--	AcrB/AcrD/AcrF family	--	hypothetical protein RirG_022270 [Rhizophagus irregularis DAOM 197198w]
c131432.graph_c0	--	--	--	K00850|2e-07|osa:4336113|Os04g0469500	--	--	--	--	hypothetical protein BAUCODRAFT_452383 [Baudoinia compniacensis UAMH 10762]
c84909.graph_c0	--	--	Molecular Function: protein dimerization activity (GO:0046983);;	--	--	--	Helix-loop-helix DNA-binding domain	Transcription factor bHLH130 GN=T24P15.19 OS=Arabidopsis thaliana (Mouse-ear cress) PE=1 SV=1	helix-loop-helix protein 1A [Pinus taeda]
c26342.graph_c0	--	--	--	--	[QI]	--	--	Ent-kaurenoic acid oxidase 2 GN=T32F6.4 OS=Arabidopsis thaliana (Mouse-ear cress) PE=2 SV=2	PREDICTED: ent-kaurenoic acid oxidase 2-like [Elaeis guineensis]
c48997.graph_c0	--	--	--	--	--	--	--	Peroxiredoxin-2E-1, chloroplastic (Precursor) OS=Oryza sativa subsp. japonica (Rice) PE=2 SV=1	--
c6580.graph_c0	[J]	Translation, ribosomal structure and biogenesis	Molecular Function: structural constituent of ribosome (GO:0003735);; Biological Process: translation (GO:0006412);; Cellular Component: large ribosomal subunit (GO:0015934);; Molecular Function: rRNA binding (GO:0019843);;	K02938|1e-130|rcu:RCOM_1544580|60S ribosomal protein L8, putative	[J]	Translation, ribosomal structure and biogenesis	Ribosomal Proteins L2, C-terminal domain;; Ribosomal Proteins L2, RNA binding domain	60S ribosomal protein L8 GN=RPL8 OS=Solanum lycopersicum (Tomato) PE=2 SV=1	60S ribosomal protein L8 [Rozella allomycis CSF55]
c84724.graph_c0	--	--	Cellular Component: plasmodesma (GO:0009506);;	--	--	--	--	--	hypothetical protein AMTR_s00032p00158580 [Amborella trichopoda]
c116176.graph_c0	--	--	--	--	--	--	--	--	PREDICTED: uncharacterized protein LOC104901282 [Beta vulgaris subsp. vulgaris]
c71069.graph_c0	--	--	Biological Process: defense response (GO:0006952);; Biological Process: metabolic process (GO:0008152);; Biological Process: response to endogenous stimulus (GO:0009719);; Biological Process: response to organic substance (GO:0010033);; Molecular Function: kinase activity (GO:0016301);; Biological Process: regulation of cellular process (GO:0050794);; Biological Process: cellular response to stim…	--	--	--	Leucine Rich repeats (2 copies);; Leucine Rich Repeat;; Leucine rich repeat;; Leucine Rich repeat;; Leucine rich repeat	Receptor-like protein kinase HSL1 (Precursor) GN=HSL1 OS=Arabidopsis thaliana (Mouse-ear cress) PE=2 SV=1	clavata 1-like protein [Pinus pinea]
c152709.graph_c0	[R]	General function prediction only	--	--	--	--	--	--	--
c27348.graph_c0	[KT]	--	--	--	--	--	LytTr DNA-binding domain	--	--
c53611.graph_c1	--	--	Molecular Function: nucleotide binding (GO:0000166);; Biological Process: phragmoplast assembly (GO:0000914);; Molecular Function: protein binding (GO:0005515);; Cellular Component: microtubule associated complex (GO:0005875);; Molecular Function: plus-end-directed microtubule motor activity (GO:0008574);; Cellular Component: phragmoplast (GO:0009524);; Biological Process: petal formation (GO:004…	--	--	--	--	Kinesin-like protein KIN12B GN=MDB19.16 OS=Arabidopsis thaliana (Mouse-ear cress) PE=1 SV=1	hypothetical protein AMTR_s00013p00246030 [Amborella trichopoda]
c95667.graph_c0	--	--	--	--	[R]	General function prediction only	PPR repeat family;; PPR repeat;; PPR repeat;; Pentatricopeptide repeat domain;; PPR repeat family;; PPR repeat;; Pentatricopeptide repeat domain;; PPR repeat	Pentatricopeptide repeat-containing protein At5g50280, chloroplastic (Precursor) GN=EMB1006 OS=Arabidopsis thaliana (Mouse-ear cress) PE=2 SV=1	hypothetical protein AMTR_s00049p00163880 [Amborella trichopoda]
c65740.graph_c0	--	--	--	--	--	--	--	--	unknown [Picea sitchensis]
c87828.graph_c0	--	--	--	--	--	--	--	--	unknown [Picea sitchensis]
c101526.graph_c0	--	--	--	--	--	--	WRKY DNA -binding domain	Probable WRKY transcription factor 57 OS=Arabidopsis thaliana (Mouse-ear cress) PE=2 SV=1	PREDICTED: probable WRKY transcription factor 28 [Nelumbo nucifera]
c68391.graph_c0	--	--	--	--	--	--	Plant protein of unknown function (DUF868)	--	unknown [Picea sitchensis]
c86848.graph_c0	[T]	Signal transduction mechanisms	Molecular Function: signal transducer activity (GO:0004871);; Biological Process: signal transduction (GO:0007165);;	--	--	--	Galactose oxidase, central domain;; Galactose oxidase, central domain;; Kelch motif;; Kelch motif;; Kelch motif;; PAS domain;; Kelch motif;; PAS fold;; F-box-like;; F-box domain	Adagio protein 1 GN=MSF19.2 OS=Arabidopsis thaliana (Mouse-ear cress) PE=1 SV=2	putative ZTL [Cryptomeria japonica]
c87358.graph_c2	--	--	Molecular Function: calcium ion binding (GO:0005509);; Molecular Function: calcium-dependent phospholipid binding (GO:0005544);;	--	[U]	Intracellular trafficking, secretion, and vesicular transport	Annexin	Annexin-like protein RJ4 OS=Fragaria ananassa (Strawberry) PE=2 SV=2	unknown [Picea sitchensis]
c157302.graph_c0	[J]	Translation, ribosomal structure and biogenesis	Molecular Function: GTP binding (GO:0005525);; Cellular Component: mitochondrion (GO:0005739);; Biological Process: ATP catabolic process (GO:0006200);; Molecular Function: ATPase activity (GO:0016887);;	K06942|5e-28|zma:100283841|GTP-binding protein PTD004	[R]	General function prediction only	--	--	hypothetical protein BAUCODRAFT_29303 [Baudoinia compniacensis UAMH 10762]
c74805.graph_c0	--	--	Molecular Function: nucleic acid binding (GO:0003676);; Biological Process: DNA metabolic process (GO:0006259);; Molecular Function: transferase activity, transferring phosphorus-containing groups (GO:0016772);;	--	[R]	General function prediction only	--	--	pol protein [Picea abies]
c60461.graph_c0	[V]	Defense mechanisms	Molecular Function: nucleotide binding (GO:0000166);; Biological Process: transport (GO:0006810);; Biological Process: cellular process (GO:0009987);; Molecular Function: ATPase activity, coupled to transmembrane movement of substances (GO:0042626);;	--	[Q]	Secondary metabolites biosynthesis, transport and catabolism	ABC transporter transmembrane region;; ABC transporter;; RecF/RecN/SMC N terminal domain;; AAA domain;; Predicted ATPase of the ABC class;; Protein of unknown function, DUF258;; P-loop containing region of AAA domain	ABC transporter B family member 19 GN=MLD15.2 OS=Arabidopsis thaliana (Mouse-ear cress) PE=1 SV=1	PREDICTED: ABC transporter B family member 19-like [Phoenix dactylifera]
c66907.graph_c0	--	--	--	--	--	--	hAT family C-terminal dimerisation region	--	PREDICTED: uncharacterized protein LOC102604039 [Solanum tuberosum]
c99722.graph_c0	--	--	--	--	--	--	Glyoxal oxidase N-terminus;; Domain of unknown function (DUF1929);; Galactose oxidase, central domain	--	PREDICTED: galactose oxidase-like [Elaeis guineensis]
c53618.graph_c0	--	--	--	--	--	--	--	--	unknown [Picea sitchensis]
c143494.graph_c0	[Q]	Secondary metabolites biosynthesis, transport and catabolism	--	--	--	--	Permease	--	--
c53776.graph_c0	[P]	Inorganic ion transport and metabolism	Molecular Function: carbonate dehydratase activity (GO:0004089);; Molecular Function: zinc ion binding (GO:0008270);; Biological Process: carbon utilization (GO:0015976);;	--	[P]	Inorganic ion transport and metabolism	Carbonic anhydrase	Carbonic anhydrase, chloroplastic (Precursor) OS=Hordeum vulgare (Barley) PE=2 SV=1	hypothetical protein BAUCODRAFT_155526 [Baudoinia compniacensis UAMH 10762]
c41791.graph_c0	--	--	Molecular Function: hydrolase activity (GO:0016787);;	K11592|6e-15|pop:POPTR_260546|DCL904	[A]	RNA processing and modification	--	Endoribonuclease Dicer homolog 3 GN=DCL3 OS=Arabidopsis thaliana (Mouse-ear cress) PE=1 SV=2	Endoribonuclease Dicera, putative isoform 2 [Theobroma cacao]
c88074.graph_c0	[S]	Function unknown	Cellular Component: extracellular region (GO:0005576);;	--	[S]	Function unknown	Cysteine-rich secretory protein family	STS14 protein (Precursor) GN=STS14 OS=Solanum tuberosum (Potato) PE=2 SV=1	unknown [Picea sitchensis]
c139793.graph_c0	--	--	--	--	--	--	--	--	hypothetical protein DOTSEDRAFT_67492 [Dothistroma septosporum NZE10]
c98463.graph_c0	--	--	Molecular Function: N-acetyltransferase activity (GO:0008080);;	--	[BK]	--	Bromodomain;; Acetyltransferase (GNAT) domain;; Acetyltransferase (GNAT) family	Histone acetyltransferase GCN5 GN=T14E10.180 OS=Arabidopsis thaliana (Mouse-ear cress) PE=1 SV=1	unknown [Picea sitchensis]
c122066.graph_c0	[J]	Translation, ribosomal structure and biogenesis	Molecular Function: structural constituent of ribosome (GO:0003735);; Cellular Component: cell wall (GO:0005618);; Cellular Component: nucleolus (GO:0005730);; Cellular Component: plasma membrane (GO:0005886);; Biological Process: translation (GO:0006412);; Cellular Component: chloroplast (GO:0009507);; Cellular Component: cytosolic ribosome (GO:0022626);;	--	[J]	Translation, ribosomal structure and biogenesis	Ribosomal protein S8e	40S ribosomal protein S8 GN=RPS8 OS=Zea mays (Maize) PE=1 SV=2	predicted protein [Hordeum vulgare subsp. vulgare]
c137872.graph_c0	--	--	--	--	[R]	General function prediction only	Sugar (and other) transporter	--	hypothetical protein VOLCADRAFT_119010 [Volvox carteri f. nagariensis]
c108.graph_c0	--	--	Molecular Function: binding (GO:0005488);;	--	[R]	General function prediction only	--	Uncharacterized mitochondrial protein AtMg00810 GN=AtMg00810 OS=Arabidopsis thaliana (Mouse-ear cress) PE=4 SV=1	hypothetical protein VITISV_034567 [Vitis vinifera]
c83198.graph_c0	--	--	Molecular Function: zinc ion binding (GO:0008270);;	--	[O]	Posttranslational modification, protein turnover, chaperones	Ring finger domain;; RING-H2 zinc finger;; Zinc finger, C3HC4 type (RING finger);; zinc-RING finger domain;; Zinc finger, C3HC4 type (RING finger)	E3 ubiquitin-protein ligase RING1-like GN=At3g19950 OS=Arabidopsis thaliana (Mouse-ear cress) PE=1 SV=1	PREDICTED: transmembrane E3 ubiquitin-protein ligase 1-like [Fragaria vesca subsp. vesca]
c55787.graph_c0	--	--	--	--	--	--	--	Putative ribonuclease H protein At1g65750 GN=At1g65750 OS=Arabidopsis thaliana (Mouse-ear cress) PE=3 SV=1	BnaC03g32480D [Brassica napus]
c11923.graph_c0	--	--	--	--	--	--	--	--	unknown [Picea sitchensis]
c113440.graph_c0	--	--	--	--	--	--	--	--	hypothetical protein MYCFIDRAFT_194951 [Pseudocercospora fijiensis CIRAD86]
c157747.graph_c0	[IQ]	--	--	--	[I]	Lipid transport and metabolism	AMP-binding enzyme	4-coumarate--CoA ligase 1 GN=4CL2 OS=Petroselinum crispum (Parsley) PE=2 SV=1	Putative YBR222Cp-like protein (Fragment) [Rhizopus microsporus]
c89353.graph_c0	--	--	Molecular Function: RNA binding (GO:0003723);; Molecular Function: RNA-directed DNA polymerase activity (GO:0003964);; Biological Process: RNA-dependent DNA replication (GO:0006278);;	--	[R]	General function prediction only	Reverse transcriptase (RNA-dependent DNA polymerase)	--	Reverse Transcriptase [Picea abies]
c41265.graph_c0	--	--	--	--	[R]	General function prediction only	--	--	--
c38673.graph_c0	[A]	RNA processing and modification	Biological Process: cell morphogenesis (GO:0000902);; Molecular Function: nucleic acid binding (GO:0003676);; Molecular Function: ribonuclease activity (GO:0004540);; Cellular Component: nucleus (GO:0005634);; Biological Process: Golgi organization (GO:0007030);; Biological Process: vacuole organization (GO:0007033);; Biological Process: RNA modification (GO:0009451);; Biological Process: vegetat…	K12581|2e-20|vvi:100248407|hypothetical protein LOC100248407	[A]	RNA processing and modification	--	Probable CCR4-associated factor 1 homolog 10 GN=CAF1-10 OS=Arabidopsis thaliana (Mouse-ear cress) PE=2 SV=1	PREDICTED: probable CCR4-associated factor 1 homolog 7, partial [Malus domestica]
c159820.graph_c0	[G]	Carbohydrate transport and metabolism	--	--	--	--	--	--	--
c90184.graph_c0	[O]	Posttranslational modification, protein turnover, chaperones	Molecular Function: acid-amino acid ligase activity (GO:0016881);;	--	[O]	Posttranslational modification, protein turnover, chaperones	--	Ubiquitin-conjugating enzyme E2 20 GN=UBC20 OS=Arabidopsis thaliana (Mouse-ear cress) PE=2 SV=1	PREDICTED: ubiquitin-conjugating enzyme E2 20-like [Prunus mume]
c90171.graph_c0	--	--	--	--	--	--	--	--	hypothetical protein SELMODRAFT_430302 [Selaginella moellendorffii]
c93123.graph_c0	[L]	Replication, recombination and repair	Molecular Function: single-stranded DNA binding (GO:0003697);; Molecular Function: ATP binding (GO:0005524);; Biological Process: DNA repair (GO:0006281);; Biological Process: reciprocal meiotic recombination (GO:0007131);; Molecular Function: DNA-dependent ATPase activity (GO:0008094);; Biological Process: SOS response (GO:0009432);; Biological Process: cytokinin biosynthetic process (GO:0009691…	K03553|0.0|vvi:100249133|similar to replicase	[L]	Replication, recombination and repair	recA bacterial DNA recombination protein;; KaiC;; AAA domain;; Rad51	DNA repair protein recA homolog 1, chloroplastic (Precursor) OS=Arabidopsis thaliana (Mouse-ear cress) PE=2 SV=1	hypothetical protein AMTR_s00092p00136000 [Amborella trichopoda]
c97442.graph_c0	--	--	--	--	[R]	General function prediction only	PPR repeat family;; PPR repeat;; Pentatricopeptide repeat domain;; PPR repeat;; Tetratricopeptide repeat;; Tetratricopeptide repeat;; Evolutionarily conserved signalling intermediate in Toll pathway;; Region in Clathrin and VPS	Pentatricopeptide repeat-containing protein At4g30825, chloroplastic (Precursor) GN=At4g30825 OS=Arabidopsis thaliana (Mouse-ear cress) PE=2 SV=2	PREDICTED: pentatricopeptide repeat-containing protein At4g30825, chloroplastic [Nelumbo nucifera]
c116590.graph_c0	--	--	Molecular Function: binding (GO:0005488);;	--	[R]	General function prediction only	--	--	PREDICTED: uncharacterized protein LOC103427115 [Malus domestica]
c72233.graph_c0	[KAD]	--	Molecular Function: protein binding (GO:0005515);; Biological Process: response to ethylene (GO:0009723);; Biological Process: response to salicylic acid (GO:0009751);; Biological Process: response to chitin (GO:0010200);; Biological Process: lateral root development (GO:0048527);;	K09422|1e-67|rcu:RCOM_1153840|r2r3-myb transcription factor, putative	[K]	Transcription	Myb-like DNA-binding domain;; Myb-like DNA-binding domain	Transcription factor MYB44 GN=K8K14.2 OS=Arabidopsis thaliana (Mouse-ear cress) PE=2 SV=1	R2R3-MYB transcription factor MYB9 [Picea glauca]
c88584.graph_c0	[R]	General function prediction only	Biological Process: protein targeting to vacuole (GO:0006623);; Biological Process: membrane fusion (GO:0006944);; Cellular Component: integral component of membrane (GO:0016021);; Biological Process: endosomal transport (GO:0016197);; Biological Process: Golgi vesicle transport (GO:0048193);;	K06890|1e-107|vvi:100266616|hypothetical protein LOC100266616	[T]	Signal transduction mechanisms	Inhibitor of apoptosis-promoting Bax1	BI1-like protein GN=At4g15470 OS=Arabidopsis thaliana (Mouse-ear cress) PE=2 SV=1	unknown [Picea sitchensis]
c155064.graph_c0	[E]	Amino acid transport and metabolism	Biological Process: amino acid transmembrane transport (GO:0003333);; Molecular Function: amino acid transmembrane transporter activity (GO:0015171);; Cellular Component: integral component of membrane (GO:0016021);;	--	[E]	Amino acid transport and metabolism	Amino acid permease	--	hypothetical protein A1O7_05953 [Cladophialophora yegresii CBS 114405]
c134097.graph_c0	[L]	Replication, recombination and repair	--	--	[R]	General function prediction only	--	--	hypothetical protein PRUPE_ppa018408mg, partial [Prunus persica]
c71126.graph_c0	--	--	--	--	--	--	--	--	unknown [Picea sitchensis]
c88519.graph_c1	[U]	Intracellular trafficking, secretion, and vesicular transport	Biological Process: protein transport (GO:0015031);; Cellular Component: membrane (GO:0016020);;	K10956|0.0|ppp:PHYPADRAFT_215299|hypothetical protein	[UO]	--	SecY translocase;; SecY translocase;; Plug domain of Sec61p	Protein transport protein Sec61 subunit alpha OS=Pyrenomonas salina PE=2 SV=1	unknown [Picea sitchensis]
c67800.graph_c0	--	--	--	--	--	--	--	Tetrahydrocannabinolic acid synthase (Precursor) OS=Cannabis sativa (Hemp) PE=1 SV=1	Chain A, Crystal Structure Of Tetrahydrocannabinolic Acid Synthase From Cannabis Sativa
c83793.graph_c0	--	--	Biological Process: isoprenoid biosynthetic process (GO:0008299);; Cellular Component: chloroplast part (GO:0044434);;	--	--	--	--	--	unknown [Picea sitchensis]
c164372.graph_c0	--	--	--	--	--	--	Chitin binding Peritrophin-A domain	--	--
c153032.graph_c0	[I]	Lipid transport and metabolism	Molecular Function: 3-hydroxyacyl-CoA dehydrogenase activity (GO:0003857);; Cellular Component: mitochondrion (GO:0005739);; Biological Process: fatty acid metabolic process (GO:0006631);; Molecular Function: 3-oxoacid CoA-transferase activity (GO:0008260);; Cellular Component: integral component of membrane (GO:0016021);; Biological Process: ketone body catabolic process (GO:0046952);; Molecular…	--	[C]	Energy production and conversion	Coenzyme A transferase	--	hypothetical protein OsI_02453 [Oryza sativa Indica Group]
c83972.graph_c0	--	--	--	--	--	--	--	--	PREDICTED: uncharacterized protein LOC103337251 [Prunus mume]
c111670.graph_c0	[Z]	Cytoskeleton	Molecular Function: GTPase activity (GO:0003924);; Molecular Function: structural constituent of cytoskeleton (GO:0005200);; Molecular Function: GTP binding (GO:0005525);; Cellular Component: microtubule (GO:0005874);; Biological Process: GTP catabolic process (GO:0006184);; Biological Process: microtubule-based process (GO:0007017);; Biological Process: protein polymerization (GO:0051258);;	K07375|6e-66|ppp:PHYPADRAFT_232451|hypothetical protein	[Z]	Cytoskeleton	Tubulin/FtsZ family, GTPase domain	Tubulin beta-1 chain (Fragment) GN=TUBB1 OS=Avena sativa (Oat) PE=2 SV=1	beta-tubulin type 1 isoform 6, partial [Aulacantha scolymantha]
c87546.graph_c0	[J]	Translation, ribosomal structure and biogenesis	Molecular Function: aminopeptidase activity (GO:0004177);; Biological Process: proteolysis (GO:0006508);; Molecular Function: metalloexopeptidase activity (GO:0008235);; Biological Process: cellular process (GO:0009987);; Molecular Function: metal ion binding (GO:0046872);;	K01265|1e-158|vvi:100262904|hypothetical protein LOC100262904	[O]	Posttranslational modification, protein turnover, chaperones	Metallopeptidase family M24	Methionine aminopeptidase 1B, chloroplastic {ECO:0000255|HAMAP-Rule:MF_03174} (Precursor) GN=MAP1B OS=Arabidopsis thaliana (Mouse-ear cress) PE=2 SV=2	unknown [Picea sitchensis]
c132654.graph_c0	[KAD]	--	Molecular Function: DNA binding (GO:0003677);; Molecular Function: sequence-specific DNA binding transcription factor activity (GO:0003700);; Cellular Component: nucleus (GO:0005634);; Biological Process: regulation of transcription, DNA-templated (GO:0006355);; Biological Process: gibberellin biosynthetic process (GO:0009686);; Biological Process: response to salicylic acid (GO:0009751);; Biolog…	K09422|9e-18|ath:AT1G68320|MYB62	[K]	Transcription	--	Transcription factor MYB21 GN=MGF10.23 OS=Arabidopsis thaliana (Mouse-ear cress) PE=1 SV=1	hypothetical protein ARALYDRAFT_339072 [Arabidopsis lyrata subsp. lyrata]
c103898.graph_c0	--	--	Molecular Function: organic cyclic compound binding (GO:0097159);; Molecular Function: heterocyclic compound binding (GO:1901363);;	--	--	--	--	--	unknown [Picea sitchensis]
c84308.graph_c0	[GR]	--	--	--	--	--	Cupin;; Cupin domain	Germin-like protein 1-1 (Precursor) OS=Oryza sativa subsp. japonica (Rice) PE=2 SV=1	Germin-like protein subfamily T member 2 [Morus notabilis]
c29675.graph_c0	[L]	Replication, recombination and repair	Molecular Function: nucleic acid binding (GO:0003676);; Molecular Function: catalytic activity (GO:0003824);; Biological Process: DNA metabolic process (GO:0006259);; Cellular Component: membrane (GO:0016020);;	--	[R]	General function prediction only	--	RNA-directed DNA polymerase homolog OS=Oenothera berteroana (Bertero&apos;s evening primrose) PE=4 SV=1	hypothetical protein JL09_g4754 [Pichia kudriavzevii]
c69304.graph_c0	--	--	--	--	--	--	Kelch motif;; F-box domain;; Galactose oxidase, central domain;; Galactose oxidase, central domain;; Kelch motif;; Kelch motif;; F-box-like	F-box/kelch-repeat protein At5g43190 GN=At5g43190 OS=Arabidopsis thaliana (Mouse-ear cress) PE=2 SV=1	F-box/kelch-repeat protein [Morus notabilis]
c109538.graph_c0	--	--	--	--	--	--	--	--	PREDICTED: uncharacterized protein LOC103421926 isoform X2 [Malus domestica]
c66093.graph_c0	--	--	--	--	--	--	--	--	hypothetical protein POPTR_0014s18600g [Populus trichocarpa]
c10239.graph_c0	[L]	Replication, recombination and repair	Molecular Function: DNA binding (GO:0003677);; Molecular Function: RNA binding (GO:0003723);; Molecular Function: RNA-directed DNA polymerase activity (GO:0003964);; Biological Process: RNA-dependent DNA replication (GO:0006278);; Biological Process: DNA recombination (GO:0006310);;	--	[R]	General function prediction only	--	--	hypothetical protein PRUPE_ppa018408mg, partial [Prunus persica]
c123470.graph_c0	--	--	Biological Process: response to stimulus (GO:0050896);;	--	--	--	--	Photosystem II 5 kDa protein, chloroplastic {ECO:0000303|PubMed:22700981} (Precursor) OS=Petunia hybrida (Petunia) PE=1 SV=1	hypothetical protein OsI_07816 [Oryza sativa Indica Group]
c39125.graph_c0	--	--	--	--	[R]	General function prediction only	--	Pentatricopeptide repeat-containing protein At1g08070 GN=PCMP-H12 OS=Arabidopsis thaliana (Mouse-ear cress) PE=2 SV=1	unknown [Picea sitchensis]
c63779.graph_c0	--	--	--	--	--	--	Domain of unknown function (DUF4283)	--	PREDICTED: uncharacterized protein LOC103700301, partial [Phoenix dactylifera]
c145086.graph_c0	--	--	Molecular Function: copper ion binding (GO:0005507);; Biological Process: lignin catabolic process (GO:0046274);; Biological Process: response to copper ion (GO:0046688);; Cellular Component: apoplast (GO:0048046);; Molecular Function: hydroquinone:oxygen oxidoreductase activity (GO:0052716);; Biological Process: oxidation-reduction process (GO:0055114);;	--	[Q]	Secondary metabolites biosynthesis, transport and catabolism	Multicopper oxidase	Laccase-12 (Precursor) GN=LAC12 OS=Arabidopsis thaliana (Mouse-ear cress) PE=2 SV=1	unknown [Picea sitchensis]
c83220.graph_c0	--	--	Cellular Component: nucleosome (GO:0000786);; Molecular Function: DNA binding (GO:0003677);; Cellular Component: nucleolus (GO:0005730);; Biological Process: nucleosome assembly (GO:0006334);; Molecular Function: protein heterodimerization activity (GO:0046982);;	K11251|1e-67|osa:4352398|Os12g0530000	[B]	Chromatin structure and dynamics	Core histone H2A/H2B/H3/H4;; Histone-like transcription factor (CBF/NF-Y) and archaeal histone	Histone H2AX OS=Picea abies (Norway spruce) PE=2 SV=1	unknown [Picea sitchensis]
c42477.graph_c0	--	--	Molecular Function: catalytic activity (GO:0003824);; Molecular Function: binding (GO:0005488);; Biological Process: cellular metabolic process (GO:0044237);; Biological Process: small molecule metabolic process (GO:0044281);; Biological Process: organic substance metabolic process (GO:0071704);;	--	[Q]	Secondary metabolites biosynthesis, transport and catabolism	--	Pleiotropic drug resistance protein 1 GN=PDR1 OS=Nicotiana plumbaginifolia (Leadwort-leaved tobacco) PE=1 SV=1	Pleiotropic drug resistance protein [Medicago truncatula]
c96684.graph_c0	--	--	Biological Process: maltose metabolic process (GO:0000023);; Biological Process: aromatic amino acid family biosynthetic process (GO:0009073);; Cellular Component: chloroplast (GO:0009507);; Biological Process: response to blue light (GO:0009637);; Biological Process: embryo development ending in seed dormancy (GO:0009793);; Biological Process: regulation of proton transport (GO:0010155);; Biolog…	--	--	--	APO RNA-binding	APO protein 2, chloroplastic (Precursor) GN=MTI20.19 OS=Arabidopsis thaliana (Mouse-ear cress) PE=2 SV=1	PREDICTED: APO protein 2, chloroplastic [Nelumbo nucifera]
c82456.graph_c0	--	--	--	--	--	--	TIR domain;; TIR domain;; NB-ARC domain;; AAA domain	TMV resistance protein N GN=N OS=Nicotiana glutinosa (Tobacco) PE=1 SV=1	hypothetical protein POPTR_0019s03000g [Populus trichocarpa]
c100826.graph_c0	[LKJ]	--	Molecular Function: nucleic acid binding (GO:0003676);; Molecular Function: ATP binding (GO:0005524);; Molecular Function: ATP-dependent helicase activity (GO:0008026);;	--	[A]	RNA processing and modification	DEAD/DEAH box helicase;; Helicase conserved C-terminal domain;; Type III restriction enzyme, res subunit	DEAD-box ATP-dependent RNA helicase 38 GN=T4D2.40 OS=Arabidopsis thaliana (Mouse-ear cress) PE=1 SV=2	unknown [Picea sitchensis]
c35015.graph_c0	--	--	--	--	--	--	Domain of unknown function (DUF4283)	--	PREDICTED: uncharacterized protein LOC104101141 [Nicotiana tomentosiformis]
c76754.graph_c0	--	--	--	K10405|3e-07|osa:4337093|Os04g0629700	[Z]	Cytoskeleton	--	Kinesin-5 GN=ATK5 OS=Arabidopsis thaliana (Mouse-ear cress) PE=2 SV=1	PREDICTED: kinesin-5-like [Oryza brachyantha]
c98818.graph_c0	--	--	--	--	[R]	General function prediction only	--	F-box protein At3g58530 GN=At3g58530 OS=Arabidopsis thaliana (Mouse-ear cress) PE=2 SV=1	PREDICTED: F-box protein At3g58530 [Nelumbo nucifera]
c83962.graph_c0	--	--	Cellular Component: cell wall (GO:0005618);;	--	--	--	Leucine Rich repeats (2 copies);; Leucine Rich Repeat;; Leucine rich repeat;; Leucine rich repeat;; Leucine Rich repeat;; Leucine rich repeat N-terminal domain	Leucine-rich repeat extensin-like protein 4 (Precursor) GN=LRX4 OS=Arabidopsis thaliana (Mouse-ear cress) PE=2 SV=1	PREDICTED: leucine-rich repeat extensin-like protein 3 [Elaeis guineensis]
c76132.graph_c0	[RTKL]	--	Molecular Function: protein serine/threonine kinase activity (GO:0004674);; Molecular Function: ATP binding (GO:0005524);; Biological Process: protein phosphorylation (GO:0006468);;	K04368|9e-72|pop:POPTR_745168|hypothetical protein	[T]	Signal transduction mechanisms	Protein kinase domain;; Protein tyrosine kinase	Mitogen-activated protein kinase kinase 1 OS=Oryza sativa subsp. japonica (Rice) PE=1 SV=1	PREDICTED: mitogen-activated protein kinase kinase 1-like [Phoenix dactylifera]
c74321.graph_c0	[L]	Replication, recombination and repair	--	--	[R]	General function prediction only	RNase H	Putative ribonuclease H protein At1g65750 GN=At1g65750 OS=Arabidopsis thaliana (Mouse-ear cress) PE=3 SV=1	Uncharacterized protein TCM_000935 [Theobroma cacao]
c90205.graph_c0	--	--	--	--	[KR]	--	mTERF	--	unknown [Picea sitchensis]
c102176.graph_c0	--	--	--	--	--	--	--	--	unknown [Picea sitchensis]
c85918.graph_c0	[G]	Carbohydrate transport and metabolism	Molecular Function: protein histidine kinase activity (GO:0004673);; Molecular Function: ATP binding (GO:0005524);; Cellular Component: mitochondrion (GO:0005739);; Biological Process: starch catabolic process (GO:0005983);; Biological Process: circadian rhythm (GO:0007623);; Cellular Component: chloroplast stroma (GO:0009570);; Biological Process: cold acclimation (GO:0009631);; Cellular Compone…	--	--	--	Pyruvate phosphate dikinase, PEP/pyruvate binding domain	Alpha-glucan water dikinase, chloroplastic (Precursor) GN=R1 OS=Solanum tuberosum (Potato) PE=1 SV=2	PREDICTED: alpha-glucan water dikinase, chloroplastic [Pyrus x bretschneideri]
c144416.graph_c0	--	--	--	--	[R]	General function prediction only	--	--	PREDICTED: uncharacterized protein LOC104891519 [Beta vulgaris subsp. vulgaris]
c77688.graph_c1	[M]	Cell wall/membrane/envelope biogenesis	--	--	[MW]	--	Fasciclin domain	Fasciclin-like arabinogalactan protein 17 (Precursor) GN=FLA17 OS=Arabidopsis thaliana (Mouse-ear cress) PE=2 SV=1	unknown [Picea sitchensis]
c67137.graph_c0	[IQR]	--	Biological Process: metabolic process (GO:0008152);;	K00059|4e-98|vvi:100241750|hypothetical protein LOC100241750	[R]	General function prediction only	short chain dehydrogenase;; Enoyl-(Acyl carrier protein) reductase;; KR domain;; NAD dependent epimerase/dehydratase family	Short-chain type dehydrogenase/reductase OS=Picea abies (Norway spruce) PE=2 SV=1	unknown [Picea sitchensis]
c93551.graph_c0	--	--	--	--	--	--	--	--	hypothetical protein AMTR_s00007p00220760 [Amborella trichopoda]
c91925.graph_c0	[F]	Nucleotide transport and metabolism	Molecular Function: dihydroorotase activity (GO:0004151);; Cellular Component: chloroplast (GO:0009507);; Biological Process: pyrimidine nucleobase biosynthetic process (GO:0019856);;	K01465|0.0|rcu:RCOM_1173930|Dihydroorotase, mitochondrial precursor, putative (EC:3.5.2.3)	[F]	Nucleotide transport and metabolism	Amidohydrolase family	Dihydroorotase, mitochondrial (Precursor) GN=PYR4 OS=Arabidopsis thaliana (Mouse-ear cress) PE=2 SV=1	Dihydroorotase [Morus notabilis]
c78866.graph_c0	--	--	Biological Process: MAPK cascade (GO:0000165);; Biological Process: respiratory burst involved in defense response (GO:0002679);; Molecular Function: peroxidase activity (GO:0004601);; Molecular Function: iron ion binding (GO:0005506);; Molecular Function: calcium ion binding (GO:0005509);; Cellular Component: integral component of plasma membrane (GO:0005887);; Biological Process: protein target…	--	[PQ]	--	Ferric reductase NAD binding domain	Respiratory burst oxidase homolog protein F GN=F22C12.18 OS=Arabidopsis thaliana (Mouse-ear cress) PE=1 SV=1	PREDICTED: respiratory burst oxidase homolog protein A-like [Malus domestica]
c68603.graph_c0	--	--	Cellular Component: membrane (GO:0016020);; Cellular Component: cytoplasmic membrane-bounded vesicle (GO:0016023);; Biological Process: intracellular signal transduction (GO:0035556);;	--	[OUT]	--	Cornichon protein	Protein cornichon homolog 1 GN=At3g12180 OS=Arabidopsis thaliana (Mouse-ear cress) PE=2 SV=1	unknown [Picea sitchensis]
c4421.graph_c0	[S]	Function unknown	Biological Process: response to light stimulus (GO:0009416);;	--	[R]	General function prediction only	--	Plant intracellular Ras-group-related LRR protein 5 OS=Oryza sativa subsp. japonica (Rice) PE=2 SV=1	PREDICTED: plant intracellular Ras-group-related LRR protein 5-like [Nelumbo nucifera]
c28081.graph_c0	--	--	--	--	--	--	--	--	hypothetical protein PITC_029160 [Penicillium italicum]
c162436.graph_c0	--	--	--	--	--	--	--	--	unknown [Picea sitchensis]
c69466.graph_c0	[MG]	--	Molecular Function: catalytic activity (GO:0003824);; Biological Process: metabolic process (GO:0008152);;	--	[V]	Defense mechanisms	NAD dependent epimerase/dehydratase family;; Male sterility protein;; 3-beta hydroxysteroid dehydrogenase/isomerase family	Dihydroflavonol-4-reductase GN=DFR OS=Vitis vinifera (Grape) PE=1 SV=1	unknown [Picea sitchensis]
c61835.graph_c0	--	--	Molecular Function: binding (GO:0005488);;	--	--	--	--	--	PREDICTED: uncharacterized protein LOC101294838 [Fragaria vesca subsp. vesca]
c103408.graph_c0	--	--	--	--	--	--	--	--	unknown [Picea sitchensis]
c124468.graph_c0	[C]	Energy production and conversion	Molecular Function: ATP binding (GO:0005524);; Cellular Component: mitochondrial inner membrane (GO:0005743);; Biological Process: ATP synthesis coupled proton transport (GO:0015986);; Biological Process: ATP hydrolysis coupled proton transport (GO:0015991);; Cellular Component: proton-transporting ATP synthase complex, catalytic core F(1) (GO:0045261);; Molecular Function: proton-transporting AT…	K02133|4e-53|vcn:VOLCADRAFT_80433|hypothetical protein	[C]	Energy production and conversion	ATP synthase alpha/beta chain, C terminal domain	ATP synthase subunit beta, mitochondrial (Fragment) GN=ATPB OS=Actinidia deliciosa (Kiwi) PE=2 SV=1	hypothetical protein CY34DRAFT_15532 [Suillus luteus UH-Slu-Lm8-n1]
c37909.graph_c0	--	--	--	--	--	--	Protein of unknown function (DUF 659)	--	PREDICTED: uncharacterized protein LOC103704145 [Phoenix dactylifera]
c87537.graph_c0	--	--	Molecular Function: calcium ion binding (GO:0005509);;	--	[T]	Signal transduction mechanisms	EF hand;; EF-hand domain pair;; EF-hand domain pair;; EF-hand domain;; EF hand	Calcineurin B-like protein 3 GN=T15N24.20 OS=Arabidopsis thaliana (Mouse-ear cress) PE=1 SV=2	unknown [Picea sitchensis]
c146469.graph_c0	[L]	Replication, recombination and repair	Molecular Function: nucleic acid binding (GO:0003676);; Biological Process: cellular process (GO:0009987);; Biological Process: macromolecule metabolic process (GO:0043170);; Cellular Component: intracellular membrane-bounded organelle (GO:0043231);; Biological Process: primary metabolic process (GO:0044238);;	--	[R]	General function prediction only	--	--	unknown [Triticum aestivum]
c77492.graph_c0	[R]	General function prediction only	Molecular Function: nucleotide binding (GO:0000166);; Cellular Component: cytoplasmic part (GO:0044444);; Biological Process: single-organism cellular process (GO:0044763);;	--	[U]	Intracellular trafficking, secretion, and vesicular transport	Ras family	Ras-related protein RABA2a (Precursor) GN=F21M12.2 OS=Arabidopsis thaliana (Mouse-ear cress) PE=2 SV=1	unknown [Picea sitchensis]
c97322.graph_c0	--	--	--	--	[R]	General function prediction only	SPRY domain	--	unknown [Picea sitchensis]
c86815.graph_c0	--	--	--	--	[R]	General function prediction only	Domain of unknown function (DUF4283)	--	PREDICTED: uncharacterized protein LOC104235548 [Nicotiana sylvestris]
c142591.graph_c0	[I]	Lipid transport and metabolism	Biological Process: long-chain fatty acid metabolic process (GO:0001676);; Molecular Function: long-chain fatty acid-CoA ligase activity (GO:0004467);;	--	[I]	Lipid transport and metabolism	AMP-binding enzyme	Long chain acyl-CoA synthetase 8 GN=LACS8 OS=Arabidopsis thaliana (Mouse-ear cress) PE=1 SV=1	long-chain acyl-CoA synthetase [Cladophialophora psammophila CBS 110553]
c155440.graph_c0	--	--	Biological Process: cell morphogenesis (GO:0000902);; Cellular Component: Golgi stack (GO:0005795);; Cellular Component: cytosol (GO:0005829);; Cellular Component: plasma membrane (GO:0005886);; Biological Process: protein N-linked glycosylation (GO:0006487);; Biological Process: protein targeting to vacuole (GO:0006623);; Biological Process: intra-Golgi vesicle-mediated transport (GO:0006891);; …	--	[U]	Intracellular trafficking, secretion, and vesicular transport	--	--	BnaC01g05650D [Brassica napus]
c84279.graph_c0	--	--	--	--	--	--	tify domain;; Divergent CCT motif	Protein TIFY 3B GN=F22D1.70 OS=Arabidopsis thaliana (Mouse-ear cress) PE=1 SV=1	unknown [Picea sitchensis]
c83617.graph_c0	[J]	Translation, ribosomal structure and biogenesis	Molecular Function: structural constituent of ribosome (GO:0003735);; Biological Process: translation (GO:0006412);; Cellular Component: small ribosomal subunit (GO:0015935);;	K02998|6e-70|zma:100273082|arpp40	[J]	Translation, ribosomal structure and biogenesis	Ribosomal protein S2	40S ribosomal protein SA {ECO:0000255|HAMAP-Rule:MF_03015} OS=Vitis vinifera (Grape) PE=3 SV=1	unknown [Picea sitchensis]
c45112.graph_c0	--	--	Biological Process: response to stimulus (GO:0050896);;	--	--	--	Pathogenesis-related protein Bet v I family	Major allergen Mal d 1 GN=MALD1 OS=Malus domestica (Apple) PE=1 SV=2	unknown [Picea sitchensis]
c72980.graph_c0	--	--	Biological Process: autophagy (GO:0006914);; Biological Process: CVT pathway (GO:0032258);;	K08341|6e-66|ppp:PHYPADRAFT_205266|hypothetical protein	[Z]	Cytoskeleton	Autophagy protein Atg8 ubiquitin like;; Ubiquitin-like autophagy protein Apg12	Autophagy-related protein 8C (Precursor) GN=OSJNBa0056O06.5 OS=Oryza sativa subsp. japonica (Rice) PE=2 SV=1	predicted protein [Physcomitrella patens]
c80042.graph_c0	--	--	--	--	--	--	Leucine Rich repeats (2 copies);; Leucine rich repeat	--	unknown [Picea sitchensis]
c153266.graph_c0	--	--	--	--	[R]	General function prediction only	--	Regulatory protein NPR2 GN=NPR2 OS=Arabidopsis thaliana (Mouse-ear cress) PE=3 SV=1	PREDICTED: regulatory protein NPR2-like [Fragaria vesca subsp. vesca]
c45358.graph_c0	--	--	Molecular Function: catalytic activity (GO:0003824);;	--	[R]	General function prediction only	--	Endonuclease OS=Nicotiana tabacum (Common tobacco) PE=2 SV=1	reverse transcriptase, partial [Sciadopitys verticillata]
c145290.graph_c0	--	--	Molecular Function: transferase activity, transferring hexosyl groups (GO:0016758);; Cellular Component: intracellular membrane-bounded organelle (GO:0043231);; Cellular Component: cytoplasmic part (GO:0044444);;	K02367|9e-11|rcu:RCOM_0592150|Exostosin-2, putative (EC:2.4.1.223)	[GMW]	--	Glycosyl transferase family 64 domain	Glycosyltransferase family protein 64 C3 {ECO:0000303|PubMed:24905498} (Precursor) OS=Arabidopsis thaliana (Mouse-ear cress) PE=2 SV=1	PREDICTED: glycosyltransferase family 64 protein C4 isoform X2 [Nelumbo nucifera]
c125000.graph_c0	--	--	--	--	[N]	Cell motility	Thymosin beta-4 family	--	--
c102099.graph_c1	--	--	--	--	--	--	--	Mediator of RNA polymerase II transcription subunit 33A GN=At3g23590 OS=Arabidopsis thaliana (Mouse-ear cress) PE=1 SV=1	hypothetical protein JCGZ_02091 [Jatropha curcas]
c134624.graph_c0	--	--	Molecular Function: nuclease activity (GO:0004518);; Molecular Function: peptidase activity (GO:0008233);; Molecular Function: nucleotidyltransferase activity (GO:0016779);; Molecular Function: metal ion binding (GO:0046872);; Biological Process: nucleic acid metabolic process (GO:0090304);;	--	[R]	General function prediction only	--	Endonuclease OS=Nicotiana tabacum (Common tobacco) PE=2 SV=1	PREDICTED: uncharacterized protein LOC100242343 isoform X1 [Vitis vinifera]
c95207.graph_c0	--	--	Cellular Component: peroxisome (GO:0005777);;	--	--	--	NYN domain;; OST-HTH/LOTUS domain	--	unknown [Picea sitchensis]
c127879.graph_c0	--	--	--	--	--	--	Domain of unknown function (DUF4283)	--	PREDICTED: uncharacterized protein LOC104889585 [Beta vulgaris subsp. vulgaris]
c108259.graph_c0	--	--	Molecular Function: nucleic acid binding (GO:0003676);; Biological Process: DNA metabolic process (GO:0006259);;	--	[R]	General function prediction only	--	--	hypothetical protein VITISV_044312 [Vitis vinifera]
c151692.graph_c0	[I]	Lipid transport and metabolism	Molecular Function: stearoyl-CoA 9-desaturase activity (GO:0004768);; Molecular Function: iron ion binding (GO:0005506);; Cellular Component: endoplasmic reticulum (GO:0005783);; Biological Process: fatty acid biosynthetic process (GO:0006633);; Cellular Component: integral component of membrane (GO:0016021);; Molecular Function: heme binding (GO:0020037);; Biological Process: oxidation-reduction…	K00507|1e-40|zma:100382970|hypothetical protein LOC100382970	[I]	Lipid transport and metabolism	Fatty acid desaturase	Delta-9 acyl-lipid desaturase 1 GN=ADS1 OS=Arabidopsis thaliana (Mouse-ear cress) PE=2 SV=1	hypothetical protein L969DRAFT_83942 [Mixia osmundae IAM 14324]
c69892.graph_c0	--	--	--	--	--	--	--	--	PREDICTED: uncharacterized protein LOC104883619 [Beta vulgaris subsp. vulgaris]
c58868.graph_c0	--	--	Molecular Function: ion binding (GO:0043167);; Molecular Function: organic cyclic compound binding (GO:0097159);; Molecular Function: heterocyclic compound binding (GO:1901363);;	--	[R]	General function prediction only	--	Endonuclease OS=Nicotiana tabacum (Common tobacco) PE=2 SV=1	putative polyprotein [Oryza sativa Japonica Group]
c86615.graph_c0	--	--	Biological Process: carotenoid biosynthetic process (GO:0016117);; Biological Process: carotene biosynthetic process (GO:0016120);; Molecular Function: oxidoreductase activity, acting on paired donors, with incorporation or reduction of molecular oxygen (GO:0016705);; Molecular Function: lycopene beta cyclase activity (GO:0045436);;	K06443|0.0|rcu:RCOM_1107490|Lycopene beta cyclase, chloroplast precursor, putative (EC:5.3.99.8)	--	--	Lycopene cyclase protein;; FAD dependent oxidoreductase;; Thi4 family;; FAD binding domain;; FAD binding domain;; Tryptophan halogenase;; Glucose inhibited division protein A;; Lycopene cyclase protein	Lycopene beta cyclase, chloroplastic (Precursor) GN=LCY-B OS=Oncidium hybrid cultivar (Orchid) PE=2 SV=1	putative lycopene beta cyclase [Taxodium distichum var. distichum]
c153789.graph_c0	[M]	Cell wall/membrane/envelope biogenesis	Biological Process: formation of translation preinitiation complex (GO:0001731);; Molecular Function: translation initiation factor activity (GO:0003743);; Cellular Component: eukaryotic translation initiation factor 3 complex (GO:0005852);; Biological Process: regulation of translational initiation (GO:0006446);; Cellular Component: eukaryotic 43S preinitiation complex (GO:0016282);; Cellular Co…	--	[TV]	--	--	Uncharacterized protein At1g10890 GN=At1g10890 OS=Arabidopsis thaliana (Mouse-ear cress) PE=4 SV=1	hypothetical protein DOTSEDRAFT_67736 [Dothistroma septosporum NZE10]
c147790.graph_c0	--	--	--	--	[R]	General function prediction only	--	--	hypothetical protein PRUPE_ppa018408mg, partial [Prunus persica]
c59164.graph_c0	--	--	--	K08059|1e-08|pop:POPTR_1087569|hypothetical protein	[O]	Posttranslational modification, protein turnover, chaperones	Gamma interferon inducible lysosomal thiol reductase (GILT)	--	unknown [Picea sitchensis]
c110624.graph_c0	--	--	--	--	[Q]	Secondary metabolites biosynthesis, transport and catabolism	--	--	unknown [Picea sitchensis]
c85433.graph_c0	--	--	Molecular Function: DNA binding (GO:0003677);; Biological Process: regulation of transcription, DNA-templated (GO:0006355);;	--	--	--	No apical meristem (NAM) protein	NAC domain-containing protein 8 GN=NAC008 OS=Arabidopsis thaliana (Mouse-ear cress) PE=2 SV=1	NAC domain-containing protein, partial [Boehmeria nivea]
c75810.graph_c0	[L]	Replication, recombination and repair	Molecular Function: catalytic activity (GO:0003824);; Molecular Function: binding (GO:0005488);; Biological Process: primary metabolic process (GO:0044238);; Biological Process: organic substance metabolic process (GO:0071704);;	--	[R]	General function prediction only	--	--	hypothetical protein VITISV_029384 [Vitis vinifera]
c100112.graph_c0	[R]	General function prediction only	Biological Process: single-organism process (GO:0044699);;	--	[R]	General function prediction only	Tetratricopeptide repeat;; Tetratricopeptide repeat;; Tetratricopeptide repeat;; TPR repeat;; Tetratricopeptide repeat;; Tetratricopeptide repeat;; Tetratricopeptide repeat;; Leucine Rich repeat;; Leucine Rich repeats (2 copies);; Tetratricopeptide repeat	Protein TONSOKU GN=MVE11.9 OS=Arabidopsis thaliana (Mouse-ear cress) PE=1 SV=2	PREDICTED: protein TONSOKU [Elaeis guineensis]
c72853.graph_c1	--	--	--	--	--	--	Tryptophan-rich protein (DUF2389)	--	predicted protein [Physcomitrella patens]
c166245.graph_c0	--	--	Molecular Function: zinc ion binding (GO:0008270);; Biological Process: intracellular signal transduction (GO:0035556);;	--	--	--	DENN (AEX-3) domain	DENN domain and WD repeat-containing protein SCD1 {ECO:0000305} OS=Arabidopsis thaliana (Mouse-ear cress) PE=1 SV=1	hypothetical protein BAUCODRAFT_459889 [Baudoinia compniacensis UAMH 10762]
c72987.graph_c0	--	--	--	--	--	--	--	--	PREDICTED: uncharacterized protein LOC103713939 [Phoenix dactylifera]
c121351.graph_c0	[E]	Amino acid transport and metabolism	Cellular Component: cytoplasm (GO:0005737);; Biological Process: methionine metabolic process (GO:0006555);; Molecular Function: transferase activity, transferring alkyl or aryl (other than methyl) groups (GO:0016765);; Molecular Function: pyridoxal phosphate binding (GO:0030170);;	K01740|7e-24|olu:OSTLU_27367|CYSD	[E]	Amino acid transport and metabolism	Cys/Met metabolism PLP-dependent enzyme	Cystathionine beta-lyase, chloroplastic (Precursor) GN=At3g57050 OS=Arabidopsis thaliana (Mouse-ear cress) PE=1 SV=1	Cys/Met metabolism pyridoxal phosphate-dependent enzyme [Macrophomina phaseolina MS6]
c166461.graph_c0	[M]	Cell wall/membrane/envelope biogenesis	--	--	--	--	--	--	--
c26395.graph_c0	--	--	--	--	--	--	--	--	hypothetical protein AMTR_s00009p00222310 [Amborella trichopoda]
c69126.graph_c0	[RTKL]	--	Molecular Function: protein serine/threonine kinase activity (GO:0004674);; Molecular Function: ATP binding (GO:0005524);; Cellular Component: plasma membrane (GO:0005886);; Biological Process: protein phosphorylation (GO:0006468);; Biological Process: microtubule nucleation (GO:0007020);; Biological Process: regulation of meristem growth (GO:0010075);; Cellular Component: integral component of m…	--	--	--	Protein kinase domain;; Protein tyrosine kinase;; Leucine Rich repeats (2 copies);; Leucine rich repeat;; Leucine Rich repeat;; Leucine rich repeat N-terminal domain;; Leucine Rich Repeat	Protein NSP-INTERACTING KINASE 3 (Precursor) GN=NIK3 OS=Arabidopsis thaliana (Mouse-ear cress) PE=1 SV=1	PREDICTED: protein NSP-INTERACTING KINASE 3 [Nelumbo nucifera]
c125515.graph_c0	--	--	Molecular Function: acid phosphatase activity (GO:0003993);; Cellular Component: mitochondrion (GO:0005739);; Molecular Function: metal ion binding (GO:0046872);;	--	[G]	Carbohydrate transport and metabolism	Calcineurin-like phosphoesterase	Probable inactive purple acid phosphatase 27 (Precursor) GN=PAP27 OS=Arabidopsis thaliana (Mouse-ear cress) PE=2 SV=1	Nucleotide pyrophosphatase/phosphodiesterase, putative [Ricinus communis]
c100956.graph_c0	[R]	General function prediction only	--	K07052|0.0|vvi:100249222|hypothetical protein LOC100249222	--	--	CAAX protease self-immunity	Embryogenesis-associated protein EMB8 GN=EMB8 OS=Picea glauca (White spruce) PE=2 SV=1	PREDICTED: uncharacterized protein LOC100249222 isoform X1 [Vitis vinifera]
c89937.graph_c0	[O]	Posttranslational modification, protein turnover, chaperones	--	--	[O]	Posttranslational modification, protein turnover, chaperones	--	RING-H2 finger protein ATL52 GN=ATL52 OS=Arabidopsis thaliana (Mouse-ear cress) PE=2 SV=1	unknown [Picea sitchensis]
c96975.graph_c0	--	--	--	--	[R]	General function prediction only	YT521-B-like domain	30-kDa cleavage and polyadenylation specificity factor 30 {ECO:0000303|PubMed:18479511} OS=Arabidopsis thaliana (Mouse-ear cress) PE=1 SV=1	PREDICTED: YTH domain-containing family protein 2-like [Elaeis guineensis]
c97497.graph_c0	[IQR]	--	Molecular Function: oxidoreductase activity, acting on the CH-OH group of donors, NAD or NADP as acceptor (GO:0016616);; Biological Process: cellular catabolic process (GO:0044248);; Biological Process: single-organism metabolic process (GO:0044710);; Biological Process: organic substance catabolic process (GO:1901575);;	K13606|1e-119|pop:POPTR_261857|hypothetical protein	[R]	General function prediction only	short chain dehydrogenase;; Enoyl-(Acyl carrier protein) reductase;; KR domain	Probable chlorophyll(ide) b reductase NYC1, chloroplastic (Precursor) OS=Oryza sativa subsp. japonica (Rice) PE=1 SV=1	PREDICTED: probable chlorophyll(ide) b reductase NYC1, chloroplastic [Elaeis guineensis]
c54552.graph_c0	--	--	--	--	[R]	General function prediction only	RNase H	--	PREDICTED: LOW QUALITY PROTEIN: uncharacterized protein LOC105136373 [Populus euphratica]
c76479.graph_c0	--	--	--	K13199|1e-21|pop:POPTR_836308|hypothetical protein	[R]	General function prediction only	Stm1	Sulfated surface glycoprotein 185 (Precursor) OS=Volvox carteri (Green alga) PE=1 SV=1	nuclear RNA-binding family protein [Populus trichocarpa]
c152601.graph_c0	--	--	Biological Process: protein retention in ER lumen (GO:0006621);; Biological Process: transport (GO:0006810);; Cellular Component: integral component of membrane (GO:0016021);; Cellular Component: ER to Golgi transport vesicle (GO:0030134);;	--	[U]	Intracellular trafficking, secretion, and vesicular transport	emp24/gp25L/p24 family/GOLD	Transmembrane emp24 domain-containing protein p24beta3 (Precursor) GN=At3g22845 OS=Arabidopsis thaliana (Mouse-ear cress) PE=2 SV=1	hypothetical protein DOTSEDRAFT_67944 [Dothistroma septosporum NZE10]
c122500.graph_c0	--	--	Molecular Function: catalytic activity (GO:0003824);;	--	--	--	Polysaccharide lyase family 4, domain III	--	lyase, putative [Ricinus communis]
c162304.graph_c0	--	--	--	--	--	--	Peptidase inhibitor I78 family	--	Proteinase inhibitor I13 potato inhibitor I [Macrophomina phaseolina MS6]
c88927.graph_c0	--	--	Cellular Component: membrane (GO:0016020);; Cellular Component: cytoplasmic membrane-bounded vesicle (GO:0016023);;	--	--	--	Mlo family	MLO-like protein 1 GN=T10P11.12 OS=Arabidopsis thaliana (Mouse-ear cress) PE=1 SV=1	hypothetical protein AMTR_s00066p00091160 [Amborella trichopoda]
c69160.graph_c0	[KAD]	--	Molecular Function: binding (GO:0005488);; Biological Process: regulation of transcription, DNA-templated (GO:0006355);;	K09422|2e-40|ath:AT4G01680|MYB55	[K]	Transcription	Myb-like DNA-binding domain;; Myb-like DNA-binding domain;; Myb-like DNA-binding domain	Transcription factor MYB86 GN=F21E10.4 OS=Arabidopsis thaliana (Mouse-ear cress) PE=2 SV=1	PREDICTED: transcription factor MYB86-like [Malus domestica]
c99964.graph_c0	[RTKL]	--	Molecular Function: protein serine/threonine kinase activity (GO:0004674);; Molecular Function: ATP binding (GO:0005524);; Cellular Component: nucleus (GO:0005634);; Biological Process: protein phosphorylation (GO:0006468);; Cellular Component: chloroplast (GO:0009507);; Molecular Function: identical protein binding (GO:0042802);;	K08864|0.0|vvi:100265049|hypothetical protein LOC100265049	[T]	Signal transduction mechanisms	Protein kinase domain;; Protein tyrosine kinase	Serine/threonine-protein kinase TOUSLED GN=F22D1.100 OS=Arabidopsis thaliana (Mouse-ear cress) PE=1 SV=1	hypothetical protein AMTR_s00004p00133120 [Amborella trichopoda]
c92438.graph_c0	--	--	--	--	[T]	Signal transduction mechanisms	Organic solute transporter Ostalpha	--	PREDICTED: transmembrane protein 184B-like [Musa acuminata subsp. malaccensis]
c91646.graph_c1	--	--	--	--	--	--	DTW domain	--	unknown [Picea sitchensis]
c89769.graph_c0	--	--	Molecular Function: ubiquitin thiolesterase activity (GO:0004221);; Biological Process: ubiquitin-dependent protein catabolic process (GO:0006511);; Molecular Function: peptidase activity (GO:0008233);; Molecular Function: zinc ion binding (GO:0008270);;	K12847|0.0|vvi:100251887|hypothetical protein LOC100251887	[Z]	Cytoskeleton	Ubiquitin carboxyl-terminal hydrolase;; Zn-finger in ubiquitin-hydrolases and other protein;; Ubiquitin carboxyl-terminal hydrolase	Ubiquitin carboxyl-terminal hydrolase 8 GN=UBP8 OS=Arabidopsis thaliana (Mouse-ear cress) PE=2 SV=2	hypothetical protein AMTR_s00055p00194180 [Amborella trichopoda]
c90717.graph_c0	--	--	--	--	[K]	Transcription	Myb/SANT-like DNA-binding domain;; Myb/SANT-like DNA-binding domain	Trihelix transcription factor GT-1 GN=GT-1 OS=Arabidopsis thaliana (Mouse-ear cress) PE=1 SV=1	hypothetical protein AMTR_s00005p00185670 [Amborella trichopoda]
c132157.graph_c0	[J]	Translation, ribosomal structure and biogenesis	Cellular Component: ribosome (GO:0005840);; Biological Process: mycelium development (GO:0043581);;	K02872|8e-11|zma:100280870|60S ribosomal protein L13a-2	[J]	Translation, ribosomal structure and biogenesis	--	60S ribosomal protein L13a-2 GN=RPL13AB OS=Arabidopsis thaliana (Mouse-ear cress) PE=1 SV=1	hypothetical protein MYCTH_2314728 [Myceliophthora thermophila ATCC 42464]
c71478.graph_c0	--	--	--	--	--	--	--	--	hypothetical protein 18.t00011 [Asparagus officinalis]
c92030.graph_c0	--	--	--	--	--	--	Shugoshin C terminus	Shugoshin-1 GN=SGO1 OS=Zea mays (Maize) PE=2 SV=1	PREDICTED: shugoshin-1-like [Phoenix dactylifera]
c97416.graph_c0	[J]	Translation, ribosomal structure and biogenesis	Molecular Function: structural constituent of ribosome (GO:0003735);; Cellular Component: mitochondrion (GO:0005739);; Biological Process: DNA-templated transcription, elongation (GO:0006354);; Biological Process: translation (GO:0006412);; Cellular Component: large ribosomal subunit (GO:0015934);;	K02926|4e-98|osa:4350797|Os11g0585700	[J]	Translation, ribosomal structure and biogenesis	Ribosomal protein L4/L1 family;; Ribosomal protein L4/L1 family	50S ribosomal protein L4, chloroplastic GN=rpl4 OS=Guillardia theta (Cryptomonas phi) PE=3 SV=1	unknown [Picea sitchensis]
c4174.graph_c0	--	--	--	--	--	--	--	--	PREDICTED: uncharacterized protein LOC102662768 [Glycine max]
c82203.graph_c1	--	--	Molecular Function: binding (GO:0005488);; Biological Process: transcription, DNA-templated (GO:0006351);; Cellular Component: thylakoid (GO:0009579);; Cellular Component: intracellular membrane-bounded organelle (GO:0043231);; Cellular Component: membrane part (GO:0044425);;	K03138|2e-43|vvi:100253654|hypothetical protein LOC100253654	[K]	Transcription	--	Transcription initiation factor IIF subunit alpha GN=T1P17.200 OS=Arabidopsis thaliana (Mouse-ear cress) PE=1 SV=1	PREDICTED: transcription initiation factor IIF subunit alpha-like [Nelumbo nucifera]
c149650.graph_c0	--	--	--	--	--	--	Trypsin	--	--
c100700.graph_c0	--	--	--	K06672|0.0|vvi:100249183|hypothetical protein LOC100249183	[BDL]	--	Sister chromatid cohesion C-terminus;; HEAT repeat associated with sister chromatid cohesion;; PHD-finger	--	hypothetical protein SELMODRAFT_420898 [Selaginella moellendorffii]
c51585.graph_c0	--	--	--	--	[R]	General function prediction only	PPR repeat family;; PPR repeat	Pentatricopeptide repeat-containing protein At2g34400 OS=Arabidopsis thaliana (Mouse-ear cress) PE=3 SV=2	PREDICTED: pentatricopeptide repeat-containing protein At3g53360, mitochondrial [Nelumbo nucifera]
c162032.graph_c0	[L]	Replication, recombination and repair	Molecular Function: RNA binding (GO:0003723);; Molecular Function: RNA-directed DNA polymerase activity (GO:0003964);; Biological Process: RNA-dependent DNA replication (GO:0006278);;	--	[R]	General function prediction only	--	RNA-directed DNA polymerase homolog OS=Oenothera berteroana (Bertero&apos;s evening primrose) PE=4 SV=1	hypothetical protein VITISV_025123 [Vitis vinifera]
c88095.graph_c0	--	--	Cellular Component: plastid (GO:0009536);; Biological Process: anatomical structure morphogenesis (GO:0009653);; Biological Process: single-organism developmental process (GO:0044767);; Biological Process: cellular developmental process (GO:0048869);;	K12462|2e-81|osa:4340881|Os06g0318300	[T]	Signal transduction mechanisms	RHO protein GDP dissociation inhibitor	Rho GDP-dissociation inhibitor 1 GN=GDI1 OS=Arabidopsis thaliana (Mouse-ear cress) PE=1 SV=1	unknown [Picea sitchensis]
c88006.graph_c0	[M]	Cell wall/membrane/envelope biogenesis	--	--	[M]	Cell wall/membrane/envelope biogenesis	Choline/ethanolamine kinase;; Phosphotransferase enzyme family;; Ecdysteroid kinase	Probable choline kinase 2 GN=At1g74320 OS=Arabidopsis thaliana (Mouse-ear cress) PE=2 SV=1	unknown [Picea sitchensis]
c92397.graph_c0	--	--	Biological Process: RNA splicing, via endonucleolytic cleavage and ligation (GO:0000394);; Molecular Function: dolichyl-diphosphooligosaccharide-protein glycotransferase activity (GO:0004579);; Cellular Component: endoplasmic reticulum (GO:0005783);; Biological Process: protein glycosylation (GO:0006486);; Biological Process: N-terminal protein myristoylation (GO:0006499);; Biological Process: me…	K12666|0.0|vvi:100249589|hypothetical protein LOC100249589	[O]	Posttranslational modification, protein turnover, chaperones	Ribophorin I;; Ribophorin I	Dolichyl-diphosphooligosaccharide--protein glycosyltransferase subunit 1A (Precursor) OS=Oryza sativa subsp. japonica (Rice) PE=2 SV=1	hypothetical protein AMTR_s00044p00115050 [Amborella trichopoda]
c70064.graph_c0	[G]	Carbohydrate transport and metabolism	Molecular Function: transporter activity (GO:0005215);; Biological Process: transport (GO:0006810);; Cellular Component: integral component of membrane (GO:0016021);;	--	[G]	Carbohydrate transport and metabolism	Major intrinsic protein	Aquaporin TIP1-1, N-terminally processed GN=T1J8.1 OS=Arabidopsis thaliana (Mouse-ear cress) PE=1 SV=1	unknown [Picea sitchensis]
c101621.graph_c0	[RTKL]	--	--	--	[T]	Signal transduction mechanisms	Protein tyrosine kinase;; Protein kinase domain	Probable receptor-like protein kinase At1g49730 (Precursor) GN=At1g49730 OS=Arabidopsis thaliana (Mouse-ear cress) PE=2 SV=1	hypothetical protein JCGZ_14788 [Jatropha curcas]
c59618.graph_c0	[Q]	Secondary metabolites biosynthesis, transport and catabolism	Molecular Function: oxidoreductase activity (GO:0016491);; Molecular Function: metal ion binding (GO:0046872);;	--	[Q]	Secondary metabolites biosynthesis, transport and catabolism	Cytochrome P450	Cytochrome P450 98A1 GN=CYP98A1 OS=Sorghum bicolor (Sorghum) PE=2 SV=1	unnamed protein product [Coffea canephora]
c77707.graph_c0	[L]	Replication, recombination and repair	Molecular Function: binding (GO:0005488);;	--	[R]	General function prediction only	--	Uncharacterized mitochondrial protein AtMg00860 GN=AtMg00860 OS=Arabidopsis thaliana (Mouse-ear cress) PE=4 SV=1	hypothetical protein PRUPE_ppa015715mg, partial [Prunus persica]
c99813.graph_c0	--	--	Biological Process: single-organism process (GO:0044699);;	--	[O]	Posttranslational modification, protein turnover, chaperones	Ubiquitin carboxyl-terminal hydrolase;; Ubiquitin carboxyl-terminal hydrolase;; MYND finger	Ubiquitin carboxyl-terminal hydrolase 16 GN=UBP16 OS=Arabidopsis thaliana (Mouse-ear cress) PE=1 SV=1	PREDICTED: ubiquitin carboxyl-terminal hydrolase 16 isoform X2 [Vitis vinifera]
c96205.graph_c0	[M]	Cell wall/membrane/envelope biogenesis	Biological Process: cell wall macromolecule catabolic process (GO:0016998);;	--	--	--	Peptidase family M23	--	predicted protein [Physcomitrella patens]
c51236.graph_c0	--	--	Molecular Function: carboxylic ester hydrolase activity (GO:0052689);;	--	--	--	--	Probable carboxylesterase 6 GN=CXE6 OS=Arabidopsis thaliana (Mouse-ear cress) PE=2 SV=1	unknown [Picea sitchensis]
c43016.graph_c0	--	--	--	--	[R]	General function prediction only	PPR repeat family;; PPR repeat	Pentatricopeptide repeat-containing protein At2g13600 GN=PCMP-E76 OS=Arabidopsis thaliana (Mouse-ear cress) PE=3 SV=1	unknown [Picea sitchensis]
c88661.graph_c0	--	--	--	--	[O]	Posttranslational modification, protein turnover, chaperones	Hsp20/alpha crystallin family	18.3 kDa class I heat shock protein GN=HSP18 OS=Oxybasis rubra (Red goosefoot) PE=2 SV=1	hypothetical protein CARUB_v10019644mg [Capsella rubella]
c101186.graph_c0	[KL]	--	--	--	[R]	General function prediction only	SNF2 family N-terminal domain;; Helicase conserved C-terminal domain;; Type III restriction enzyme, res subunit;; DEAD/DEAH box helicase;; HSA;; DNA-binding domain	Protein PHOTOPERIOD-INDEPENDENT EARLY FLOWERING 1 GN=At3g12810 OS=Arabidopsis thaliana (Mouse-ear cress) PE=1 SV=1	PREDICTED: protein PHOTOPERIOD-INDEPENDENT EARLY FLOWERING 1 isoform X2 [Nelumbo nucifera]
c99090.graph_c0	[G]	Carbohydrate transport and metabolism	Biological Process: metabolic process (GO:0008152);; Molecular Function: hydrolase activity, acting on glycosyl bonds (GO:0016798);;	K01193|0.0|vvi:100232951|CWINV	[G]	Carbohydrate transport and metabolism	Glycosyl hydrolases family 32 N-terminal domain;; Glycosyl hydrolases family 32 C terminal	Beta-fructofuranosidase, insoluble isoenzyme 1 (Precursor) GN=INV1 OS=Daucus carota (Wild carrot) PE=1 SV=1	hypothetical protein AMTR_s00064p00137280 [Amborella trichopoda]
c121055.graph_c0	--	--	--	--	[R]	General function prediction only	--	--	PREDICTED: uncharacterized protein LOC104891519 [Beta vulgaris subsp. vulgaris]
c104136.graph_c0	--	--	--	--	--	--	NB-ARC domain	--	PREDICTED: TMV resistance protein N-like [Eucalyptus grandis]
c101370.graph_c0	[R]	General function prediction only	Biological Process: regulation of transcription, DNA-templated (GO:0006355);;	--	[R]	General function prediction only	WD domain, G-beta repeat	Topless-related protein 1 OS=Arabidopsis thaliana (Mouse-ear cress) PE=1 SV=3	hypothetical protein AMTR_s00051p00079490 [Amborella trichopoda]
c153395.graph_c0	--	--	--	--	[R]	General function prediction only	--	--	PREDICTED: uncharacterized protein LOC104877807 [Vitis vinifera]
c40632.graph_c0	--	--	Molecular Function: triglyceride lipase activity (GO:0004806);; Biological Process: lipid metabolic process (GO:0006629);;	--	--	--	--	GDSL esterase/lipase At4g10955 GN=At4g10955 OS=Arabidopsis thaliana (Mouse-ear cress) PE=2 SV=1	triacylglycerol lipase [Arachis hypogaea]
c885.graph_c0	--	--	--	--	[R]	General function prediction only	PPR repeat family;; PPR repeat;; Pentatricopeptide repeat domain;; PPR repeat	Putative pentatricopeptide repeat-containing protein At3g23330 GN=PCMP-H32 OS=Arabidopsis thaliana (Mouse-ear cress) PE=3 SV=1	hypothetical protein 0_9722_01, partial [Pinus taeda]
c77751.graph_c0	--	--	Molecular Function: catalytic activity (GO:0003824);;	--	--	--	--	--	unknown [Picea sitchensis]
c48323.graph_c0	[J]	Translation, ribosomal structure and biogenesis	Molecular Function: structural constituent of ribosome (GO:0003735);; Cellular Component: ribosome (GO:0005840);; Biological Process: translation (GO:0006412);; Molecular Function: rRNA binding (GO:0019843);; Molecular Function: metal ion binding (GO:0046872);;	--	[J]	Translation, ribosomal structure and biogenesis	Ribosomal protein L37e	60S ribosomal protein L37-2 GN=RPL37B OS=Arabidopsis thaliana (Mouse-ear cress) PE=3 SV=2	ribosomal protein L37e-like protein [Dothistroma septosporum NZE10]
c83566.graph_c0	--	--	--	--	--	--	--	--	unknown [Picea sitchensis]
c86911.graph_c0	[O]	Posttranslational modification, protein turnover, chaperones	Cellular Component: chloroplast thylakoid membrane (GO:0009535);; Cellular Component: integral component of membrane (GO:0016021);; Biological Process: cytochrome complex assembly (GO:0017004);; Biological Process: electron transport chain (GO:0022900);; Biological Process: cell redox homeostasis (GO:0045454);;	K06196|1e-142|pop:POPTR_269063|hypothetical protein	--	--	Cytochrome C biogenesis protein transmembrane region	Cytochrome c-type biogenesis ccda-like chloroplastic protein 2 (Precursor) GN=CCDA2 OS=Oryza sativa subsp. japonica (Rice) PE=3 SV=1	PREDICTED: cytochrome c-type biogenesis ccda-like chloroplastic protein [Nelumbo nucifera]
c99778.graph_c0	[E]	Amino acid transport and metabolism	Molecular Function: 5-methyltetrahydropteroyltriglutamate-homocysteine S-methyltransferase activity (GO:0003871);; Molecular Function: copper ion binding (GO:0005507);; Cellular Component: peroxisome (GO:0005777);; Cellular Component: cytosol (GO:0005829);; Cellular Component: plasma membrane (GO:0005886);; Molecular Function: zinc ion binding (GO:0008270);; Molecular Function: methionine synthas…	K00549|0.0|osa:4352833|Os12g0624000	[E]	Amino acid transport and metabolism	Cobalamin-independent synthase, Catalytic domain;; Cobalamin-independent synthase, N-terminal domain	5-methyltetrahydropteroyltriglutamate--homocysteine methyltransferase 2 OS=Oryza sativa subsp. japonica (Rice) PE=2 SV=1	unknown [Picea sitchensis]
c39679.graph_c0	--	--	--	--	[R]	General function prediction only	PPR repeat;; PPR repeat family;; Pentatricopeptide repeat domain;; PPR repeat	Putative pentatricopeptide repeat-containing protein At1g68930 GN=PCMP-H22 OS=Arabidopsis thaliana (Mouse-ear cress) PE=3 SV=1	unknown [Picea sitchensis]
c3000.graph_c0	--	--	--	--	--	--	--	--	PREDICTED: uncharacterized protein LOC104089268 [Nicotiana tomentosiformis]
c48823.graph_c0	--	--	--	--	--	--	--	Protein GLUTAMINE DUMPER 5 GN=GDU5 OS=Arabidopsis thaliana (Mouse-ear cress) PE=2 SV=2	PREDICTED: protein GLUTAMINE DUMPER 1-like [Solanum tuberosum]
c82660.graph_c0	--	--	Biological Process: response to organic substance (GO:0010033);; Biological Process: single-organism process (GO:0044699);;	--	--	--	Double-stranded RNA binding motif;; double strand RNA binding domain from DEAD END PROTEIN 1	Double-stranded RNA-binding protein 1 GN=F21M12.9 OS=Arabidopsis thaliana (Mouse-ear cress) PE=1 SV=1	PREDICTED: double-stranded RNA-binding protein 1-like [Glycine max]
c75538.graph_c0	--	--	--	--	--	--	--	--	Myb transcription factor [Sequoia sempervirens]
c89021.graph_c0	--	--	Cellular Component: integral component of membrane (GO:0016021);;	--	[S]	Function unknown	Lung seven transmembrane receptor	--	unknown [Picea sitchensis]
c44534.graph_c0	--	--	Molecular Function: nucleotide binding (GO:0000166);; Molecular Function: nucleic acid binding (GO:0003676);; Molecular Function: protein kinase activity (GO:0004672);; Molecular Function: zinc ion binding (GO:0008270);; Cellular Component: plastid (GO:0009536);; Biological Process: DNA integration (GO:0015074);;	--	[R]	General function prediction only	--	Uncharacterized mitochondrial protein AtMg00820 GN=AtMg00820 OS=Arabidopsis thaliana (Mouse-ear cress) PE=4 SV=1	hypothetical protein VITISV_022082 [Vitis vinifera]
c110349.graph_c0	--	--	--	--	[R]	General function prediction only	--	--	Uncharacterized protein TCM_019778 [Theobroma cacao]
c79097.graph_c0	--	--	--	--	--	--	--	--	hypothetical protein PRUPE_ppa018408mg, partial [Prunus persica]
c11274.graph_c0	--	--	Molecular Function: organic cyclic compound binding (GO:0097159);; Molecular Function: heterocyclic compound binding (GO:1901363);;	--	[R]	General function prediction only	--	--	PREDICTED: uncharacterized protein LOC104885420, partial [Beta vulgaris subsp. vulgaris]
c83065.graph_c0	--	--	Cellular Component: intracellular part (GO:0044424);;	K13199|1e-122|vvi:100265608|hypothetical protein LOC100265608	[R]	General function prediction only	Hyaluronan / mRNA binding family;; Stm1	Protein argonaute 2 GN=OSJNBa0008M17.11 OS=Oryza sativa subsp. japonica (Rice) PE=2 SV=2	hypothetical protein AMTR_s00056p00215280 [Amborella trichopoda]
c74331.graph_c0	--	--	--	--	--	--	Retrotransposon gag protein	--	PREDICTED: uncharacterized protein LOC103718866 [Phoenix dactylifera]
c101718.graph_c1	--	--	--	--	[R]	General function prediction only	--	--	PREDICTED: uncharacterized protein LOC103828890 [Brassica rapa]
c77727.graph_c0	--	--	--	--	--	--	--	--	unknown [Picea sitchensis]
c82931.graph_c0	--	--	Cellular Component: endoplasmic reticulum (GO:0005783);;	--	[U]	Intracellular trafficking, secretion, and vesicular transport	Reticulon	Reticulon-like protein B12 GN=RTNLB12 OS=Arabidopsis thaliana (Mouse-ear cress) PE=2 SV=1	hypothetical protein AMTR_s00029p00201410 [Amborella trichopoda]
c97795.graph_c0	--	--	--	--	--	--	--	DEAD-box ATP-dependent RNA helicase 42 GN=F9H16.10 OS=Arabidopsis thaliana (Mouse-ear cress) PE=1 SV=2	hypothetical protein AMTR_s00049p00201740 [Amborella trichopoda]
c52178.graph_c0	--	--	--	--	[R]	General function prediction only	--	--	PREDICTED: uncharacterized protein LOC103699215, partial [Phoenix dactylifera]
c57124.graph_c0	--	--	Molecular Function: nucleic acid binding (GO:0003676);; Biological Process: DNA metabolic process (GO:0006259);;	--	[R]	General function prediction only	--	--	hypothetical protein VITISV_017100 [Vitis vinifera]
c104379.graph_c0	--	--	--	--	--	--	--	--	hypothetical protein SORBIDRAFT_06g013680 [Sorghum bicolor]
c88509.graph_c0	--	--	--	--	[TA]	--	YT521-B-like domain	Zinc finger CCCH domain-containing protein 45 OS=Oryza sativa subsp. japonica (Rice) PE=3 SV=1	hypothetical protein AMTR_s00001p00268770 [Amborella trichopoda]
c89745.graph_c0	[V]	Defense mechanisms	Biological Process: drug transmembrane transport (GO:0006855);; Cellular Component: plant-type vacuole membrane (GO:0009705);; Biological Process: proanthocyanidin biosynthetic process (GO:0010023);; Biological Process: maintenance of seed dormancy (GO:0010231);; Molecular Function: drug transmembrane transporter activity (GO:0015238);; Molecular Function: solute:hydrogen antiporter activity (GO:…	--	[R]	General function prediction only	MatE	Protein TRANSPARENT TESTA 12 GN=F17J16_80 OS=Arabidopsis thaliana (Mouse-ear cress) PE=2 SV=1	PREDICTED: protein TRANSPARENT TESTA 12-like [Nelumbo nucifera]
c91500.graph_c0	[P]	Inorganic ion transport and metabolism	--	--	[P]	Inorganic ion transport and metabolism	Sodium/calcium exchanger protein	Cation/calcium exchanger 5 GN=F7G19.17 OS=Arabidopsis thaliana (Mouse-ear cress) PE=2 SV=1	PREDICTED: cation/calcium exchanger 5 [Nelumbo nucifera]
c83410.graph_c0	[Q]	Secondary metabolites biosynthesis, transport and catabolism	Molecular Function: monooxygenase activity (GO:0004497);; Molecular Function: iron ion binding (GO:0005506);; Molecular Function: electron carrier activity (GO:0009055);; Molecular Function: oxidoreductase activity, acting on paired donors, with incorporation or reduction of molecular oxygen (GO:0016705);; Molecular Function: heme binding (GO:0020037);; Biological Process: oxidation-reduction pro…	--	[Q]	Secondary metabolites biosynthesis, transport and catabolism	Cytochrome P450	Isoflavone 2&apos;-hydroxylase GN=CYP81E1 OS=Glycyrrhiza echinata (Licorice) PE=1 SV=2	PREDICTED: cytochrome P450 82C2-like [Solanum tuberosum]
c81956.graph_c0	[S]	Function unknown	--	--	[T]	Signal transduction mechanisms	Leucine Rich repeats (2 copies);; Leucine rich repeat;; Leucine Rich Repeat;; Leucine Rich repeat;; Leucine-rich repeat;; Leucine rich repeat	Plant intracellular Ras-group-related LRR protein 5 GN=PIRL5 OS=Arabidopsis thaliana (Mouse-ear cress) PE=2 SV=1	PREDICTED: protein phosphatase 1 regulatory subunit pprA [Nelumbo nucifera]
c156553.graph_c0	--	--	Molecular Function: nucleic acid binding (GO:0003676);; Biological Process: macromolecule metabolic process (GO:0043170);; Biological Process: primary metabolic process (GO:0044238);;	--	[R]	General function prediction only	--	--	PREDICTED: uncharacterized protein LOC103324720 [Prunus mume]
c86381.graph_c0	[F]	Nucleotide transport and metabolism	Molecular Function: uridine kinase activity (GO:0004849);; Molecular Function: ATP binding (GO:0005524);; Cellular Component: cytosol (GO:0005829);; Biological Process: UMP biosynthetic process (GO:0006222);; Biological Process: response to abscisic acid (GO:0009737);; Biological Process: phosphorylation (GO:0016310);; Molecular Function: phosphotransferase activity, alcohol group as acceptor (GO…	--	[TZ]	--	Phosphoribulokinase / Uridine kinase family;; CYTH domain	Putative uracil phosphoribosyltransferase (Precursor) GN=MHK7.10 OS=Arabidopsis thaliana (Mouse-ear cress) PE=1 SV=1	PREDICTED: uridine-cytidine kinase C [Nelumbo nucifera]
c92690.graph_c0	[S]	Function unknown	Cellular Component: mitochondrion (GO:0005739);;	--	[S]	Function unknown	Uncharacterised ACR, YagE family COG1723	--	unknown [Picea sitchensis]
c66775.graph_c0	--	--	--	--	--	--	--	--	bark protein-like protein [Thuja occidentalis]
c162480.graph_c0	--	--	--	--	--	--	Phospholipase_D-nuclease N-terminal	--	--
c83336.graph_c0	--	--	--	--	--	--	Poly(ADP-ribose) polymerase catalytic domain	--	--
c124204.graph_c0	--	--	Cellular Component: plasma membrane (GO:0005886);; Cellular Component: integral component of membrane (GO:0016021);; Biological Process: plasma membrane fusion involved in cytogamy (GO:0032220);; Cellular Component: mating projection tip (GO:0043332);;	--	--	--	--	--	hypothetical protein MYCFIDRAFT_48071 [Pseudocercospora fijiensis CIRAD86]
c91212.graph_c0	--	--	Cellular Component: cytoplasm (GO:0005737);;	--	--	--	--	--	unknown [Picea sitchensis]
c96524.graph_c0	--	--	--	--	[T]	Signal transduction mechanisms	--	--	PREDICTED: uncharacterized protein LOC104591726 isoform X3 [Nelumbo nucifera]
c140838.graph_c0	--	--	--	--	--	--	--	--	hypothetical protein MYCFIDRAFT_201126 [Pseudocercospora fijiensis CIRAD86]
c44520.graph_c0	[M]	Cell wall/membrane/envelope biogenesis	Molecular Function: polygalacturonase activity (GO:0004650);; Cellular Component: extracellular region (GO:0005576);; Biological Process: carbohydrate metabolic process (GO:0005975);;	--	--	--	Glycosyl hydrolases family 28	Probable polygalacturonase At1g80170 (Precursor) GN=At1g80170 OS=Arabidopsis thaliana (Mouse-ear cress) PE=1 SV=1	unknown [Picea sitchensis]
c92391.graph_c0	--	--	Molecular Function: nucleic acid binding (GO:0003676);;	--	--	--	--	--	PREDICTED: uncharacterized protein LOC104096761 isoform X1 [Nicotiana tomentosiformis]
c75930.graph_c0	[J]	Translation, ribosomal structure and biogenesis	Molecular Function: nucleotide binding (GO:0000166);; Molecular Function: aminoacyl-tRNA ligase activity (GO:0004812);; Cellular Component: cytoplasm (GO:0005737);; Biological Process: tRNA aminoacylation for protein translation (GO:0006418);; Biological Process: single-organism process (GO:0044699);;	K04567|4e-45|pop:POPTR_743405|lysine-tRNA ligase (EC:6.1.1.6)	[J]	Translation, ribosomal structure and biogenesis	OB-fold nucleic acid binding domain	Lysine--tRNA ligase GN=At3g11710 OS=Arabidopsis thaliana (Mouse-ear cress) PE=1 SV=1	Lysyl-tRNA synthetase family protein [Populus trichocarpa]
c166327.graph_c0	--	--	Molecular Function: phospholipid binding (GO:0005543);;	--	--	--	--	--	hypothetical protein MYCFIDRAFT_209700 [Pseudocercospora fijiensis CIRAD86]
c159053.graph_c0	--	--	Molecular Function: catalytic activity (GO:0003824);; Molecular Function: binding (GO:0005488);; Biological Process: macromolecule metabolic process (GO:0043170);; Biological Process: primary metabolic process (GO:0044238);;	--	[R]	General function prediction only	--	--	hypothetical protein 0_1376_01, partial [Pinus taeda]
c130301.graph_c0	--	--	--	--	--	--	--	--	PREDICTED: putative ribonuclease H protein At1g65750 [Cucumis melo]
c30941.graph_c0	--	--	--	--	--	--	--	--	pol protein [Picea abies]
c144184.graph_c0	[IQR]	--	--	K00059|2e-11|rcu:RCOM_1121790|short-chain type dehydrogenase, putative (EC:1.1.1.100)	[R]	General function prediction only	--	Short-chain type dehydrogenase/reductase OS=Picea abies (Norway spruce) PE=2 SV=1	hypothetical protein CHGG_02131 [Chaetomium globosum CBS 148.51]
c103647.graph_c0	[E]	Amino acid transport and metabolism	Molecular Function: lyase activity (GO:0016829);;	--	--	--	Glyoxalase-like domain;; Glyoxalase/Bleomycin resistance protein/Dioxygenase superfamily;; Glyoxalase/Bleomycin resistance protein/Dioxygenase superfamily	--	unknown [Picea sitchensis]
c87477.graph_c0	[R]	General function prediction only	Molecular Function: zinc ion binding (GO:0008270);; Molecular Function: cinnamyl-alcohol dehydrogenase activity (GO:0045551);; Molecular Function: sinapyl alcohol dehydrogenase activity (GO:0052747);; Biological Process: oxidation-reduction process (GO:0055114);;	--	[Q]	Secondary metabolites biosynthesis, transport and catabolism	Alcohol dehydrogenase GroES-like domain;; Zinc-binding dehydrogenase;; Zinc-binding dehydrogenase	Probable mannitol dehydrogenase GN=CAD OS=Fragaria ananassa (Strawberry) PE=2 SV=1	hypothetical protein MYCFIDRAFT_46991 [Pseudocercospora fijiensis CIRAD86]
c41922.graph_c0	--	--	--	--	[R]	General function prediction only	--	Pentatricopeptide repeat-containing protein At3g12770 GN=PCMP-H43 OS=Arabidopsis thaliana (Mouse-ear cress) PE=2 SV=1	hypothetical protein 0_12580_02, partial [Pinus radiata]
c42837.graph_c0	--	--	--	--	--	--	--	Probable LRR receptor-like serine/threonine-protein kinase At1g67720 (Precursor) GN=At1g67720 OS=Arabidopsis thaliana (Mouse-ear cress) PE=2 SV=1	unknown [Picea sitchensis]
c97613.graph_c0	--	--	--	--	--	--	Transferase family	Rosmarinate synthase GN=RAS OS=Melissa officinalis (Lemon balm) PE=1 SV=1	BAHD family acyltransferase, clade IV [Selaginella moellendorffii]
c97165.graph_c0	--	--	--	--	--	--	--	Protein WAVE-DAMPENED 2 GN=WVD2 OS=Arabidopsis thaliana (Mouse-ear cress) PE=2 SV=1	PREDICTED: serine/arginine repetitive matrix protein 1-like [Musa acuminata subsp. malaccensis]
c77449.graph_c0	--	--	--	--	[R]	General function prediction only	PPR repeat family;; PPR repeat;; Pentatricopeptide repeat domain;; PPR repeat	Pentatricopeptide repeat-containing protein At2g13600 GN=PCMP-E76 OS=Arabidopsis thaliana (Mouse-ear cress) PE=3 SV=1	unknown [Picea sitchensis]
c91628.graph_c0	--	--	--	--	--	--	NHL repeat	--	hypothetical protein AMTR_s00088p00024010 [Amborella trichopoda]
c161019.graph_c0	[P]	Inorganic ion transport and metabolism	Molecular Function: calcium-transporting ATPase activity (GO:0005388);; Molecular Function: calmodulin binding (GO:0005516);; Molecular Function: ATP binding (GO:0005524);; Cellular Component: endosome (GO:0005768);; Cellular Component: Golgi apparatus (GO:0005794);; Cellular Component: trans-Golgi network (GO:0005802);; Biological Process: ATP biosynthetic process (GO:0006754);; Biological Proce…	--	[P]	Inorganic ion transport and metabolism	haloacid dehalogenase-like hydrolase;; haloacid dehalogenase-like hydrolase	Calcium-transporting ATPase 3, endoplasmic reticulum-type OS=Arabidopsis thaliana (Mouse-ear cress) PE=2 SV=3	predicted protein [Hordeum vulgare subsp. vulgare]
c91814.graph_c0	--	--	Biological Process: intracellular protein transport (GO:0006886);; Biological Process: vesicle-mediated transport (GO:0016192);; Cellular Component: clathrin adaptor complex (GO:0030131);;	K12393|0.0|vvi:100251026|hypothetical protein LOC100251026	[U]	Intracellular trafficking, secretion, and vesicular transport	Adaptor complexes medium subunit family;; Clathrin adaptor complex small chain;; Adaptor complexes medium subunit family	AP-1 complex subunit mu-2 GN=F8A5.29 OS=Arabidopsis thaliana (Mouse-ear cress) PE=1 SV=1	hypothetical protein AMTR_s00014p00250090 [Amborella trichopoda]
c115648.graph_c0	--	--	--	--	--	--	--	Endonuclease OS=Nicotiana tabacum (Common tobacco) PE=2 SV=1	RecName: Full=Retrovirus-related Pol polyprotein from transposon TNT 1-94; Includes: RecName: Full=Protease; Includes: RecName: Full=Reverse transcriptase; Includes: RecName: Full=Endonuclease [Nicotiana tabacum]
c93807.graph_c0	[R]	General function prediction only	--	--	[R]	General function prediction only	PPR repeat family;; PPR repeat;; PPR repeat;; Pentatricopeptide repeat domain;; Tetratricopeptide repeat;; Mitochondrial 28S ribosomal protein S27;; Tetratricopeptide repeat;; Tetratricopeptide repeat;; Region in Clathrin and VPS;; Replication factor C C-terminal domain;; Mitochondrial ATPase expression;; ATP-binding region;; PPR repeat family;; PPR repeat;; PPR repeat	Pentatricopeptide repeat-containing protein At1g09900 GN=At1g09900 OS=Arabidopsis thaliana (Mouse-ear cress) PE=2 SV=1	PREDICTED: putative pentatricopeptide repeat-containing protein At1g74580 isoform X4 [Nelumbo nucifera]
c99595.graph_c0	--	--	Molecular Function: prenyltransferase activity (GO:0004659);; Cellular Component: protein farnesyltransferase complex (GO:0005965);; Biological Process: protein farnesylation (GO:0018343);; Biological Process: regulation of cell proliferation (GO:0042127);;	K05954|1e-141|ath:AT5G40280|ERA1	[O]	Posttranslational modification, protein turnover, chaperones	Prenyltransferase and squalene oxidase repeat;; Prenyltransferase-like	Protein farnesyltransferase subunit beta GN=MSN9.20 OS=Arabidopsis thaliana (Mouse-ear cress) PE=1 SV=3	unknown [Picea sitchensis]
c121161.graph_c0	--	--	--	--	[R]	General function prediction only	--	--	PREDICTED: uncharacterized protein LOC101259378 [Solanum lycopersicum]
c6328.graph_c0	--	--	--	--	[R]	General function prediction only	--	--	hypothetical protein VITISV_032651 [Vitis vinifera]
c77475.graph_c0	--	--	--	--	--	--	--	--	unknown [Picea sitchensis]
c90440.graph_c0	--	--	Molecular Function: peroxidase activity (GO:0004601);;	--	--	--	--	Extensin (Precursor) GN=HRGP OS=Zea mays (Maize) PE=2 SV=1	hypothetical protein DOTSEDRAFT_169550 [Dothistroma septosporum NZE10]
c79131.graph_c0	--	--	--	--	--	--	--	--	unnamed protein product [Blastocystis hominis]
c25657.graph_c0	--	--	--	--	[R]	General function prediction only	--	--	PREDICTED: uncharacterized protein LOC104763574 [Camelina sativa]
c97314.graph_c0	[G]	Carbohydrate transport and metabolism	Molecular Function: transferase activity (GO:0016740);;	--	[G]	Carbohydrate transport and metabolism	pfkB family carbohydrate kinase	Probable fructokinase-3 OS=Arabidopsis thaliana (Mouse-ear cress) PE=2 SV=1	PREDICTED: probable fructokinase-1 isoform X1 [Nelumbo nucifera]
c94992.graph_c0	[UR]	--	--	--	[U]	Intracellular trafficking, secretion, and vesicular transport	Vps5 C terminal like;; PX domain	Sorting nexin 2A GN=SNX2A OS=Arabidopsis thaliana (Mouse-ear cress) PE=1 SV=1	hypothetical protein AMTR_s00023p00059770 [Amborella trichopoda]
c164195.graph_c0	[NU]	--	--	--	--	--	--	--	conserved hypothetical protein [Ricinus communis]
c72735.graph_c0	--	--	--	--	[R]	General function prediction only	--	Autophagy-related protein 18f GN=ATG18F OS=Arabidopsis thaliana (Mouse-ear cress) PE=2 SV=1	Breast carcinoma-amplified sequence 3 [Morus notabilis]
c115282.graph_c0	--	--	Cellular Component: nucleus (GO:0005634);; Cellular Component: cytoskeleton (GO:0005856);; Biological Process: single-organism cellular process (GO:0044763);;	K05765|1e-16|olu:OSTLU_37128|hypothetical protein	[Z]	Cytoskeleton	Cofilin/tropomyosin-type actin-binding protein	Actin-depolymerizing factor 2 GN=ADF2 OS=Petunia hybrida (Petunia) PE=2 SV=1	actin depolymerizing factor [Schizosaccharomyces japonicus yFS275]
c92187.graph_c0	--	--	Molecular Function: transferase activity, transferring phosphorus-containing groups (GO:0016772);;	--	[T]	Signal transduction mechanisms	Phosphatidylinositol 3- and 4-kinase	Phosphatidylinositol 4-kinase gamma 5 GN=F28B23.7 OS=Arabidopsis thaliana (Mouse-ear cress) PE=1 SV=1	hypothetical protein AMTR_s00006p00251240 [Amborella trichopoda]
c87034.graph_c0	--	--	--	--	[R]	General function prediction only	--	Ribulose-1,5 bisphosphate carboxylase/oxygenase large subunit N-methyltransferase, chloroplastic (Precursor) GN=RBCMT OS=Pisum sativum (Garden pea) PE=1 SV=1	hypothetical protein AMTR_s00069p00149260 [Amborella trichopoda]
c67595.graph_c0	--	--	--	--	--	--	PLATZ transcription factor	--	unknown [Picea sitchensis]
c83337.graph_c0	[S]	Function unknown	--	--	[R]	General function prediction only	Leucine Rich repeats (2 copies);; Leucine rich repeat;; Leucine Rich Repeat;; Leucine rich repeat	Plant intracellular Ras-group-related LRR protein 5 OS=Oryza sativa subsp. japonica (Rice) PE=2 SV=1	hypothetical protein AMTR_s00022p00162750 [Amborella trichopoda]
c143254.graph_c0	--	--	--	--	[R]	General function prediction only	--	Uncharacterized mitochondrial protein AtMg00860 GN=AtMg00860 OS=Arabidopsis thaliana (Mouse-ear cress) PE=4 SV=1	hypothetical protein PRUPE_ppa025194mg, partial [Prunus persica]
c108581.graph_c0	--	--	--	--	[R]	General function prediction only	--	--	hypothetical protein PRUPE_ppa015965mg [Prunus persica]
c65085.graph_c0	--	--	Molecular Function: protein serine/threonine kinase activity (GO:0004674);; Molecular Function: ATP binding (GO:0005524);; Biological Process: protein phosphorylation (GO:0006468);;	--	--	--	Protein tyrosine kinase;; Protein kinase domain	Leucine-rich repeat receptor protein kinase EXS (Precursor) GN=T28J14.220 OS=Arabidopsis thaliana (Mouse-ear cress) PE=1 SV=1	receptor-like kinase [Marchantia polymorpha]
c129855.graph_c0	[L]	Replication, recombination and repair	Molecular Function: nucleic acid binding (GO:0003676);; Molecular Function: catalytic activity (GO:0003824);; Biological Process: DNA metabolic process (GO:0006259);; Molecular Function: metal ion binding (GO:0046872);;	--	[R]	General function prediction only	--	RNA-directed DNA polymerase homolog OS=Oenothera berteroana (Bertero&apos;s evening primrose) PE=4 SV=1	hypothetical protein PRUPE_ppa018408mg, partial [Prunus persica]
c90811.graph_c0	--	--	Molecular Function: alpha-1,3-mannosyltransferase activity (GO:0000033);; Cellular Component: endoplasmic reticulum (GO:0005783);; Biological Process: protein glycosylation (GO:0006486);; Cellular Component: integral component of membrane (GO:0016021);; Biological Process: cellulose biosynthetic process (GO:0030244);; Biological Process: Golgi vesicle transport (GO:0048193);;	K03845|1e-153|vvi:100253790|hypothetical protein LOC100253790	[G]	Carbohydrate transport and metabolism	ALG3 protein;; ALG3 protein	Dol-P-Man:Man(5)GlcNAc(2)-PP-Dol alpha-1,3-mannosyltransferase GN=ALG3 OS=Arabidopsis thaliana (Mouse-ear cress) PE=1 SV=1	hypothetical protein JCGZ_13906 [Jatropha curcas]
c83890.graph_c0	--	--	--	--	--	--	U-box domain	U-box domain-containing protein 25 GN=PUB25 OS=Arabidopsis thaliana (Mouse-ear cress) PE=2 SV=1	unknown [Picea sitchensis]
c116368.graph_c0	[S]	Function unknown	--	--	--	--	Leucine Rich repeats (2 copies);; Leucine Rich Repeat	Plant intracellular Ras-group-related LRR protein 4 GN=PIRL4 OS=Arabidopsis thaliana (Mouse-ear cress) PE=1 SV=1	predicted protein [Physcomitrella patens]
c127613.graph_c0	--	--	--	--	[R]	General function prediction only	--	--	PREDICTED: uncharacterized protein LOC104803465 [Tarenaya hassleriana]
c2337.graph_c0	--	--	Molecular Function: O-methyltransferase activity (GO:0008171);; Biological Process: methylation (GO:0032259);; Molecular Function: protein dimerization activity (GO:0046983);;	--	--	--	--	(R,S)-reticuline 7-O-methyltransferase GN=PSOMT1 OS=Papaver somniferum (Opium poppy) PE=1 SV=1	hypothetical protein 0_1908_01, partial [Pinus taeda]
c91531.graph_c0	[G]	Carbohydrate transport and metabolism	Molecular Function: beta-galactosidase activity (GO:0004565);; Biological Process: carbohydrate metabolic process (GO:0005975);; Molecular Function: carbohydrate binding (GO:0030246);;	--	[G]	Carbohydrate transport and metabolism	Galactose binding lectin domain;; Glycosyl hydrolases family 35	Beta-galactosidase 6 (Precursor) OS=Oryza sativa subsp. japonica (Rice) PE=1 SV=2	unknown [Picea sitchensis]
c143566.graph_c0	--	--	--	--	--	--	--	--	hypothetical protein VITISV_006609 [Vitis vinifera]
c91965.graph_c0	[G]	Carbohydrate transport and metabolism	Molecular Function: phosphogluconate dehydrogenase (decarboxylating) activity (GO:0004616);; Biological Process: pentose-phosphate shunt (GO:0006098);; Molecular Function: NADP binding (GO:0050661);;	--	[G]	Carbohydrate transport and metabolism	6-phosphogluconate dehydrogenase, C-terminal domain;; NAD binding domain of 6-phosphogluconate dehydrogenase	6-phosphogluconate dehydrogenase, decarboxylating 1 GN=pgdC OS=Spinacia oleracea (Spinach) PE=1 SV=1	6-phosphogluconate dehydrogenase [Pinus pinaster]
c49786.graph_c0	[Z]	Cytoskeleton	Molecular Function: GTPase activity (GO:0003924);; Molecular Function: structural constituent of cytoskeleton (GO:0005200);; Molecular Function: GTP binding (GO:0005525);; Cellular Component: cytoplasm (GO:0005737);; Cellular Component: microtubule (GO:0005874);; Biological Process: GTP catabolic process (GO:0006184);; Biological Process: microtubule-based process (GO:0007017);; Biological Proces…	--	[Z]	Cytoskeleton	Tubulin/FtsZ family, GTPase domain;; Tubulin C-terminal domain	Tubulin beta-1 chain (Fragment) GN=TUBB1 OS=Avena sativa (Oat) PE=2 SV=1	beta-tubulin [Lolium perenne]
c75484.graph_c0	--	--	--	--	[R]	General function prediction only	F-box domain;; Kelch motif	F-box/kelch-repeat protein At1g55270 GN=At1g55270 OS=Arabidopsis thaliana (Mouse-ear cress) PE=2 SV=1	F-box-like protein [Picea sitchensis]
c96625.graph_c0	[RTKL]	--	Biological Process: cellular process (GO:0009987);; Molecular Function: kinase activity (GO:0016301);; Biological Process: single-organism process (GO:0044699);;	--	[R]	General function prediction only	Protein kinase domain;; Protein tyrosine kinase;; Protein kinase domain;; Protein tyrosine kinase;; Phosphotransferase enzyme family	Serine/threonine-protein kinase TIO GN=F14I3.15 OS=Arabidopsis thaliana (Mouse-ear cress) PE=1 SV=1	hypothetical protein AMTR_s00057p00147160 [Amborella trichopoda]
c89126.graph_c0	--	--	--	--	--	--	Protein of unknown function (DUF3759)	--	hypothetical protein SEPMUDRAFT_67047 [Sphaerulina musiva SO2202]
c93144.graph_c0	[TK]	--	--	--	[T]	Signal transduction mechanisms	Region found in RelA / SpoT proteins;; HD domain	Probable GTP diphosphokinase RSH3, chloroplastic (Precursor) GN=RSH3 OS=Arabidopsis thaliana (Mouse-ear cress) PE=2 SV=1	hypothetical protein CISIN_1g004703mg [Citrus sinensis]
c108089.graph_c0	--	--	--	--	--	--	--	--	hypothetical protein SHCRBa_026_H12_R_10 [Saccharum hybrid cultivar R570]
c95790.graph_c0	[R]	General function prediction only	--	--	--	--	WD domain, G-beta repeat;; U-box domain;; PQQ-like domain;; Zinc-finger of the MIZ type in Nse subunit	Putative E3 ubiquitin-protein ligase LIN-1 {ECO:0000250|UniProtKB:D1FP53} OS=Lotus japonicus (Lotus corniculatus var. japonicus) PE=2 SV=2	PREDICTED: putative E3 ubiquitin-protein ligase LIN-1 isoform X1 [Vitis vinifera]
c94752.graph_c1	[H]	Coenzyme transport and metabolism	Biological Process: protoporphyrinogen IX biosynthetic process (GO:0006782);; Molecular Function: transaminase activity (GO:0008483);; Cellular Component: chloroplast (GO:0009507);; Biological Process: chlorophyll biosynthetic process (GO:0015995);; Molecular Function: pyridoxal phosphate binding (GO:0030170);; Molecular Function: glutamate-1-semialdehyde 2,1-aminomutase activity (GO:0042286);;	K01845|2e-65|osa:4346136|Os08g0532200	[E]	Amino acid transport and metabolism	Aminotransferase class-III	Glutamate-1-semialdehyde 2,1-aminomutase, chloroplastic (Precursor) GN=GSA OS=Hordeum vulgare (Barley) PE=1 SV=3	unknown [Picea sitchensis]
c98411.graph_c0	--	--	Biological Process: post-embryonic development (GO:0009791);; Biological Process: RNA metabolic process (GO:0016070);; Biological Process: gene silencing (GO:0016458);; Molecular Function: hydrolase activity, acting on acid anhydrides, in phosphorus-containing anhydrides (GO:0016818);; Biological Process: regulation of gene expression, epigenetic (GO:0040029);; Biological Process: single-organism…	--	[BK]	--	--	Chromatin structure-remodeling complex protein SYD GN=SYD OS=Arabidopsis thaliana (Mouse-ear cress) PE=1 SV=1	hypothetical protein AMTR_s00090p00148990 [Amborella trichopoda]
c90815.graph_c1	--	--	--	--	--	--	--	--	hypothetical protein AMTR_s00165p00040130 [Amborella trichopoda]
c50862.graph_c0	[V]	Defense mechanisms	Molecular Function: nucleoside-triphosphatase activity (GO:0017111);;	K05658|1e-51|ppp:PHYPADRAFT_59717|ppabcb14	[Q]	Secondary metabolites biosynthesis, transport and catabolism	ABC transporter transmembrane region	ABC transporter B family member 11 GN=T14P4.15 OS=Arabidopsis thaliana (Mouse-ear cress) PE=2 SV=1	PREDICTED: ABC transporter B family member 9-like [Pyrus x bretschneideri]
c162950.graph_c0	--	--	--	--	--	--	F-box domain	Probable F-box protein At1g60180 GN=At2g36090 OS=Arabidopsis thaliana (Mouse-ear cress) PE=2 SV=1	PREDICTED: F-box protein At2g27310-like isoform X1 [Citrus sinensis]
c76401.graph_c0	--	--	Molecular Function: binding (GO:0005488);;	--	[A]	RNA processing and modification	--	Putative uncharacterized protein At4g01020, chloroplastic (Precursor) GN=At4g01020 OS=Arabidopsis thaliana (Mouse-ear cress) PE=3 SV=1	hypothetical protein AMTR_s00044p00219890 [Amborella trichopoda]
c164935.graph_c0	[S]	Function unknown	--	--	--	--	Winged helix DNA-binding domain	--	--
c99326.graph_c0	[GEPR]	--	Molecular Function: sugar:hydrogen symporter activity (GO:0005351);; Molecular Function: myo-inositol:hydrogen symporter activity (GO:0005366);; Biological Process: purine nucleobase transport (GO:0006863);; Biological Process: myo-inositol transport (GO:0015798);; Cellular Component: integral component of membrane (GO:0016021);; Biological Process: signaling (GO:0023052);; Biological Process: ca…	K08150|0.0|vvi:100246301|hypothetical protein LOC100246301	[R]	General function prediction only	Sugar (and other) transporter;; Major Facilitator Superfamily;; Fungal trichothecene efflux pump (TRI12)	Probable inositol transporter 2 GN=INT2 OS=Arabidopsis thaliana (Mouse-ear cress) PE=1 SV=1	unknown [Picea sitchensis]
c77182.graph_c0	--	--	--	--	--	--	WRKY DNA -binding domain;; Plant zinc cluster domain	Probable WRKY transcription factor 7 GN=WRKY7 OS=Arabidopsis thaliana (Mouse-ear cress) PE=2 SV=1	unknown [Picea sitchensis]
c56424.graph_c0	[O]	Posttranslational modification, protein turnover, chaperones	Molecular Function: nucleotide binding (GO:0000166);; Molecular Function: oxidoreductase activity (GO:0016491);;	--	[O]	Posttranslational modification, protein turnover, chaperones	NAD-specific glutamate dehydrogenase	Heat shock cognate 70 kDa protein 2 GN=HSC-2 OS=Solanum lycopersicum (Tomato) PE=1 SV=1	hypothetical protein PRUPE_ppa002591mg [Prunus persica]
c99586.graph_c0	--	--	--	--	--	--	--	--	PREDICTED: uncharacterized protein LOC105114588 [Populus euphratica]
c67095.graph_c0	[R]	General function prediction only	Molecular Function: acid phosphatase activity (GO:0003993);; Molecular Function: metal ion binding (GO:0046872);;	--	[G]	Carbohydrate transport and metabolism	Calcineurin-like phosphoesterase;; Iron/zinc purple acid phosphatase-like protein C	Purple acid phosphatase 22 (Precursor) GN=F3C22.220 OS=Arabidopsis thaliana (Mouse-ear cress) PE=2 SV=1	unknown [Picea sitchensis]
c83819.graph_c0	--	--	Biological Process: transport (GO:0006810);; Cellular Component: membrane (GO:0016020);;	K03454|1e-128|rcu:RCOM_0864750|Protein dif-1, putative	[C]	Energy production and conversion	Mitochondrial carrier protein	Mitochondrial carnitine/acylcarnitine carrier-like protein GN=BOU OS=Arabidopsis thaliana (Mouse-ear cress) PE=2 SV=1	hypothetical protein CISIN_1g022448mg [Citrus sinensis]
c129380.graph_c0	--	--	Molecular Function: peptidase activity (GO:0008233);;	--	--	--	--	Subtilase peptide GmSubPep (Precursor) GN=Glyma18g48580 OS=Glycine max (Soybean) PE=1 SV=3	PREDICTED: subtilisin-like protease SBT5.3 [Phoenix dactylifera]
c86965.graph_c0	--	--	Cellular Component: plasma membrane (GO:0005886);;	--	--	--	--	--	hypothetical protein 0_17559_01, partial [Pinus taeda]
c114388.graph_c0	[RTKL]	--	Molecular Function: protein serine/threonine kinase activity (GO:0004674);; Molecular Function: ATP binding (GO:0005524);; Biological Process: protein phosphorylation (GO:0006468);;	--	--	--	Protein kinase domain;; Protein tyrosine kinase	Probable LRR receptor-like serine/threonine-protein kinase At1g56140 (Precursor) GN=At1g56140 OS=Arabidopsis thaliana (Mouse-ear cress) PE=2 SV=2	receptor-like kinase [Medicago truncatula]
c97555.graph_c1	[L]	Replication, recombination and repair	Biological Process: DNA replication (GO:0006260);; Biological Process: single-organism cellular process (GO:0044763);; Biological Process: regulation of biological process (GO:0050789);;	K02321|5e-67|ppp:PHYPADRAFT_138265|hypothetical protein	[L]	Replication, recombination and repair	DNA polymerase alpha/epsilon subunit B	--	predicted protein [Physcomitrella patens]
c102196.graph_c1	[V]	Defense mechanisms	--	--	[Q]	Secondary metabolites biosynthesis, transport and catabolism	ABC transporter transmembrane region;; ABC transporter;; Leucine Rich repeats (2 copies);; Leucine rich repeat;; Leucine rich repeat;; Leucine Rich Repeat	ABC transporter B family member 6 GN=F12L6.14 OS=Arabidopsis thaliana (Mouse-ear cress) PE=1 SV=2	PREDICTED: ABC transporter B family member 20 [Nelumbo nucifera]
c159697.graph_c0	--	--	Biological Process: carbohydrate metabolic process (GO:0005975);; Molecular Function: chitin binding (GO:0008061);; Molecular Function: hydrolase activity, acting on carbon-nitrogen (but not peptide) bonds (GO:0016810);;	--	--	--	--	--	polysaccharide deacetylase [Colletotrichum orbiculare MAFF 240422]
c65517.graph_c0	--	--	--	--	--	--	Protein of unknown function (DUF3537)	--	PREDICTED: uncharacterized protein LOC104601654 [Nelumbo nucifera]
c162367.graph_c0	[E]	Amino acid transport and metabolism	Molecular Function: gamma-glutamyltransferase activity (GO:0003840);; Biological Process: glutathione metabolic process (GO:0006749);;	--	--	--	Gamma-glutamyltranspeptidase	--	hypothetical protein SNOG_06623 [Phaeosphaeria nodorum SN15]
c36546.graph_c0	[GEPR]	--	Biological Process: ER to Golgi vesicle-mediated transport (GO:0006888);; Cellular Component: plasmodesma (GO:0009506);; Biological Process: systemic acquired resistance (GO:0009627);; Biological Process: response to endoplasmic reticulum stress (GO:0034976);; Biological Process: amino acid import (GO:0043090);; Biological Process: defense response to fungus (GO:0050832);;	--	--	--	Nodulin-like	--	PREDICTED: uncharacterized protein LOC102605820 [Solanum tuberosum]
c49469.graph_c0	--	--	--	--	[W]	Extracellular structures	--	Vegetative cell wall protein gp1 (Precursor) GN=GP1 OS=Chlamydomonas reinhardtii (Chlamydomonas smithii) PE=1 SV=1	predicted protein [Hordeum vulgare subsp. vulgare]
c85755.graph_c0	--	--	--	--	--	--	--	--	unknown [Picea sitchensis]
c72242.graph_c0	--	--	Biological Process: single-organism process (GO:0044699);;	--	--	--	GGL domain	Guanine nucleotide-binding protein subunit gamma 2 (Precursor) GN=GG2 OS=Arabidopsis thaliana (Mouse-ear cress) PE=1 SV=1	unknown [Picea sitchensis]
c79489.graph_c0	--	--	--	--	[C]	Energy production and conversion	Mitochondrial glycoprotein	Uncharacterized protein At2g39795, mitochondrial (Precursor) GN=At2g39795 OS=Arabidopsis thaliana (Mouse-ear cress) PE=2 SV=1	unknown [Picea sitchensis]
c26125.graph_c0	--	--	Cellular Component: membrane (GO:0016020);;	--	--	--	--	--	hypothetical protein DOTSEDRAFT_71958 [Dothistroma septosporum NZE10]
c42177.graph_c0	--	--	Molecular Function: nucleic acid binding (GO:0003676);; Molecular Function: catalytic activity (GO:0003824);; Biological Process: DNA metabolic process (GO:0006259);;	--	[R]	General function prediction only	--	--	PREDICTED: uncharacterized protein LOC104817101, partial [Tarenaya hassleriana]
c78406.graph_c0	--	--	--	--	--	--	--	Uncharacterized protein At1g66480 GN=At1g66480 OS=Arabidopsis thaliana (Mouse-ear cress) PE=2 SV=1	unknown [Picea sitchensis]
c159939.graph_c0	--	--	--	--	[R]	General function prediction only	--	--	PREDICTED: uncharacterized protein LOC103699270, partial [Phoenix dactylifera]
c36438.graph_c0	--	--	--	--	--	--	--	--	hypothetical protein VITISV_004059 [Vitis vinifera]
c42103.graph_c0	--	--	--	--	--	--	Zinc knuckle	--	--
c92940.graph_c0	[L]	Replication, recombination and repair	Molecular Function: nucleic acid binding (GO:0003676);; Biological Process: macromolecule metabolic process (GO:0043170);; Biological Process: primary metabolic process (GO:0044238);;	--	[R]	General function prediction only	Reverse transcriptase (RNA-dependent DNA polymerase);; His(2)-Cys(2) zinc finger	Uncharacterized mitochondrial protein AtMg00860 GN=AtMg00860 OS=Arabidopsis thaliana (Mouse-ear cress) PE=4 SV=1	hypothetical protein VITISV_044100 [Vitis vinifera]
c76837.graph_c0	--	--	Molecular Function: hydrolase activity (GO:0016787);;	--	--	--	--	--	pectin methylesterase-like protein [Taiwania cryptomerioides]
c119819.graph_c0	[G]	Carbohydrate transport and metabolism	Molecular Function: phosphoglycerate kinase activity (GO:0004618);; Biological Process: glycolysis (GO:0006096);; Biological Process: phosphorylation (GO:0016310);;	K00927|1e-18|zma:100273415|hypothetical protein LOC100273415	[G]	Carbohydrate transport and metabolism	Phosphoglycerate kinase	Phosphoglycerate kinase, chloroplastic (Precursor) OS=Chlamydomonas reinhardtii (Chlamydomonas smithii) PE=1 SV=1	phosphoglycerate kinase [Phytophthora infestans T30-4]
c11351.graph_c0	--	--	--	--	--	--	--	Probable cytochrome c biosynthesis protein OS=Daucus carota (Wild carrot) PE=2 SV=1	cytochrome c biogenesis FN (mitochondrion) [Licania heteromorpha]
c154105.graph_c0	--	--	Molecular Function: iron ion binding (GO:0005506);; Biological Process: fatty acid biosynthetic process (GO:0006633);; Cellular Component: integral component of membrane (GO:0016021);; Molecular Function: oxidoreductase activity (GO:0016491);; Biological Process: oxidation-reduction process (GO:0055114);;	--	--	--	--	--	hypothetical protein DOTSEDRAFT_167942 [Dothistroma septosporum NZE10]
c48939.graph_c0	[L]	Replication, recombination and repair	Cellular Component: membrane (GO:0016020);;	--	[R]	General function prediction only	--	Uncharacterized mitochondrial protein AtMg00860 GN=AtMg00860 OS=Arabidopsis thaliana (Mouse-ear cress) PE=4 SV=1	PREDICTED: uncharacterized mitochondrial protein AtMg00860-like [Glycine max]
c90392.graph_c0	[L]	Replication, recombination and repair	--	--	[R]	General function prediction only	Reverse transcriptase-like;; RNase H	--	PREDICTED: ribonuclease HI-like [Fragaria vesca subsp. vesca]
c128115.graph_c0	--	--	--	--	--	--	Plant protein of unknown function	Putative UPF0481 protein At3g02645 GN=At3g02645 OS=Arabidopsis thaliana (Mouse-ear cress) PE=3 SV=1	PREDICTED: putative UPF0481 protein At3g02645-like [Cucumis sativus]
c77190.graph_c0	--	--	Molecular Function: nucleic acid binding (GO:0003676);; Biological Process: DNA metabolic process (GO:0006259);;	--	[R]	General function prediction only	--	Endonuclease OS=Nicotiana tabacum (Common tobacco) PE=2 SV=1	Putative gag-pol polyprotein, identical [Solanum demissum]
c62245.graph_c0	--	--	Biological Process: mRNA splicing, via spliceosome (GO:0000398);; Molecular Function: RNA-directed RNA polymerase activity (GO:0003968);; Cellular Component: nucleolus (GO:0005730);; Biological Process: DNA methylation (GO:0006306);; Biological Process: methylation-dependent chromatin silencing (GO:0006346);; Biological Process: cell-cell signaling (GO:0007267);; Biological Process: virus induced…	--	[A]	RNA processing and modification	RNA dependent RNA polymerase	RNA-dependent RNA polymerase 2 GN=F2P3.11 OS=Arabidopsis thaliana (Mouse-ear cress) PE=1 SV=1	hypothetical protein AMTR_s00088p00026960 [Amborella trichopoda]
c84295.graph_c0	--	--	--	K12616|5e-29|ppp:PHYPADRAFT_216156|hypothetical protein	[R]	General function prediction only	--	Varicose-related protein GN=VCR OS=Arabidopsis thaliana (Mouse-ear cress) PE=2 SV=1	hypothetical protein 0_16230_01, partial [Pinus taeda]
c96407.graph_c1	[V]	Defense mechanisms	Molecular Function: ATP binding (GO:0005524);; Cellular Component: plasma membrane (GO:0005886);; Biological Process: ATP catabolic process (GO:0006200);; Biological Process: transport (GO:0006810);; Biological Process: defense response (GO:0006952);; Molecular Function: organic phosphonate transmembrane-transporting ATPase activity (GO:0015416);; Cellular Component: integral component of membran…	--	[Q]	Secondary metabolites biosynthesis, transport and catabolism	ABC-2 type transporter;; ABC transporter;; Plant PDR ABC transporter associated;; AAA domain	Pleiotropic drug resistance protein TUR2 GN=TUR2 OS=Spirodela polyrhiza (Giant duckweed) PE=1 SV=1	PREDICTED: pleiotropic drug resistance protein 1-like [Nelumbo nucifera]
c92420.graph_c0	--	--	Cellular Component: nucleus (GO:0005634);; Cellular Component: cytosol (GO:0005829);;	--	[R]	General function prediction only	Casein kinase substrate phosphoprotein PP28	--	unknown [Picea sitchensis]
c98481.graph_c0	--	--	--	K14306|1e-152|ppp:PHYPADRAFT_166175|hypothetical protein	[Y]	Nuclear structure	Nsp1-like C-terminal region	Nuclear pore complex protein NUP62 {ECO:0000303|PubMed:21189294} OS=Arabidopsis thaliana (Mouse-ear cress) PE=1 SV=1	PREDICTED: uncharacterized protein DDB_G0274915 [Prunus mume]
c82943.graph_c0	--	--	--	--	[R]	General function prediction only	--	Endonuclease OS=Nicotiana tabacum (Common tobacco) PE=2 SV=1	hypothetical protein VITISV_039063 [Vitis vinifera]
c112361.graph_c0	--	--	--	--	--	--	--	--	predicted protein [Physcomitrella patens]
c89824.graph_c0	--	--	--	--	--	--	--	--	hypothetical protein Csa_5G139200 [Cucumis sativus]
c99265.graph_c0	[KL]	--	--	--	[L]	Replication, recombination and repair	Helicase C-terminal domain;; DEAD_2	DNA repair helicase UVH6 GN=F15K9.20 OS=Arabidopsis thaliana (Mouse-ear cress) PE=1 SV=1	PREDICTED: Fanconi anemia group J protein [Nelumbo nucifera]
c94350.graph_c0	[G]	Carbohydrate transport and metabolism	Biological Process: carbohydrate metabolic process (GO:0005975);; Molecular Function: isomerase activity (GO:0016853);;	K01785|1e-137|pop:POPTR_823258|aldose 1-epimerase (EC:5.1.3.3)	[G]	Carbohydrate transport and metabolism	Aldose 1-epimerase	--	unknown [Picea sitchensis]
c71609.graph_c0	--	--	--	--	--	--	GPI-anchored cell wall organization protein	--	hypothetical protein DOTSEDRAFT_72039 [Dothistroma septosporum NZE10]
c94624.graph_c0	[U]	Intracellular trafficking, secretion, and vesicular transport	--	K03217|1e-112|rcu:RCOM_0566140|cytochrome oxidase biogenesis protein, putative	[OU]	--	60Kd inner membrane protein	Mitochondrial inner membrane protein OXA1 (Precursor) GN=MTG10.19 OS=Arabidopsis thaliana (Mouse-ear cress) PE=2 SV=2	PREDICTED: mitochondrial inner membrane protein OXA1-like [Nelumbo nucifera]
c96444.graph_c0	--	--	Biological Process: transmembrane transport (GO:0055085);;	--	[T]	Signal transduction mechanisms	OPT oligopeptide transporter protein;; OPT oligopeptide transporter protein	Oligopeptide transporter 3 GN=OPT3 OS=Arabidopsis thaliana (Mouse-ear cress) PE=2 SV=3	PREDICTED: oligopeptide transporter 3-like [Phoenix dactylifera]
c81769.graph_c0	--	--	Cellular Component: Golgi apparatus (GO:0005794);; Cellular Component: plasma membrane (GO:0005886);; Cellular Component: plasmodesma (GO:0009506);; Biological Process: response to wounding (GO:0009611);; Biological Process: response to mechanical stimulus (GO:0009612);; Biological Process: ethylene biosynthetic process (GO:0009693);; Biological Process: response to chitin (GO:0010200);; Biologic…	--	--	--	Tetraspanin family	Tetraspanin-8 GN=TET8 OS=Arabidopsis thaliana (Mouse-ear cress) PE=2 SV=1	unknown [Picea sitchensis]
c95985.graph_c0	[G]	Carbohydrate transport and metabolism	Molecular Function: aldose 1-epimerase activity (GO:0004034);; Biological Process: hexose metabolic process (GO:0019318);; Molecular Function: carbohydrate binding (GO:0030246);;	K01785|1e-141|pop:POPTR_823258|aldose 1-epimerase (EC:5.1.3.3)	[G]	Carbohydrate transport and metabolism	Aldose 1-epimerase	--	unknown [Picea sitchensis]
c165921.graph_c0	--	--	--	--	[R]	General function prediction only	--	--	PREDICTED: uncharacterized protein LOC104248638 [Nicotiana sylvestris]
c77844.graph_c0	[L]	Replication, recombination and repair	Molecular Function: binding (GO:0005488);;	--	[R]	General function prediction only	--	--	hypothetical protein PRUPE_ppa019964mg, partial [Prunus persica]
c30045.graph_c0	--	--	Molecular Function: binding (GO:0005488);; Biological Process: metabolic process (GO:0008152);; Molecular Function: hydrolase activity, acting on glycosyl bonds (GO:0016798);;	--	[R]	General function prediction only	--	Endonuclease OS=Nicotiana tabacum (Common tobacco) PE=2 SV=1	hypothetical protein VITISV_024814 [Vitis vinifera]
c93713.graph_c0	[PR]	--	Molecular Function: oxidoreductase activity (GO:0016491);; Molecular Function: iron-sulfur cluster binding (GO:0051536);;	--	--	--	Pheophorbide a oxygenase;; Rieske [2Fe-2S] domain	Protein TIC 55, chloroplastic (Precursor) GN=F27C12.26 OS=Arabidopsis thaliana (Mouse-ear cress) PE=1 SV=1	hypothetical protein AMTR_s00019p00118960 [Amborella trichopoda]
c132791.graph_c0	--	--	Cellular Component: intracellular (GO:0005622);; Molecular Function: transferase activity, transferring phosphorus-containing groups (GO:0016772);; Molecular Function: organic cyclic compound binding (GO:0097159);; Molecular Function: heterocyclic compound binding (GO:1901363);;	--	[R]	General function prediction only	Reverse transcriptase (RNA-dependent DNA polymerase)	Uncharacterized mitochondrial protein AtMg01250 GN=AtMg01250 OS=Arabidopsis thaliana (Mouse-ear cress) PE=4 SV=1	hypothetical protein VITISV_020834 [Vitis vinifera]
c83454.graph_c0	[T]	Signal transduction mechanisms	Molecular Function: protein serine/threonine phosphatase activity (GO:0004722);; Biological Process: protein dephosphorylation (GO:0006470);; Cellular Component: protein serine/threonine phosphatase complex (GO:0008287);; Molecular Function: metal ion binding (GO:0046872);; Biological Process: root hair elongation (GO:0048767);;	--	[T]	Signal transduction mechanisms	Protein phosphatase 2C;; Protein phosphatase 2C	Probable protein phosphatase 2C 52 OS=Oryza sativa subsp. japonica (Rice) PE=2 SV=1	unknown [Picea sitchensis]
c74052.graph_c0	--	--	Cellular Component: photosystem I (GO:0009522);; Cellular Component: chloroplast thylakoid membrane (GO:0009535);; Biological Process: photosynthesis (GO:0015979);; Cellular Component: integral component of membrane (GO:0016021);;	--	--	--	Ycf4	Photosystem I assembly protein Ycf4 {ECO:0000255|HAMAP-Rule:MF_00437} OS=Pinus thunbergii (Japanese black pine) PE=3 SV=1	photosystem I assembly protein Ycf4 (chloroplast) [Amentotaxus formosana]
c67820.graph_c0	--	--	Molecular Function: binding (GO:0005488);;	--	[R]	General function prediction only	--	Uncharacterized mitochondrial protein AtMg00820 GN=AtMg00820 OS=Arabidopsis thaliana (Mouse-ear cress) PE=4 SV=1	PREDICTED: uncharacterized protein LOC103447594 [Malus domestica]
c104141.graph_c0	--	--	--	--	--	--	--	--	Putative uncharacterized protein ART2, partial [Auxenochlorella protothecoides]
c70728.graph_c0	--	--	--	--	[R]	General function prediction only	--	--	PREDICTED: enzymatic polyprotein-like [Fragaria vesca subsp. vesca]
c129210.graph_c0	--	--	--	--	--	--	--	--	PREDICTED: uncharacterized protein LOC103717291 [Phoenix dactylifera]
c120451.graph_c0	[C]	Energy production and conversion	Molecular Function: ATP binding (GO:0005524);; Cellular Component: mitochondrial proton-transporting ATP synthase, catalytic core (GO:0005754);; Biological Process: ATP catabolic process (GO:0006200);; Biological Process: ATP synthesis coupled proton transport (GO:0015986);; Biological Process: ATP hydrolysis coupled proton transport (GO:0015991);; Molecular Function: proton-transporting ATP synt…	K02133|1e-115|zma:542267|csu849(atpb), ATPB	[C]	Energy production and conversion	ATP synthase alpha/beta family, nucleotide-binding domain	ATP synthase subunit beta, mitochondrial (Precursor) GN=ATPB OS=Zea mays (Maize) PE=1 SV=1	hypothetical protein L969DRAFT_89476 [Mixia osmundae IAM 14324]
c100496.graph_c0	--	--	--	--	[R]	General function prediction only	--	--	hypothetical protein VITISV_009214 [Vitis vinifera]
c83234.graph_c0	--	--	Cellular Component: plastid (GO:0009536);;	--	--	--	Protein of unknown function (DUF3820)	--	unknown [Picea sitchensis]
c91216.graph_c0	[P]	Inorganic ion transport and metabolism	Molecular Function: DNA binding (GO:0003677);; Molecular Function: copper ion binding (GO:0005507);; Biological Process: glycolysis (GO:0006096);; Biological Process: regulation of DNA replication (GO:0006275);; Biological Process: DNA packaging (GO:0006323);; Biological Process: water transport (GO:0006833);; Biological Process: hyperosmotic response (GO:0006972);; Biological Process: Golgi orga…	K00392|0.0|vvi:100245032|hypothetical protein LOC100245032	[P]	Inorganic ion transport and metabolism	Nitrite and sulphite reductase 4Fe-4S domain;; Nitrite/Sulfite reductase ferredoxin-like half domain	Sulfite reductase 1 [ferredoxin], chloroplastic (Precursor) GN=SIR1 OS=Nicotiana tabacum (Common tobacco) PE=1 SV=1	hypothetical protein AMTR_s00002p00269880 [Amborella trichopoda]
c101811.graph_c0	[T]	Signal transduction mechanisms	Molecular Function: phosphoprotein phosphatase activity (GO:0004721);; Biological Process: cellular protein modification process (GO:0006464);; Biological Process: response to stress (GO:0006950);; Biological Process: response to abiotic stimulus (GO:0009628);; Biological Process: dephosphorylation (GO:0016311);; Biological Process: single-organism process (GO:0044699);;	--	[V]	Defense mechanisms	Dual specificity phosphatase, catalytic domain;; Gelsolin repeat	Protein-tyrosine-phosphatase MKP1 GN=MKP1 OS=Arabidopsis thaliana (Mouse-ear cress) PE=1 SV=1	PREDICTED: protein-tyrosine-phosphatase MKP1-like [Vitis vinifera]
c101714.graph_c0	--	--	--	--	[R]	General function prediction only	--	Endonuclease OS=Nicotiana tabacum (Common tobacco) PE=2 SV=1	hypothetical protein VITISV_007301 [Vitis vinifera]
c101088.graph_c0	--	--	Molecular Function: catalytic activity (GO:0003824);; Biological Process: metabolic process (GO:0008152);; Molecular Function: purine nucleotide binding (GO:0017076);;	--	[C]	Energy production and conversion	--	SNF1-related protein kinase regulatory subunit gamma-1 GN=T8P19.40 OS=Arabidopsis thaliana (Mouse-ear cress) PE=1 SV=2	PREDICTED: SNF1-related protein kinase regulatory subunit gamma-1 isoform X1 [Musa acuminata subsp. malaccensis]
c77123.graph_c0	--	--	--	--	--	--	Rapid ALkalinization Factor (RALF)	Protein RALF-like 34 (Precursor) GN=RALFL34 OS=Arabidopsis thaliana (Mouse-ear cress) PE=2 SV=1	hypothetical protein UMN_2818_01, partial [Pinus taeda]
c86113.graph_c0	--	--	Molecular Function: DNA binding (GO:0003677);; Molecular Function: sequence-specific DNA binding transcription factor activity (GO:0003700);; Cellular Component: nucleus (GO:0005634);; Biological Process: regulation of transcription, DNA-templated (GO:0006355);;	--	--	--	AP2 domain	Ethylene-responsive transcription factor ESR2 GN=F21J9.25 OS=Arabidopsis thaliana (Mouse-ear cress) PE=1 SV=1	PREDICTED: ethylene-responsive transcription factor ESR2-like [Eucalyptus grandis]
c119627.graph_c0	[R]	General function prediction only	Molecular Function: ATP binding (GO:0005524);; Biological Process: ATP catabolic process (GO:0006200);; Molecular Function: electron carrier activity (GO:0009055);; Molecular Function: ATPase activity (GO:0016887);; Molecular Function: iron-sulfur cluster binding (GO:0051536);;	--	[A]	RNA processing and modification	ABC transporter	ABC transporter E family member 2 GN=T18B16.180 OS=Arabidopsis thaliana (Mouse-ear cress) PE=2 SV=1	hypothetical protein BAUCODRAFT_192020 [Baudoinia compniacensis UAMH 10762]
c91070.graph_c0	--	--	Cellular Component: photosystem II (GO:0009523);; Cellular Component: chloroplast thylakoid (GO:0009534);; Biological Process: cellular metabolic process (GO:0044237);;	--	--	--	PsbP	PsbP-like protein 2, chloroplastic (Precursor) GN=F12L6.13 OS=Arabidopsis thaliana (Mouse-ear cress) PE=1 SV=2	unknown [Picea sitchensis]
c81323.graph_c1	--	--	Molecular Function: nucleic acid binding (GO:0003676);; Molecular Function: metal ion binding (GO:0046872);;	--	[J]	Translation, ribosomal structure and biogenesis	Zinc knuckle	Glycine-rich protein 2 GN=GRP-2 OS=Nicotiana sylvestris (Wood tobacco) PE=2 SV=1	cold-shock DNA-binding family protein [Populus trichocarpa]
c87165.graph_c0	[T]	Signal transduction mechanisms	Molecular Function: phosphoprotein phosphatase activity (GO:0004721);; Biological Process: metabolic process (GO:0008152);;	--	[T]	Signal transduction mechanisms	Protein phosphatase 2C	Probable protein phosphatase 2C 67 OS=Oryza sativa subsp. japonica (Rice) PE=2 SV=1	PREDICTED: probable protein phosphatase 2C 67 isoform X1 [Musa acuminata subsp. malaccensis]
c138911.graph_c0	[E]	Amino acid transport and metabolism	Cellular Component: membrane (GO:0016020);;	--	[E]	Amino acid transport and metabolism	Amino acid permease	Amino-acid permease BAT1 GN=F10A8.5 OS=Arabidopsis thaliana (Mouse-ear cress) PE=2 SV=2	hypothetical protein MYCFIDRAFT_50946 [Pseudocercospora fijiensis CIRAD86]
c79914.graph_c0	--	--	Biological Process: cellular process (GO:0009987);;	--	--	--	--	--	unknown [Picea sitchensis]
c68799.graph_c0	--	--	--	--	[R]	General function prediction only	Reverse transcriptase (RNA-dependent DNA polymerase)	--	PREDICTED: putative ribonuclease H protein At1g65750 [Malus domestica]
c96440.graph_c0	[LKJ]	--	Molecular Function: hydrolase activity (GO:0016787);; Molecular Function: organic cyclic compound binding (GO:0097159);; Molecular Function: heterocyclic compound binding (GO:1901363);;	--	[A]	RNA processing and modification	DEAD/DEAH box helicase;; Helicase conserved C-terminal domain;; Domain of unknown function (DUF4217)	DEAD-box ATP-dependent RNA helicase 32 GN=RH32 OS=Arabidopsis thaliana (Mouse-ear cress) PE=2 SV=1	hypothetical protein AMTR_s00062p00159540 [Amborella trichopoda]
c102126.graph_c0	--	--	--	--	[R]	General function prediction only	Endonuclease/Exonuclease/phosphatase family	--	hypothetical protein [Beta vulgaris subsp. vulgaris]
c87821.graph_c1	[J]	Translation, ribosomal structure and biogenesis	Molecular Function: RNA binding (GO:0003723);; Biological Process: rRNA processing (GO:0006364);; Cellular Component: chloroplast (GO:0009507);; Biological Process: embryo development ending in seed dormancy (GO:0009793);; Biological Process: thylakoid membrane organization (GO:0010027);; Biological Process: vegetative to reproductive phase transition of meristem (GO:0010228);; Biological Process…	K02834|1e-64|vvi:100267621|hypothetical protein LOC100267621	--	--	Ribosome-binding factor A	Probable ribosome-binding factor A, chloroplastic (Precursor) GN=At4g34730 OS=Arabidopsis thaliana (Mouse-ear cress) PE=2 SV=2	PREDICTED: probable ribosome-binding factor A, chloroplastic-like isoform X1 [Citrus sinensis]
c158372.graph_c0	--	--	Molecular Function: binding (GO:0005488);; Cellular Component: plastid (GO:0009536);;	--	--	--	--	--	PREDICTED: uncharacterized protein LOC104699084 [Camelina sativa]
c86486.graph_c0	--	--	Molecular Function: mRNA binding (GO:0003729);; Cellular Component: mRNA cleavage factor complex (GO:0005849);; Biological Process: mRNA polyadenylation (GO:0006378);; Molecular Function: hydrolase activity (GO:0016787);;	K14397|1e-70|vvi:100261950|hypothetical protein LOC100261950	[A]	RNA processing and modification	Nucleotide hydrolase	Pre-mRNA cleavage factor Im 25 kDa subunit 2 {ECO:0000303|PubMed:18479511} OS=Arabidopsis thaliana (Mouse-ear cress) PE=1 SV=1	unknown [Picea sitchensis]
c41070.graph_c0	--	--	--	--	--	--	Leucine Rich Repeat	Receptor-like protein kinase HAIKU2 (Precursor) GN=IKU2 OS=Arabidopsis thaliana (Mouse-ear cress) PE=1 SV=1	clavata 1-like protein [Pinus pinea]
c60209.graph_c0	[J]	Translation, ribosomal structure and biogenesis	Cellular Component: cytoplasmic membrane-bounded vesicle (GO:0016023);; Molecular Function: carbon-nitrogen ligase activity, with glutamine as amido-N-donor (GO:0016884);;	--	[J]	Translation, ribosomal structure and biogenesis	Amidase	--	unknown [Picea sitchensis]
c80417.graph_c0	--	--	--	--	--	--	Domain of unknown function (DUF4598)	--	unknown [Picea sitchensis]
c79630.graph_c0	--	--	Molecular Function: nucleic acid binding (GO:0003676);; Molecular Function: catalytic activity (GO:0003824);; Biological Process: DNA metabolic process (GO:0006259);;	--	[R]	General function prediction only	--	--	unnamed protein product [Oryza sativa Japonica Group]
c54371.graph_c0	--	--	Molecular Function: peptidase activity (GO:0008233);;	--	[O]	Posttranslational modification, protein turnover, chaperones	--	Cysteine proteinase RD21a (Precursor) GN=RD21A OS=Arabidopsis thaliana (Mouse-ear cress) PE=1 SV=1	Oryzain alpha chain [Triticum urartu]
c68271.graph_c0	--	--	--	--	[R]	General function prediction only	--	--	PREDICTED: uncharacterized protein LOC103696833 [Phoenix dactylifera]
c150689.graph_c0	[T]	Signal transduction mechanisms	Biological Process: cellular process (GO:0009987);; Molecular Function: transferase activity, transferring phosphorus-containing groups (GO:0016772);;	--	[T]	Signal transduction mechanisms	Histidine kinase-, DNA gyrase B-, and HSP90-like ATPase	Ethylene receptor 1 GN=ETR1 OS=Arabidopsis thaliana (Mouse-ear cress) PE=1 SV=1	Sensor protein CpxA [Beauveria bassiana D1-5]
c135516.graph_c0	--	--	--	--	--	--	--	--	hypothetical protein SEPMUDRAFT_148167 [Sphaerulina musiva SO2202]
c84715.graph_c0	--	--	Molecular Function: nucleotide binding (GO:0000166);; Molecular Function: protein kinase activity (GO:0004672);;	--	--	--	Protein kinase domain;; Protein tyrosine kinase	Probable L-type lectin-domain containing receptor kinase S.7 (Precursor) GN=LECRKS7 OS=Arabidopsis thaliana (Mouse-ear cress) PE=2 SV=1	PREDICTED: L-type lectin-domain containing receptor kinase IX.1-like [Vitis vinifera]
c53957.graph_c0	--	--	Molecular Function: nucleic acid binding (GO:0003676);;	--	--	--	--	--	hypothetical protein AMTR_s00061p00028660 [Amborella trichopoda]
c82905.graph_c0	[Q]	Secondary metabolites biosynthesis, transport and catabolism	Molecular Function: oxidoreductase activity (GO:0016491);; Molecular Function: metal ion binding (GO:0046872);;	K12639|0.0|vvi:100257922|hypothetical protein LOC100257922	[QI]	--	Cytochrome P450	Cytochrome P450 724B1 GN=OSJNBa0016O02.25 OS=Oryza sativa subsp. japonica (Rice) PE=1 SV=1	hypothetical protein AMTR_s00061p00138150 [Amborella trichopoda]
c95411.graph_c0	--	--	--	--	--	--	Protein of unknown function DUF260	LOB domain-containing protein 1 GN=F24B9.1 OS=Arabidopsis thaliana (Mouse-ear cress) PE=2 SV=1	PREDICTED: LOB domain-containing protein 12 [Nicotiana sylvestris]
c101378.graph_c0	[RTKL]	--	Molecular Function: binding (GO:0005488);; Molecular Function: transferase activity, transferring phosphorus-containing groups (GO:0016772);;	--	--	--	Legume lectin domain;; Protein tyrosine kinase;; Protein kinase domain	L-type lectin-domain containing receptor kinase IV.1 (Precursor) GN=F13M22.21 OS=Arabidopsis thaliana (Mouse-ear cress) PE=2 SV=1	unknown [Picea sitchensis]
c38979.graph_c0	--	--	--	--	--	--	Protein of unknown function DUF260	LOB domain-containing protein 18 GN=F4L23.7 OS=Arabidopsis thaliana (Mouse-ear cress) PE=2 SV=2	unknown [Picea sitchensis]
c100463.graph_c0	[O]	Posttranslational modification, protein turnover, chaperones	Molecular Function: ATP binding (GO:0005524);; Cellular Component: endoplasmic reticulum (GO:0005783);; Biological Process: response to stress (GO:0006950);; Molecular Function: 2-alkenal reductase [NAD(P)] activity (GO:0032440);; Biological Process: oxidation-reduction process (GO:0055114);;	K09490|0.0|rcu:RCOM_1312280|heat shock protein, putative (EC:1.3.1.74)	[O]	Posttranslational modification, protein turnover, chaperones	Hsp70 protein;; MreB/Mbl protein;; Hydantoinase/oxoprolinase;; NAD-specific glutamate dehydrogenase	Luminal-binding protein 4 (Precursor) GN=BIP4 OS=Nicotiana tabacum (Common tobacco) PE=1 SV=1	unknown [Picea sitchensis]
c5914.graph_c0	[CR]	--	--	--	[CR]	--	Alcohol dehydrogenase GroES-like domain	Putative quinone-oxidoreductase homolog, chloroplastic GN=At4g13010 OS=Arabidopsis thaliana (Mouse-ear cress) PE=2 SV=1	hypothetical protein FOMPIDRAFT_1156177 [Fomitopsis pinicola FP-58527 SS1]
c85369.graph_c0	--	--	Cellular Component: plastid (GO:0009536);;	--	--	--	--	--	hypothetical protein L484_003949 [Morus notabilis]
c19362.graph_c0	--	--	--	--	--	--	--	--	JHL23C09.1 [Jatropha curcas]
c70076.graph_c0	[O]	Posttranslational modification, protein turnover, chaperones	--	--	[K]	Transcription	Maf1 regulator	--	unknown [Picea sitchensis]
c85350.graph_c0	[R]	General function prediction only	Cellular Component: plastid (GO:0009536);;	--	--	--	Rhodanese-like domain	Rhodanese-like domain-containing protein 8, chloroplastic (Precursor) GN=STR8 OS=Arabidopsis thaliana (Mouse-ear cress) PE=2 SV=1	unknown [Picea sitchensis]
c97980.graph_c0	[R]	General function prediction only	Molecular Function: nucleotide binding (GO:0000166);; Cellular Component: nucleus (GO:0005634);; Molecular Function: poly(A) binding (GO:0008143);; Biological Process: vernalization response (GO:0010048);;	--	[R]	General function prediction only	RNA recognition motif. (a.k.a. RRM, RBD, or RNP domain);; RNA recognition motif (a.k.a. RRM, RBD, or RNP domain);; RNA recognition motif. (a.k.a. RRM, RBD, or RNP domain)	Polyadenylate-binding protein RBP47B&apos; GN=RBP47B&apos; OS=Arabidopsis thaliana (Mouse-ear cress) PE=2 SV=1	PREDICTED: polyadenylate-binding protein RBP47B&apos; isoform X2 [Nelumbo nucifera]
c111834.graph_c0	[L]	Replication, recombination and repair	Molecular Function: DNA binding (GO:0003677);; Molecular Function: RNA binding (GO:0003723);; Molecular Function: RNA-directed DNA polymerase activity (GO:0003964);; Biological Process: RNA-dependent DNA replication (GO:0006278);; Biological Process: DNA recombination (GO:0006310);;	--	[R]	General function prediction only	--	--	retrotransposon protein, putative, Ty3-gypsy subclass [Oryza sativa Japonica Group]
c97595.graph_c0	--	--	--	--	--	--	AUX/IAA family	Auxin response factor 21 OS=Oryza sativa subsp. japonica (Rice) PE=2 SV=2	putative auxin response factor 5/7, partial [Gnetum gnemon]
c126500.graph_c0	--	--	--	--	--	--	--	--	hypothetical protein RirG_096250 [Rhizophagus irregularis DAOM 197198w]
c166059.graph_c0	--	--	Molecular Function: transporter activity (GO:0005215);; Cellular Component: mitochondrial inner membrane (GO:0005743);; Biological Process: mitochondrial transport (GO:0006839);; Cellular Component: chloroplast (GO:0009507);; Biological Process: ornithine transport (GO:0015822);; Cellular Component: integral component of membrane (GO:0016021);; Biological Process: transmembrane transport (GO:0055…	K03454|2e-41|osa:4349475|Os10g0573700	[C]	Energy production and conversion	Mitochondrial carrier protein	Mitochondrial carnitine/acylcarnitine carrier-like protein GN=BOU OS=Arabidopsis thaliana (Mouse-ear cress) PE=2 SV=1	hypothetical protein OsI_34751 [Oryza sativa Indica Group]
c131340.graph_c0	--	--	--	--	--	--	--	--	hypothetical protein VITISV_031513 [Vitis vinifera]
c158025.graph_c0	--	--	--	--	--	--	CVNH domain	--	hypothetical protein BAUCODRAFT_46320, partial [Baudoinia compniacensis UAMH 10762]
c134067.graph_c0	--	--	--	--	[R]	General function prediction only	Domain of unknown function (DUF4283)	--	PREDICTED: uncharacterized protein LOC104907572 [Beta vulgaris subsp. vulgaris]
c44013.graph_c0	--	--	--	--	--	--	--	--	PREDICTED: enzymatic polyprotein-like [Fragaria vesca subsp. vesca]
c94936.graph_c0	--	--	--	--	[R]	General function prediction only	SET domain;; Rubisco LSMT substrate-binding	Protein SET DOMAIN GROUP 40 GN=MKP11.9 OS=Arabidopsis thaliana (Mouse-ear cress) PE=2 SV=1	PREDICTED: protein SET DOMAIN GROUP 40 isoform X2 [Nelumbo nucifera]
c99481.graph_c0	--	--	Molecular Function: ubiquitin thiolesterase activity (GO:0004221);; Cellular Component: intracellular (GO:0005622);; Biological Process: ubiquitin-dependent protein catabolic process (GO:0006511);; Molecular Function: omega peptidase activity (GO:0008242);;	K05610|0.0|vvi:100251772|hypothetical protein LOC100251772	[O]	Posttranslational modification, protein turnover, chaperones	Ubiquitin carboxyl-terminal hydrolase, family 1	--	unknown [Picea sitchensis]
c95840.graph_c0	[C]	Energy production and conversion	--	K01648|5e-93|pop:POPTR_658317|ATP citrate (pro-S)-lyase (EC:2.3.3.8)	[C]	Energy production and conversion	--	ATP-citrate synthase alpha chain protein 2 GN=ACLA-2 OS=Arabidopsis thaliana (Mouse-ear cress) PE=2 SV=1	hypothetical protein L484_003263 [Morus notabilis]
c147249.graph_c0	--	--	--	--	--	--	Mitochondrial protein from FMP27	--	hypothetical protein GLAREA_01734 [Glarea lozoyensis ATCC 20868]
c85453.graph_c1	--	--	--	--	--	--	--	B3 domain-containing protein Os01g0234100 OS=Oryza sativa subsp. japonica (Rice) PE=2 SV=1	predicted protein [Physcomitrella patens]
c127644.graph_c0	[E]	Amino acid transport and metabolism	Molecular Function: metallocarboxypeptidase activity (GO:0004181);; Biological Process: proteolysis (GO:0006508);;	--	[E]	Amino acid transport and metabolism	--	--	carboxypeptidase S [Sphaerulina musiva SO2202]
c101324.graph_c0	--	--	--	--	--	--	Retroviral aspartyl protease;; gag-polyprotein putative aspartyl protease;; Aspartyl protease	--	PREDICTED: uncharacterized protein LOC103873325 [Brassica rapa]
c93573.graph_c0	[J]	Translation, ribosomal structure and biogenesis	Molecular Function: threonine-tRNA ligase activity (GO:0004829);; Molecular Function: ATP binding (GO:0005524);; Cellular Component: cell wall (GO:0005618);; Cellular Component: mitochondrion (GO:0005739);; Cellular Component: plasma membrane (GO:0005886);; Biological Process: threonyl-tRNA aminoacylation (GO:0006435);; Cellular Component: chloroplast (GO:0009507);;	K01868|0.0|osa:4345200|Os08g0295300	[J]	Translation, ribosomal structure and biogenesis	tRNA synthetase class II core domain (G, H, P, S and T);; TGS domain;; Threonyl and Alanyl tRNA synthetase second additional domain;; Anticodon binding domain	Threonine--tRNA ligase, mitochondrial (Precursor) GN=THRRS OS=Arabidopsis thaliana (Mouse-ear cress) PE=2 SV=3	PREDICTED: threonine--tRNA ligase, mitochondrial [Elaeis guineensis]
c97773.graph_c0	[O]	Posttranslational modification, protein turnover, chaperones	Molecular Function: oxidoreductase activity (GO:0016491);;	K07304|2e-89|vvi:100258013|hypothetical protein LOC100258013	[O]	Posttranslational modification, protein turnover, chaperones	Peptide methionine sulfoxide reductase	Peptide methionine sulfoxide reductase OS=Lactuca sativa (Garden lettuce) PE=2 SV=1	PREDICTED: LOW QUALITY PROTEIN: peptide methionine sulfoxide reductase A1-like [Malus domestica]
c141068.graph_c0	--	--	--	--	[R]	General function prediction only	--	--	hypothetical protein VITISV_044288 [Vitis vinifera]
c67661.graph_c0	--	--	--	--	--	--	--	--	hypothetical protein CARUB_v10021929mg, partial [Capsella rubella]
c87484.graph_c0	--	--	--	--	--	--	--	--	PREDICTED: uncharacterized protein LOC103341623 [Prunus mume]
c123536.graph_c0	--	--	Cellular Component: plasma membrane (GO:0005886);;	--	[R]	General function prediction only	Aluminium activated malate transporter	Aluminum-activated malate transporter 13 GN=ALMT13 OS=Arabidopsis thaliana (Mouse-ear cress) PE=2 SV=1	PREDICTED: aluminum-activated malate transporter 14-like [Solanum tuberosum]
c89694.graph_c0	--	--	--	K10695|1e-127|pop:POPTR_817847|hypothetical protein	[O]	Posttranslational modification, protein turnover, chaperones	Zinc finger, C3HC4 type (RING finger);; Ring finger domain;; Zinc finger, C3HC4 type (RING finger)	Putative E3 ubiquitin-protein ligase RING1a GN=K9L2.3 OS=Arabidopsis thaliana (Mouse-ear cress) PE=1 SV=2	unknown [Picea sitchensis]
c164557.graph_c0	[M]	Cell wall/membrane/envelope biogenesis	--	--	--	--	--	--	predicted protein [Micromonas pusilla CCMP1545]
c75156.graph_c0	[L]	Replication, recombination and repair	Molecular Function: binding (GO:0005488);;	--	[R]	General function prediction only	--	--	Integrase core domain containing protein [Asparagus officinalis]
c72850.graph_c0	--	--	--	--	--	--	No apical meristem (NAM) protein;; No apical meristem (NAM) protein	NAC domain-containing protein 78 GN=T32M21.10 OS=Arabidopsis thaliana (Mouse-ear cress) PE=2 SV=2	unknown [Picea sitchensis]
c88123.graph_c0	--	--	Cellular Component: endoplasmic reticulum (GO:0005783);; Cellular Component: Golgi apparatus (GO:0005794);; Biological Process: retrograde vesicle-mediated transport, Golgi to ER (GO:0006890);; Cellular Component: integral component of membrane (GO:0016021);;	--	[U]	Intracellular trafficking, secretion, and vesicular transport	Rer1 family	Protein RER1B GN=RER1B OS=Arabidopsis thaliana (Mouse-ear cress) PE=1 SV=2	unknown [Picea sitchensis]
c42378.graph_c0	--	--	--	--	--	--	--	--	putative truncated TIR-NBS-LRR protein [Pinus monticola]
c161889.graph_c0	[S]	Function unknown	--	--	[S]	Function unknown	Uncharacterized ACR, YdiU/UPF0061 family	--	Fmp40p [Rhizophagus irregularis DAOM 197198w]
c100772.graph_c0	--	--	Molecular Function: SNAP receptor activity (GO:0005484);; Cellular Component: nucleus (GO:0005634);; Cellular Component: plasma membrane (GO:0005886);;	K08504|4e-42|vvi:100266980|hypothetical protein LOC100266980	[U]	Intracellular trafficking, secretion, and vesicular transport	--	Bet1-like SNARE 1-1 GN=BET11 OS=Arabidopsis thaliana (Mouse-ear cress) PE=1 SV=1	unknown [Picea sitchensis]
c97346.graph_c0	--	--	--	--	--	--	Putative small multi-drug export protein	--	unknown [Picea sitchensis]
c9022.graph_c0	--	--	Molecular Function: binding (GO:0005488);;	--	[R]	General function prediction only	Reverse transcriptase (RNA-dependent DNA polymerase);; Reverse transcriptase (RNA-dependent DNA polymerase)	Endonuclease OS=Nicotiana tabacum (Common tobacco) PE=2 SV=1	hypothetical protein VITISV_020105 [Vitis vinifera]
c163947.graph_c0	--	--	--	--	[S]	Function unknown	Uncharacterised protein family (UPF0197)	--	PREDICTED: transmembrane protein 258-like isoform X4 [Phoenix dactylifera]
c76186.graph_c0	--	--	--	--	--	--	--	--	unknown [Picea sitchensis]
c108783.graph_c0	--	--	--	--	--	--	--	--	hypothetical protein M437DRAFT_85739 [Aureobasidium melanogenum CBS 110374]
c128327.graph_c0	[E]	Amino acid transport and metabolism	Cellular Component: membrane (GO:0016020);;	--	[E]	Amino acid transport and metabolism	Amino acid permease	Amino-acid permease BAT1 GN=F10A8.5 OS=Arabidopsis thaliana (Mouse-ear cress) PE=2 SV=2	hypothetical protein BAUCODRAFT_235090 [Baudoinia compniacensis UAMH 10762]
c162703.graph_c0	[GEPR]	--	--	--	--	--	Major Facilitator Superfamily;; Sugar (and other) transporter	--	PREDICTED: proline/betaine transporter-like [Cucumis sativus]
c87485.graph_c0	--	--	--	--	--	--	--	--	unknown [Picea sitchensis]
c93711.graph_c0	--	--	--	--	--	--	DIL domain;; N-terminal C2 in EEIG1 and EHBP1 proteins	--	PREDICTED: uncharacterized protein LOC104597431 [Nelumbo nucifera]
c105493.graph_c0	--	--	--	--	--	--	Leucine Rich Repeat	Disease resistance protein ADR1 GN=ADR1 OS=Arabidopsis thaliana (Mouse-ear cress) PE=2 SV=2	predicted protein [Physcomitrella patens]
c112439.graph_c0	--	--	Molecular Function: oxidoreductase activity (GO:0016491);; Biological Process: organic substance metabolic process (GO:0071704);; Molecular Function: organic cyclic compound binding (GO:0097159);; Molecular Function: heterocyclic compound binding (GO:1901363);;	--	--	--	zinc-binding in reverse transcriptase	--	Glycerol-3-phosphate dehydrogenase [Medicago truncatula]
c142525.graph_c0	--	--	--	--	[J]	Translation, ribosomal structure and biogenesis	--	--	PREDICTED: ribosome biogenesis protein BOP1 homolog [Eucalyptus grandis]
c138360.graph_c0	[O]	Posttranslational modification, protein turnover, chaperones	--	--	[J]	Translation, ribosomal structure and biogenesis	--	Ubiquitin OS=Avena sativa (Oat) PE=1 SV=1	--
c79550.graph_c0	[K]	Transcription	Molecular Function: RNA binding (GO:0003723);; Molecular Function: ribonuclease III activity (GO:0004525);; Biological Process: RNA processing (GO:0006396);;	--	--	--	Ribonuclease-III-like	--	similarity to ribonuclease III [Cryptomeria japonica]
c149764.graph_c0	--	--	--	--	--	--	Zinc knuckle	--	--
c85579.graph_c0	--	--	--	--	--	--	Protein of unknown function (DUF 659)	--	PREDICTED: uncharacterized protein LOC104880764 [Vitis vinifera]
c134848.graph_c0	--	--	Biological Process: maltose metabolic process (GO:0000023);; Biological Process: rRNA processing (GO:0006364);; Cellular Component: PSII associated light-harvesting complex II (GO:0009517);; Biological Process: thylakoid membrane organization (GO:0010027);; Biological Process: stomatal complex morphogenesis (GO:0010103);; Biological Process: nonphotochemical quenching (GO:0010196);; Biological Pr…	K03542|2e-52|ath:AT1G44575|NPQ4	--	--	--	Photosystem II 22 kDa protein, chloroplastic (Precursor) GN=PSBS OS=Arabidopsis thaliana (Mouse-ear cress) PE=2 SV=1	photosystem II 22 kDa protein [Arabidopsis thaliana]
c88571.graph_c0	[Q]	Secondary metabolites biosynthesis, transport and catabolism	Molecular Function: copper ion binding (GO:0005507);; Biological Process: lignin catabolic process (GO:0046274);; Cellular Component: apoplast (GO:0048046);; Molecular Function: hydroquinone:oxygen oxidoreductase activity (GO:0052716);; Biological Process: oxidation-reduction process (GO:0055114);;	--	[Q]	Secondary metabolites biosynthesis, transport and catabolism	Multicopper oxidase;; Multicopper oxidase;; Multicopper oxidase	Laccase-12 (Precursor) GN=LAC12 OS=Arabidopsis thaliana (Mouse-ear cress) PE=2 SV=1	laccase [Picea abies]
c37441.graph_c0	--	--	Molecular Function: transferase activity, transferring phosphorus-containing groups (GO:0016772);; Biological Process: primary metabolic process (GO:0044238);; Biological Process: cellular macromolecule metabolic process (GO:0044260);; Molecular Function: organic cyclic compound binding (GO:0097159);; Molecular Function: heterocyclic compound binding (GO:1901363);;	--	[R]	General function prediction only	Reverse transcriptase (RNA-dependent DNA polymerase)	--	reverse transcriptase [Pinus elliottii]
c138989.graph_c0	--	--	--	--	--	--	--	--	hypothetical protein FAVG1_03756 [Fusarium avenaceum]
c139906.graph_c0	--	--	--	--	[R]	General function prediction only	--	--	PREDICTED: uncharacterized protein LOC103710145 [Phoenix dactylifera]
c102469.graph_c0	--	--	--	--	[R]	General function prediction only	--	Pentatricopeptide repeat-containing protein At4g33990 GN=F17I5.180 OS=Arabidopsis thaliana (Mouse-ear cress) PE=3 SV=2	unknown [Picea sitchensis]
c77596.graph_c0	--	--	Molecular Function: transferase activity (GO:0016740);; Biological Process: primary metabolic process (GO:0044238);; Biological Process: cellular macromolecule metabolic process (GO:0044260);; Molecular Function: metal ion binding (GO:0046872);;	K04498|6e-25|ppp:PHYPADRAFT_10108|HAC1501	[K]	Transcription	TAZ zinc finger	Histone acetyltransferase HAC1 OS=Arabidopsis thaliana (Mouse-ear cress) PE=1 SV=2	PREDICTED: histone acetyltransferase HAC1-like, partial [Phoenix dactylifera]
c69436.graph_c0	--	--	--	--	[R]	General function prediction only	--	--	Gag-pol polyprotein, putative [Theobroma cacao]
c6016.graph_c0	[C]	Energy production and conversion	Molecular Function: copper ion binding (GO:0005507);; Molecular Function: ATP binding (GO:0005524);; Cellular Component: nucleolus (GO:0005730);; Cellular Component: mitochondrial respiratory chain complex I (GO:0005747);; Cellular Component: mitochondrial proton-transporting ATP synthase, catalytic core (GO:0005754);; Cellular Component: plasma membrane (GO:0005886);; Biological Process: ATP cat…	K02133|1e-52|cre:CHLREDRAFT_78348|ATP2	[C]	Energy production and conversion	ATP synthase alpha/beta chain, C terminal domain	ATP synthase subunit beta, mitochondrial (Fragment) GN=ATPB OS=Actinidia deliciosa (Kiwi) PE=2 SV=1	RecName: Full=ATP synthase subunit beta, mitochondrial, partial [Actinidia deliciosa]
c63328.graph_c0	--	--	--	--	[R]	General function prediction only	--	--	PREDICTED: uncharacterized protein LOC103938288 [Pyrus x bretschneideri]
c72702.graph_c0	[R]	General function prediction only	Molecular Function: nucleotide binding (GO:0000166);; Molecular Function: RNA binding (GO:0003723);; Cellular Component: nucleolus (GO:0005730);; Cellular Component: cytoplasm (GO:0005737);; Biological Process: RNA processing (GO:0006396);; Cellular Component: nuclear body (GO:0016604);; Cellular Component: exon-exon junction complex (GO:0035145);;	K12876|1e-102|vvi:100260882|hypothetical protein LOC100260882	[R]	General function prediction only	RNA recognition motif. (a.k.a. RRM, RBD, or RNP domain);; RNA recognition motif (a.k.a. RRM, RBD, or RNP domain);; RNA recognition motif. (a.k.a. RRM, RBD, or RNP domain)	Serine/arginine-rich splicing factor SC35 GN=SC35 OS=Arabidopsis thaliana (Mouse-ear cress) PE=1 SV=1	Y14 protein [Taiwania cryptomerioides]
c153696.graph_c0	--	--	--	--	--	--	--	--	hypothetical protein DOTSEDRAFT_75324 [Dothistroma septosporum NZE10]
c111794.graph_c0	[J]	Translation, ribosomal structure and biogenesis	Molecular Function: structural constituent of ribosome (GO:0003735);; Cellular Component: ribosome (GO:0005840);; Biological Process: translation (GO:0006412);; Molecular Function: 5S rRNA binding (GO:0008097);;	K02932|1e-30|cme:CMH071C|60S ribosomal protein L5	[J]	Translation, ribosomal structure and biogenesis	Ribosomal L18p/L5e family	60S ribosomal protein L5 GN=RPL5A OS=Helianthus annuus (Common sunflower) PE=2 SV=1	60S ribosomal protein L5 [Phytophthora infestans T30-4]
c88923.graph_c0	--	--	Biological Process: transcription, DNA-templated (GO:0006351);;	--	--	--	AP2 domain	Ethylene-responsive transcription factor ERF017 GN=ERF017 OS=Arabidopsis thaliana (Mouse-ear cress) PE=2 SV=1	unknown [Picea sitchensis]
c75870.graph_c0	--	--	--	--	--	--	--	Protein argonaute 7 GN=OSJNBa0034E08.23 OS=Oryza sativa subsp. japonica (Rice) PE=2 SV=2	PREDICTED: protein argonaute 7-like [Oryza brachyantha]
c77674.graph_c0	--	--	Molecular Function: nucleic acid binding (GO:0003676);; Biological Process: DNA metabolic process (GO:0006259);;	--	[R]	General function prediction only	--	--	predicted protein [Physcomitrella patens]
c93675.graph_c0	[MI]	--	Molecular Function: ethanolamine-phosphate cytidylyltransferase activity (GO:0004306);; Biological Process: phosphatidylethanolamine biosynthetic process (GO:0006646);; Cellular Component: integral component of mitochondrial outer membrane (GO:0031307);;	K00967|0.0|vvi:100265603|Ethanolamine-phosphate cytidylyltransferase	[I]	Lipid transport and metabolism	Cytidylyltransferase;; FAD synthetase	Ethanolamine-phosphate cytidylyltransferase GN=PECT1 OS=Arabidopsis thaliana (Mouse-ear cress) PE=1 SV=1	PREDICTED: ethanolamine-phosphate cytidylyltransferase [Nelumbo nucifera]
c62937.graph_c0	--	--	--	K07407|1e-11|pop:POPTR_786149|alpha-galactosidase (EC:3.2.1.22)	[G]	Carbohydrate transport and metabolism	--	Alpha-galactosidase (Precursor) OS=Cyamopsis tetragonoloba (Guar) PE=1 SV=1	hypothetical protein EUGRSUZ_H00669 [Eucalyptus grandis]
c148023.graph_c0	[I]	Lipid transport and metabolism	--	K01969|7e-23|vcn:VOLCADRAFT_108896|hypothetical protein	[EI]	--	Carboxyl transferase domain	Methylcrotonoyl-CoA carboxylase beta chain, mitochondrial (Precursor) OS=Arabidopsis thaliana (Mouse-ear cress) PE=2 SV=1	3-methylcrotonyl-CoA carboxylase beta subunit [Exophiala aquamarina CBS 119918]
c149784.graph_c0	--	--	Biological Process: formation of translation preinitiation complex (GO:0001731);; Molecular Function: translation initiation factor activity (GO:0003743);; Cellular Component: eukaryotic translation initiation factor 3 complex (GO:0005852);; Biological Process: regulation of translational initiation (GO:0006446);; Cellular Component: eukaryotic 43S preinitiation complex (GO:0016282);; Molecular F…	K03252|4e-22|ppp:PHYPADRAFT_210266|hypothetical protein	[J]	Translation, ribosomal structure and biogenesis	Eukaryotic translation initiation factor 3 subunit 8 N-terminus	Eukaryotic translation initiation factor 3 subunit C {ECO:0000255|HAMAP-Rule:MF_03002} GN=TIF3C1 OS=Medicago truncatula (Barrel medic) PE=2 SV=1	EIF3C (EUKARYOTIC TRANSLATION INITIATION FACTOR 3 subunit c) [Ectocarpus siliculosus]
c76302.graph_c0	--	--	--	--	--	--	AP2 domain	Ethylene-responsive transcription factor ERF024 GN=ERF024 OS=Arabidopsis thaliana (Mouse-ear cress) PE=2 SV=1	unnamed protein product [Vitis vinifera]
c46408.graph_c0	--	--	--	K04498|6e-08|vcn:VOLCADRAFT_121714|p300/CBP acetyl-transferase	--	--	--	--	PREDICTED: uncharacterized protein LOC102591172 [Solanum tuberosum]
c124811.graph_c0	[L]	Replication, recombination and repair	--	--	[R]	General function prediction only	--	Uncharacterized mitochondrial protein AtMg00860 GN=AtMg00860 OS=Arabidopsis thaliana (Mouse-ear cress) PE=4 SV=1	PREDICTED: uncharacterized protein LOC103849384 [Brassica rapa]
c86884.graph_c0	--	--	--	--	--	--	GDSL-like Lipase/Acylhydrolase;; GDSL-like Lipase/Acylhydrolase	GDSL esterase/lipase At5g45960 (Precursor) GN=At5g45960 OS=Arabidopsis thaliana (Mouse-ear cress) PE=2 SV=1	unknown [Picea sitchensis]
c102279.graph_c0	[S]	Function unknown	Biological Process: single-organism process (GO:0044699);;	--	[R]	General function prediction only	Leucine Rich repeats (2 copies);; Leucine rich repeat;; Leucine Rich Repeat	Piriformospora indica-insensitive protein 2 (Precursor) GN=PII-2 OS=Arabidopsis thaliana (Mouse-ear cress) PE=2 SV=1	hypothetical protein AMTR_s00007p00257820 [Amborella trichopoda]
c38617.graph_c0	--	--	--	--	--	--	--	--	unknown [Picea sitchensis]
c38423.graph_c0	--	--	--	--	--	--	--	--	hypothetical protein AMTR_s00028p00129850 [Amborella trichopoda]
c92904.graph_c0	--	--	--	--	--	--	Domain of unknown function (DUF4378)	--	hypothetical protein OsI_11209 [Oryza sativa Indica Group]
c100070.graph_c0	--	--	Biological Process: cellular metabolic process (GO:0044237);;	--	[R]	General function prediction only	Leucine Rich repeat;; Leucine Rich repeats (2 copies);; Leucine rich repeat;; Leucine Rich Repeat	F-box/LRR-repeat protein 3 GN=FBL3 OS=Arabidopsis thaliana (Mouse-ear cress) PE=2 SV=1	PREDICTED: F-box/LRR-repeat protein 3-like [Nelumbo nucifera]
c91544.graph_c0	--	--	Cellular Component: integral component of membrane (GO:0016021);;	--	[R]	General function prediction only	TMPIT-like protein	--	unknown [Picea sitchensis]
c31178.graph_c0	--	--	Molecular Function: calcium ion binding (GO:0005509);; Cellular Component: endoplasmic reticulum (GO:0005783);; Biological Process: protein folding (GO:0006457);; Molecular Function: unfolded protein binding (GO:0051082);;	--	--	--	--	Sulfated surface glycoprotein 185 (Precursor) OS=Volvox carteri (Green alga) PE=1 SV=1	calreticulin precursor [Sphaerulina musiva SO2202]
c94390.graph_c1	[G]	Carbohydrate transport and metabolism	Molecular Function: hydrolase activity, hydrolyzing O-glycosyl compounds (GO:0004553);; Biological Process: carbohydrate metabolic process (GO:0005975);; Molecular Function: protein binding, bridging (GO:0030674);; Molecular Function: actin filament binding (GO:0051015);;	--	--	--	Cellulase (glycosyl hydrolase family 5)	--	unknown [Picea sitchensis]
c88420.graph_c0	[F]	Nucleotide transport and metabolism	Cellular Component: plasma membrane (GO:0005886);; Molecular Function: methylthioadenosine nucleosidase activity (GO:0008930);; Biological Process: ethylene biosynthetic process (GO:0009693);; Biological Process: L-methionine biosynthetic process from S-adenosylmethionine (GO:0019284);; Biological Process: L-methionine salvage from methylthioadenosine (GO:0019509);; Biological Process: response t…	K01244|2e-96|vvi:100233110|GRIP58	--	--	Phosphorylase superfamily	5&apos;-methylthioadenosine/S-adenosylhomocysteine nucleosidase 1 GN=T9A14.80 OS=Arabidopsis thaliana (Mouse-ear cress) PE=1 SV=1	unknown [Picea sitchensis]
c118778.graph_c0	[OC]	--	Molecular Function: enzyme inhibitor activity (GO:0004857);; Cellular Component: cytoplasm (GO:0005737);; Biological Process: glycerol ether metabolic process (GO:0006662);; Biological Process: response to oxidative stress (GO:0006979);; Molecular Function: electron carrier activity (GO:0009055);; Biological Process: response to cold (GO:0009409);; Biological Process: plasmodesmata-mediated inter…	--	[O]	Posttranslational modification, protein turnover, chaperones	Thioredoxin	Thioredoxin H-type GN=TRXH OS=Oryza sativa subsp. indica (Rice) PE=1 SV=1	Os07g0186000 [Oryza sativa Japonica Group]
c44744.graph_c0	--	--	--	--	--	--	--	--	PREDICTED: traB domain-containing protein-like [Cicer arietinum]
c91853.graph_c0	--	--	Biological Process: circadian rhythm (GO:0007623);; Biological Process: response to salt stress (GO:0009651);; Biological Process: response to ethylene (GO:0009723);; Biological Process: post-embryonic development (GO:0009791);; Biological Process: primary metabolic process (GO:0044238);; Biological Process: cellular macromolecule metabolic process (GO:0044260);; Biological Process: single-organi…	--	--	--	--	Proline-rich extensin-like protein EPR1 (Precursor) GN=EPR1 OS=Arabidopsis thaliana (Mouse-ear cress) PE=2 SV=1	ENOD2 [Cladrastis kentukea]
c132189.graph_c0	--	--	--	--	[R]	General function prediction only	Retrotransposon gag protein	--	PREDICTED: uncharacterized protein LOC104703648 [Camelina sativa]
c88620.graph_c0	--	--	Cellular Component: membrane (GO:0016020);;	--	--	--	Triose-phosphate Transporter family	Purine permease 3 GN=PUP3 OS=Arabidopsis thaliana (Mouse-ear cress) PE=2 SV=1	unknown [Picea sitchensis]
c45590.graph_c0	--	--	--	--	--	--	Lipocalin / cytosolic fatty-acid binding protein family;; Lipocalin-like domain	--	--
c147712.graph_c0	--	--	Molecular Function: catalytic activity (GO:0003824);;	--	[R]	General function prediction only	--	--	reverse transcriptase [Pinus elliottii]
c125329.graph_c0	--	--	--	--	[R]	General function prediction only	Domain of unknown function (DUF4283)	--	PREDICTED: uncharacterized protein LOC104115535 [Nicotiana tomentosiformis]
c63993.graph_c0	--	--	--	--	--	--	--	--	ty3-gypsy retrotransposon protein [Cucumis melo subsp. melo]
c81230.graph_c0	--	--	--	--	--	--	--	Protein At-4/1 GN=At4g26020 OS=Arabidopsis thaliana (Mouse-ear cress) PE=1 SV=1	unknown [Picea sitchensis]
c102120.graph_c0	[L]	Replication, recombination and repair	Molecular Function: nucleic acid binding (GO:0003676);; Biological Process: DNA metabolic process (GO:0006259);; Molecular Function: metal ion binding (GO:0046872);;	--	[R]	General function prediction only	Reverse transcriptase (RNA-dependent DNA polymerase)	RNA-directed DNA polymerase homolog OS=Oenothera berteroana (Bertero&apos;s evening primrose) PE=4 SV=1	hypothetical protein PRUPE_ppa018408mg, partial [Prunus persica]
c83944.graph_c0	[Q]	Secondary metabolites biosynthesis, transport and catabolism	Molecular Function: iron ion binding (GO:0005506);; Molecular Function: electron carrier activity (GO:0009055);; Cellular Component: chloroplast stroma (GO:0009570);; Cellular Component: chloroplast envelope (GO:0009941);; Biological Process: isopentenyl diphosphate biosynthetic process, methylerythritol 4-phosphate pathway (GO:0019288);; Molecular Function: oxygen binding (GO:0019825);; Molecula…	--	[QI]	--	Cytochrome P450	Cytochrome P450 97B2, chloroplastic (Precursor) GN=CYP97B2 OS=Glycine max (Soybean) PE=2 SV=1	putative 97B2-like cytochrome P450 [Ginkgo biloba]
c51813.graph_c0	[R]	General function prediction only	Molecular Function: GTPase activity (GO:0003924);; Molecular Function: GTP binding (GO:0005525);; Cellular Component: nucleus (GO:0005634);; Cellular Component: Golgi apparatus (GO:0005794);; Biological Process: GTP catabolic process (GO:0006184);; Biological Process: mRNA export from nucleus (GO:0006406);; Biological Process: protein import into nucleus (GO:0006606);; Biological Process: small G…	K07936|1e-145|vvi:100250818|hypothetical protein LOC100250818	[U]	Intracellular trafficking, secretion, and vesicular transport	Ras family;; Miro-like protein;; ADP-ribosylation factor family;; RNA helicase	GTP-binding nuclear protein Ran-A1 GN=RAN-A1 OS=Nicotiana tabacum (Common tobacco) PE=2 SV=1	unknown [Picea sitchensis]
c37363.graph_c0	--	--	--	--	--	--	--	--	hypothetical protein AURDEDRAFT_63893 [Auricularia delicata TFB-10046 SS5]
c151694.graph_c0	--	--	--	--	--	--	Insect cuticle protein	--	predicted protein [Hordeum vulgare subsp. vulgare]
c102259.graph_c0	[RTKL]	--	Molecular Function: nucleotide binding (GO:0000166);; Molecular Function: protein kinase activity (GO:0004672);; Biological Process: phosphorylation (GO:0016310);;	--	[T]	Signal transduction mechanisms	Protein tyrosine kinase;; Protein kinase domain	Proline-rich receptor-like protein kinase PERK15 GN=PERK15 OS=Arabidopsis thaliana (Mouse-ear cress) PE=2 SV=1	PREDICTED: serine/threonine-protein kinase PBS1 [Nelumbo nucifera]
c93362.graph_c0	--	--	--	--	[R]	General function prediction only	GPCR-chaperone	--	hypothetical protein SORBIDRAFT_02g010220 [Sorghum bicolor]
c98188.graph_c0	--	--	--	--	[IR]	--	ABC transporter transmembrane region 2;; ABC transporter;; AAA domain;; P-loop containing region of AAA domain;; AAA domain;; AAA ATPase domain;; MutS domain V;; ABC transporter transmembrane region 2	ABC transporter D family member 1 GN=At4g39850 OS=Arabidopsis thaliana (Mouse-ear cress) PE=1 SV=1	hypothetical protein AMTR_s00032p00194040 [Amborella trichopoda]
c54568.graph_c0	--	--	Molecular Function: binding (GO:0005488);; Cellular Component: plastid (GO:0009536);; Cellular Component: cytoplasmic membrane-bounded vesicle (GO:0016023);; Molecular Function: kinase activity (GO:0016301);;	--	--	--	Legume lectin domain	L-type lectin-domain containing receptor kinase S.4 (Precursor) GN=LECRKS4 OS=Arabidopsis thaliana (Mouse-ear cress) PE=2 SV=1	hypothetical protein AMTR_s00046p00196890 [Amborella trichopoda]
c85428.graph_c0	--	--	--	--	--	--	--	--	unknown [Picea sitchensis]
c136022.graph_c0	--	--	--	--	[B]	Chromatin structure and dynamics	--	Formin-like protein 5 GN=P0453E05.107 OS=Oryza sativa subsp. japonica (Rice) PE=2 SV=2	hypothetical protein DOTSEDRAFT_74839 [Dothistroma septosporum NZE10]
c86108.graph_c0	--	--	Cellular Component: nucleus (GO:0005634);; Biological Process: protein import into nucleus (GO:0006606);; Molecular Function: protein transporter activity (GO:0008565);; Cellular Component: chloroplast thylakoid membrane (GO:0009535);; Biological Process: chlorophyll catabolic process (GO:0015996);;	--	--	--	Nuclear transport factor 2 (NTF2) domain;; SnoaL-like domain;; SnoaL-like polyketide cyclase	--	unknown [Picea sitchensis]
c90015.graph_c0	--	--	--	--	[T]	Signal transduction mechanisms	--	Probable receptor-like protein kinase At1g67000 (Precursor) GN=At1g67000 OS=Arabidopsis thaliana (Mouse-ear cress) PE=2 SV=2	hypothetical protein POPTR_0012s017801g, partial [Populus trichocarpa]
c83817.graph_c0	[C]	Energy production and conversion	Biological Process: fatty acid biosynthetic process (GO:0006633);; Biological Process: response to stress (GO:0006950);; Biological Process: response to abiotic stimulus (GO:0009628);; Biological Process: jasmonic acid metabolic process (GO:0009694);; Biological Process: response to jasmonic acid (GO:0009753);; Biological Process: hormone-mediated signaling pathway (GO:0009755);; Molecular Functi…	K05894|8e-66|ath:AT2G06050|OPR3	[CR]	--	NADH:flavin oxidoreductase / NADH oxidase family	12-oxophytodienoate reductase 3 GN=OPR3 OS=Solanum lycopersicum (Tomato) PE=1 SV=1	PREDICTED: 12-oxophytodienoate reductase 3-like [Fragaria vesca subsp. vesca]
c81984.graph_c0	--	--	--	K00737|1e-174|vvi:100254142|hypothetical protein LOC100254142	--	--	Glycosyltransferase family 17	--	hypothetical protein AMTR_s00092p00122190 [Amborella trichopoda]
c143879.graph_c0	--	--	--	--	[R]	General function prediction only	--	Putative ribonuclease H protein At1g65750 GN=At1g65750 OS=Arabidopsis thaliana (Mouse-ear cress) PE=3 SV=1	PREDICTED: uncharacterized protein LOC104772739 [Camelina sativa]
c61847.graph_c0	--	--	--	--	[R]	General function prediction only	--	--	hypothetical protein glysoja_021187 [Glycine soja]
c84376.graph_c0	--	--	Biological Process: gibberellin biosynthetic process (GO:0009686);; Biological Process: gibberellic acid mediated signaling pathway (GO:0009740);;	--	--	--	Protein of unknown function DUF260	LOB domain-containing protein 40 GN=F5A8.2 OS=Arabidopsis thaliana (Mouse-ear cress) PE=2 SV=1	LOB domain-containing protein 41 [Glycine soja]
c48525.graph_c0	--	--	Cellular Component: extracellular region (GO:0005576);; Cellular Component: plasma membrane (GO:0005886);;	--	--	--	--	--	hypothetical protein PHAVU_011G099900g [Phaseolus vulgaris]
c163535.graph_c0	--	--	--	--	[R]	General function prediction only	--	--	--
c112274.graph_c0	--	--	Molecular Function: nucleotide binding (GO:0000166);; Molecular Function: protein kinase activity (GO:0004672);; Cellular Component: membrane (GO:0016020);; Biological Process: phosphorylation (GO:0016310);; Molecular Function: oxidoreductase activity (GO:0016491);;	--	--	--	--	Probably inactive leucine-rich repeat receptor-like protein kinase At3g28040 (Precursor) GN=At3g28040 OS=Arabidopsis thaliana (Mouse-ear cress) PE=2 SV=1	Leucine-rich repeat protein kinase family protein [Theobroma cacao]
c54008.graph_c0	--	--	--	--	--	--	--	Protein CHUP1, chloroplastic GN=CHUP1 OS=Arabidopsis thaliana (Mouse-ear cress) PE=1 SV=1	PREDICTED: protein CHUP1, chloroplastic isoform X1 [Nelumbo nucifera]
c60154.graph_c0	--	--	--	--	--	--	NADH-ubiquinone reductase complex 1 MLRQ subunit	--	unknown [Picea sitchensis]
c99050.graph_c1	[RTKL]	--	--	--	[T]	Signal transduction mechanisms	--	--	PREDICTED: SCY1-like protein 2 [Vitis vinifera]
c87852.graph_c0	--	--	Cellular Component: cell wall (GO:0005618);; Cellular Component: nucleolus (GO:0005730);; Cellular Component: mitochondrial outer membrane (GO:0005741);; Cellular Component: vacuole (GO:0005773);; Cellular Component: plasma membrane (GO:0005886);; Molecular Function: voltage-gated anion channel activity (GO:0008308);; Cellular Component: chloroplast envelope (GO:0009941);; Biological Process: def…	K05862|1e-131|ppp:PHYPADRAFT_195935|hypothetical protein	[P]	Inorganic ion transport and metabolism	Eukaryotic porin	Mitochondrial outer membrane protein porin of 36 kDa OS=Solanum tuberosum (Potato) PE=1 SV=2	unknown [Picea sitchensis]
c92967.graph_c0	[R]	General function prediction only	Molecular Function: organic cyclic compound binding (GO:0097159);; Molecular Function: heterocyclic compound binding (GO:1901363);;	K12842|0.0|vvi:100262865|hypothetical protein LOC100262865	[R]	General function prediction only	cwf21 domain;; Surp module;; RNA recognition motif. (a.k.a. RRM, RBD, or RNP domain);; RNA recognition motif (a.k.a. RRM, RBD, or RNP domain)	Splicing factor U2af large subunit A GN=U2AF65A OS=Nicotiana plumbaginifolia (Leadwort-leaved tobacco) PE=2 SV=1	PREDICTED: U2 snRNP-associated SURP motif-containing protein-like isoform X3 [Nelumbo nucifera]
c13036.graph_c0	[R]	General function prediction only	Biological Process: very long-chain fatty acid metabolic process (GO:0000038);; Biological Process: MAPK cascade (GO:0000165);; Molecular Function: protein binding (GO:0005515);; Cellular Component: nuclear envelope (GO:0005635);; Cellular Component: endoplasmic reticulum (GO:0005783);; Cellular Component: plasma membrane (GO:0005886);; Biological Process: protein targeting to membrane (GO:000661…	--	[V]	Defense mechanisms	Inhibitor of apoptosis-promoting Bax1	Bax inhibitor 1 GN=BI-1 OS=Arabidopsis thaliana (Mouse-ear cress) PE=1 SV=1	hypothetical protein ARALYDRAFT_914951 [Arabidopsis lyrata subsp. lyrata]
c42654.graph_c0	--	--	--	K04079|1e-06|vvi:100257736|hypothetical protein LOC100257736	[O]	Posttranslational modification, protein turnover, chaperones	--	Heat shock protein 90-1 GN=F6N7.13 OS=Arabidopsis thaliana (Mouse-ear cress) PE=1 SV=3	hypothetical protein CL23Contig1_09, partial [Pinus taeda]
c8860.graph_c0	--	--	--	--	--	--	--	--	hypothetical protein SELMODRAFT_417677 [Selaginella moellendorffii]
c102284.graph_c0	--	--	Molecular Function: iron ion binding (GO:0005506);; Biological Process: response to hormone (GO:0009725);; Molecular Function: linoleate 13S-lipoxygenase activity (GO:0016165);; Biological Process: oxylipin biosynthetic process (GO:0031408);; Biological Process: oxidation-reduction process (GO:0055114);; Biological Process: response to oxygen-containing compound (GO:1901700);;	--	--	--	Lipoxygenase	Linoleate 9S-lipoxygenase 1 OS=Arabidopsis thaliana (Mouse-ear cress) PE=1 SV=1	lipoxygenase 2 [Taxus wallichiana var. chinensis]
c93545.graph_c0	--	--	--	--	--	--	--	--	hypothetical protein PHAVU_005G169700g [Phaseolus vulgaris]
c47656.graph_c0	--	--	Molecular Function: structural molecule activity (GO:0005198);; Cellular Component: mitochondrion (GO:0005739);; Biological Process: membrane fusion (GO:0006944);; Biological Process: iron-sulfur cluster assembly (GO:0016226);; Biological Process: methylglyoxal catabolic process to D-lactate (GO:0019243);; Biological Process: Golgi vesicle transport (GO:0048193);; Molecular Function: iron-sulfur …	--	[P]	Inorganic ion transport and metabolism	--	Iron-sulfur assembly protein IscA-like 1, mitochondrial (Precursor) GN=At2g16710 OS=Arabidopsis thaliana (Mouse-ear cress) PE=2 SV=2	Iron-sulphur cluster biosynthesis family protein [Arabidopsis thaliana]
c81509.graph_c0	--	--	--	--	--	--	PLAT/LH2 domain;; Embryo-specific protein 3, (ATS3)	--	unknown [Picea sitchensis]
c118315.graph_c0	[U]	Intracellular trafficking, secretion, and vesicular transport	Cellular Component: integral component of membrane (GO:0016021);; Biological Process: vesicle-mediated transport (GO:0016192);;	K08515|1e-24|pop:POPTR_641007|hypothetical protein	[U]	Intracellular trafficking, secretion, and vesicular transport	Synaptobrevin	Vesicle-associated membrane protein 714 GN=VAMP714 OS=Arabidopsis thaliana (Mouse-ear cress) PE=1 SV=1	hypothetical protein BAUCODRAFT_152008 [Baudoinia compniacensis UAMH 10762]
c121962.graph_c0	--	--	Molecular Function: zinc ion binding (GO:0008270);;	--	[O]	Posttranslational modification, protein turnover, chaperones	--	--	unknown [Picea sitchensis]
c40898.graph_c0	[KL]	--	Molecular Function: ion binding (GO:0043167);; Molecular Function: organic cyclic compound binding (GO:0097159);; Molecular Function: heterocyclic compound binding (GO:1901363);;	--	[KL]	--	SNF2 family N-terminal domain	Putative SWI/SNF-related matrix-associated actin-dependent regulator of chromatin subfamily A member 3-like 1 GN=At5g05130 OS=Arabidopsis thaliana (Mouse-ear cress) PE=2 SV=1	unnamed protein product [Vitis vinifera]
c93536.graph_c0	--	--	--	--	--	--	Protein of unknown function (DUF_B2219)	Polyphenol oxidase I, chloroplastic GN=co-1 OS=Ipomoea batatas (Sweet potato) PE=1 SV=1	polyphenol oxidase [Ananas comosus]
c86249.graph_c0	--	--	--	--	--	--	C1-like domain;; C1 domain;; Phorbol esters/diacylglycerol binding domain (C1 domain)	Probable nucleoredoxin 2 OS=Oryza sativa subsp. japonica (Rice) PE=2 SV=1	PREDICTED: uncharacterized protein LOC104603842 [Nelumbo nucifera]
c88226.graph_c0	--	--	Molecular Function: magnesium ion binding (GO:0000287);; Cellular Component: cytosol (GO:0005829);; Molecular Function: 5'-nucleotidase activity (GO:0008253);; Cellular Component: plastid (GO:0009536);;	--	[S]	Function unknown	Pyrimidine 5'-nucleotidase (UMPH-1)	--	Os03g0648900 [Oryza sativa Japonica Group]
c91472.graph_c0	[L]	Replication, recombination and repair	--	--	[R]	General function prediction only	Reverse transcriptase (RNA-dependent DNA polymerase)	RNA-directed DNA polymerase homolog OS=Oenothera berteroana (Bertero&apos;s evening primrose) PE=4 SV=1	hypothetical protein PRUPE_ppa018408mg, partial [Prunus persica]
c163568.graph_c0	[J]	Translation, ribosomal structure and biogenesis	Biological Process: tRNA dihydrouridine synthesis (GO:0002943);; Molecular Function: tRNA dihydrouridine synthase activity (GO:0017150);; Molecular Function: flavin adenine dinucleotide binding (GO:0050660);; Biological Process: oxidation-reduction process (GO:0055114);;	K05544|4e-09|pop:POPTR_201036|hypothetical protein	[R]	General function prediction only	Dihydrouridine synthase (Dus)	tRNA-dihydrouridine(47) synthase [NAD(P)(+)]-like OS=Oryza sativa subsp. japonica (Rice) PE=2 SV=2	tRNA-dihydrouridine(47) synthase [Beauveria bassiana D1-5]
c49901.graph_c0	[S]	Function unknown	--	--	--	--	Leucine Rich repeats (2 copies);; Leucine rich repeat;; Leucine Rich Repeat	LRR receptor-like serine/threonine-protein kinase EFR (Precursor) GN=EFR OS=Arabidopsis thaliana (Mouse-ear cress) PE=1 SV=1	unknown [Picea sitchensis]
c69287.graph_c0	--	--	Cellular Component: ribosome (GO:0005840);; Biological Process: transport (GO:0006810);;	--	--	--	--	--	hypothetical protein CH29B_p069 (chloroplast) (chloroplast) [Chlorella sp. ArM0029B]
c61570.graph_c0	--	--	--	--	[R]	General function prediction only	PPR repeat family;; PPR repeat;; PPR repeat;; Pentatricopeptide repeat domain	Putative pentatricopeptide repeat-containing protein At1g68930 GN=PCMP-H22 OS=Arabidopsis thaliana (Mouse-ear cress) PE=3 SV=1	hypothetical protein 0_14992_02, partial [Pinus taeda]
c80147.graph_c0	--	--	--	K10765|1e-112|pop:POPTR_800128|hypothetical protein	[A]	RNA processing and modification	2OG-Fe(II) oxygenase superfamily	Alpha-ketoglutarate-dependent dioxygenase alkB GN=At1g11780 OS=Arabidopsis thaliana (Mouse-ear cress) PE=2 SV=2	hypothetical protein PRUPE_ppa007688mg [Prunus persica]
c94746.graph_c0	[R]	General function prediction only	Molecular Function: oxidoreductase activity (GO:0016491);; Biological Process: oxidation-reduction process (GO:0055114);;	--	[R]	General function prediction only	Aldo/keto reductase family	Non-functional NADPH-dependent codeinone reductase 2 GN=COR2 OS=Papaver somniferum (Opium poppy) PE=1 SV=1	unknown [Picea sitchensis]
c89963.graph_c0	--	--	Biological Process: mitotic G2 phase (GO:0000085);; Molecular Function: ubiquitin-protein ligase activity (GO:0004842);; Biological Process: regulation of photomorphogenesis (GO:0010099);; Biological Process: cullin deneddylation (GO:0010388);; Biological Process: protein ubiquitination (GO:0016567);; Biological Process: DNA endoreduplication (GO:0042023);; Biological Process: proteasome-mediated…	K06689|6e-72|pop:POPTR_845082|hypothetical protein	[O]	Posttranslational modification, protein turnover, chaperones	Ubiquitin-conjugating enzyme	Constitutive photomorphogenesis protein 10 GN=COP10 OS=Arabidopsis thaliana (Mouse-ear cress) PE=1 SV=1	PREDICTED: constitutive photomorphogenesis protein 10 isoform X1 [Vitis vinifera]
c97012.graph_c0	[K]	Transcription	Biological Process: regulation of transcription, DNA-templated (GO:0006355);; Biological Process: cellular component organization (GO:0016043);; Molecular Function: sigma factor activity (GO:0016987);; Cellular Component: intracellular membrane-bounded organelle (GO:0043231);; Cellular Component: cytoplasmic part (GO:0044444);;	--	--	--	Sigma-70, region 4;; Sigma-70 region 2;; Sigma-70 region 3	RNA polymerase sigma factor sigE, chloroplastic/mitochondrial (Precursor) GN=MLE8.4 OS=Arabidopsis thaliana (Mouse-ear cress) PE=1 SV=1	PREDICTED: RNA polymerase sigma factor sigE, chloroplastic/mitochondrial [Nelumbo nucifera]
c160153.graph_c0	[E]	Amino acid transport and metabolism	Molecular Function: selenide, water dikinase activity (GO:0004756);; Molecular Function: ATP binding (GO:0005524);; Biological Process: phosphorylation (GO:0016310);;	K01008|1e-11|cme:CMP189C|probable selenophosphate synthetase	[T]	Signal transduction mechanisms	--	--	selenide [Saprolegnia parasitica CBS 223.65]
c88722.graph_c0	[M]	Cell wall/membrane/envelope biogenesis	--	--	--	--	Glycosyl transferases group 1	--	hypothetical protein CHLNCDRAFT_134071 [Chlorella variabilis]
c85981.graph_c0	[OC]	--	Biological Process: glycerol ether metabolic process (GO:0006662);; Molecular Function: electron carrier activity (GO:0009055);; Cellular Component: chloroplast (GO:0009507);; Cellular Component: thylakoid (GO:0009579);; Molecular Function: protein disulfide oxidoreductase activity (GO:0015035);; Biological Process: cell redox homeostasis (GO:0045454);;	--	[O]	Posttranslational modification, protein turnover, chaperones	Thioredoxin;; Thioredoxin-like;; Thioredoxin-like domain;; Thioredoxin-like;; Redoxin;; AhpC/TSA family	Thioredoxin-like protein HCF164, chloroplastic (Precursor) OS=Oryza sativa subsp. japonica (Rice) PE=2 SV=1	Thiol:disulfide interchange protein txlA, putative [Ricinus communis]
c95378.graph_c0	--	--	Molecular Function: acid phosphatase activity (GO:0003993);;	K13024|0.0|rcu:RCOM_0854040|acid phosphatase, putative	[Z]	Cytoskeleton	Histidine phosphatase superfamily (branch 2)	--	hypothetical protein AMTR_s00054p00189880 [Amborella trichopoda]
c93260.graph_c0	--	--	--	--	--	--	Myb-like DNA-binding domain	Transcription factor PCL1 OS=Oryza sativa subsp. japonica (Rice) PE=2 SV=1	PREDICTED: transcription factor LUX isoform X2 [Eucalyptus grandis]
c133639.graph_c0	--	--	--	--	[R]	General function prediction only	--	--	retrotransposon protein, putative, unclassified [Oryza sativa Japonica Group]
c121609.graph_c0	--	--	--	--	[WV]	--	--	Vegetative cell wall protein gp1 (Precursor) GN=GP1 OS=Chlamydomonas reinhardtii (Chlamydomonas smithii) PE=1 SV=1	hypothetical protein SEPMUDRAFT_134225 [Sphaerulina musiva SO2202]
c85288.graph_c0	[R]	General function prediction only	Molecular Function: catalytic activity (GO:0003824);; Biological Process: metabolic process (GO:0008152);; Molecular Function: adenyl nucleotide binding (GO:0030554);;	--	[C]	Energy production and conversion	CBS domain;; CBS domain	SNF1-related protein kinase regulatory subunit gamma-1-like GN=CBSCBS2 OS=Arabidopsis thaliana (Mouse-ear cress) PE=1 SV=1	unknown [Picea sitchensis]
c99227.graph_c0	--	--	--	--	--	--	--	--	hypothetical protein MIMGU_mgv1a020697mg [Erythranthe guttata]
c72001.graph_c0	[RTKL]	--	Molecular Function: nucleotide binding (GO:0000166);; Molecular Function: protein kinase activity (GO:0004672);; Biological Process: phosphorylation (GO:0016310);;	--	[T]	Signal transduction mechanisms	Protein kinase domain;; Protein tyrosine kinase	Probable receptor-like protein kinase At5g20050 (Precursor) GN=At5g20050 OS=Arabidopsis thaliana (Mouse-ear cress) PE=2 SV=1	hypothetical protein AMTR_s00042p00157900 [Amborella trichopoda]
c101252.graph_c0	[R]	General function prediction only	--	K00784|1e-83|ppp:PHYPADRAFT_24806|hypothetical protein	[R]	General function prediction only	Beta-lactamase superfamily domain;; Metallo-beta-lactamase superfamily;; tRNase Z endonuclease	--	hypothetical protein SELMODRAFT_416540 [Selaginella moellendorffii]
c136203.graph_c0	--	--	--	--	--	--	--	--	hypothetical protein DOTSEDRAFT_40082 [Dothistroma septosporum NZE10]
c100455.graph_c1	[J]	Translation, ribosomal structure and biogenesis	Molecular Function: structural constituent of ribosome (GO:0003735);; Cellular Component: ribosome (GO:0005840);; Biological Process: translation (GO:0006412);;	K02870|1e-78|vvi:100244384|hypothetical protein LOC100244384	[J]	Translation, ribosomal structure and biogenesis	Ribosomal protein L11, N-terminal domain	60S ribosomal protein L12-2 GN=F4P12_130 OS=Arabidopsis thaliana (Mouse-ear cress) PE=1 SV=1	unknown [Picea sitchensis]
c50188.graph_c0	--	--	Molecular Function: transferase activity (GO:0016740);;	--	--	--	--	--	serine-threonine protein kinase, plant-type, putative [Ricinus communis]
c26870.graph_c0	--	--	--	--	--	--	--	--	Pif1p [Rhizophagus irregularis DAOM 197198w]
c82715.graph_c0	--	--	--	--	[R]	General function prediction only	--	Endonuclease OS=Nicotiana tabacum (Common tobacco) PE=2 SV=1	unnamed protein product [Arabidopsis thaliana]
c75440.graph_c1	--	--	--	--	[R]	General function prediction only	Reverse transcriptase (RNA-dependent DNA polymerase)	--	PREDICTED: uncharacterized protein LOC104606494 [Nelumbo nucifera]
c165223.graph_c0	--	--	--	--	--	--	--	--	hypothetical protein BAUCODRAFT_113365 [Baudoinia compniacensis UAMH 10762]
c157933.graph_c0	--	--	Molecular Function: binding (GO:0005488);;	--	[R]	General function prediction only	GAG-pre-integrase domain	Uncharacterized mitochondrial protein AtMg00300 GN=AtMg00300 OS=Arabidopsis thaliana (Mouse-ear cress) PE=4 SV=1	hypothetical protein glysoja_039874, partial [Glycine soja]
c87354.graph_c0	--	--	Cellular Component: integral component of membrane (GO:0016021);;	--	[S]	Function unknown	TLC domain	--	unknown [Picea sitchensis]
c91041.graph_c0	--	--	Biological Process: fatty acid biosynthetic process (GO:0006633);; Cellular Component: chloroplast (GO:0009507);; Molecular Function: acyl-[acyl-carrier-protein] desaturase activity (GO:0045300);; Molecular Function: transition metal ion binding (GO:0046914);; Biological Process: oxidation-reduction process (GO:0055114);;	K03921|0.0|rcu:RCOM_1238330|Stearoy-ACP desaturase (EC:1.14.19.2)	--	--	Fatty acid desaturase	Acyl-[acyl-carrier-protein] desaturase, chloroplastic (Precursor) OS=Ricinus communis (Castor bean) PE=1 SV=1	unknown [Picea sitchensis]
c53650.graph_c0	--	--	Molecular Function: binding (GO:0005488);;	--	[R]	General function prediction only	--	--	PREDICTED: uncharacterized protein LOC104609512 [Nelumbo nucifera]
c98491.graph_c3	--	--	--	--	--	--	Domain of unknown function (DUF4219)	--	--
c95445.graph_c0	[M]	Cell wall/membrane/envelope biogenesis	--	--	--	--	--	Probable zinc metalloprotease EGY3, chloroplastic (Precursor) OS=Oryza sativa subsp. japonica (Rice) PE=2 SV=1	predicted protein [Physcomitrella patens]
c101862.graph_c1	--	--	Molecular Function: nucleotide binding (GO:0000166);; Molecular Function: protein kinase activity (GO:0004672);; Biological Process: phosphorylation (GO:0016310);;	--	--	--	--	G-type lectin S-receptor-like serine/threonine-protein kinase At2g19130 (Precursor) GN=At2g19130 OS=Arabidopsis thaliana (Mouse-ear cress) PE=2 SV=1	hypothetical protein 0_2165_01, partial [Pinus radiata]
c121120.graph_c0	--	--	--	--	--	--	--	--	hypothetical protein ZEAMMB73_993395 [Zea mays]
c149952.graph_c0	--	--	Molecular Function: nucleic acid binding (GO:0003676);; Molecular Function: catalytic activity (GO:0003824);; Biological Process: DNA metabolic process (GO:0006259);;	--	[R]	General function prediction only	--	--	hypothetical protein SS1G_14517 [Sclerotinia sclerotiorum 1980]
c98692.graph_c0	--	--	--	--	[S]	Function unknown	Spinocerebellar ataxia type 10 protein domain	--	hypothetical protein AMTR_s00040p00204970 [Amborella trichopoda]
c104150.graph_c0	[C]	Energy production and conversion	Cellular Component: mitochondrial proton-transporting ATP synthase complex, coupling factor F(o) (GO:0000276);; Biological Process: ATP catabolic process (GO:0006200);; Molecular Function: lipid binding (GO:0008289);; Biological Process: ATP synthesis coupled proton transport (GO:0015986);; Biological Process: ATP hydrolysis coupled proton transport (GO:0015991);; Cellular Component: integral com…	K02128|8e-30|pop:POPTR_794906|hypothetical protein	[C]	Energy production and conversion	ATP synthase subunit C	ATP synthase subunit 9, mitochondrial GN=ATP9 OS=Chondrus crispus (Carragheen moss) PE=3 SV=1	ATP synthase subunit 9 (mitochondrion) [Exophiala dermatitidis NIH/UT8656]
c72481.graph_c0	[T]	Signal transduction mechanisms	Molecular Function: ATP binding (GO:0005524);; Cellular Component: nucleus (GO:0005634);; Biological Process: regulation of transcription, DNA-templated (GO:0006355);; Molecular Function: hydrolase activity, acting on acid anhydrides, in phosphorus-containing anhydrides (GO:0016818);; Molecular Function: protein domain specific binding (GO:0019904);;	K06630|7e-36|vvi:100259987|hypothetical protein LOC100259987	[O]	Posttranslational modification, protein turnover, chaperones	14-3-3 protein	14-3-3-like protein E OS=Nicotiana tabacum (Common tobacco) PE=1 SV=1	unknown [Picea sitchensis]
c96838.graph_c0	--	--	--	--	--	--	Cotton fibre expressed protein	--	unknown [Picea sitchensis]
c99489.graph_c0	--	--	--	--	--	--	--	--	hypothetical protein [Cryptomeria japonica]
c79716.graph_c0	--	--	--	--	[R]	General function prediction only	--	--	PREDICTED: uncharacterized protein LOC104435035 [Eucalyptus grandis]
c53413.graph_c0	--	--	--	--	[R]	General function prediction only	--	Pentatricopeptide repeat-containing protein At4g16835, mitochondrial (Precursor) GN=FCAALL.441 OS=Arabidopsis thaliana (Mouse-ear cress) PE=2 SV=3	unknown [Picea sitchensis]
c114280.graph_c0	[H]	Coenzyme transport and metabolism	--	K00763|1e-29|ppp:PHYPADRAFT_153108|hypothetical protein	[H]	Coenzyme transport and metabolism	--	--	nicotinate phosphoribosyltransferase [Galdieria sulphuraria]
c56817.graph_c1	--	--	Molecular Function: copper ion binding (GO:0005507);; Biological Process: lignin catabolic process (GO:0046274);; Cellular Component: apoplast (GO:0048046);; Molecular Function: hydroquinone:oxygen oxidoreductase activity (GO:0052716);; Biological Process: oxidation-reduction process (GO:0055114);;	--	[Q]	Secondary metabolites biosynthesis, transport and catabolism	Multicopper oxidase	Laccase-12 (Precursor) GN=LAC12 OS=Arabidopsis thaliana (Mouse-ear cress) PE=2 SV=1	laccase 2, partial [Pinus pinaster]
c107473.graph_c0	--	--	--	--	--	--	--	--	Wall-associated receptor kinase-like protein [Medicago truncatula]
c143092.graph_c0	--	--	--	--	[R]	General function prediction only	--	Putative ribonuclease H protein At1g65750 GN=At1g65750 OS=Arabidopsis thaliana (Mouse-ear cress) PE=3 SV=1	PREDICTED: uncharacterized protein LOC104753360 [Camelina sativa]
c53533.graph_c0	--	--	Molecular Function: catalytic activity (GO:0003824);; Biological Process: cysteine biosynthetic process (GO:0019344);;	K01738|4e-17|vvi:100233046|O-acetylserine(thiol)-lyase	[E]	Amino acid transport and metabolism	--	Cysteine synthase, chloroplastic/chromoplastic (Precursor) OS=Capsicum annuum (Bell pepper) PE=2 SV=1	PREDICTED: cysteine synthase-like [Nelumbo nucifera]
c64760.graph_c0	--	--	--	--	--	--	--	--	hypothetical protein SELMODRAFT_430072 [Selaginella moellendorffii]
c77050.graph_c0	--	--	--	--	--	--	Protein of unknown function (DUF4050)	--	unknown [Picea sitchensis]
c94479.graph_c0	--	--	--	--	[R]	General function prediction only	Domain of unknown function (DUF4283)	--	hypothetical protein JCGZ_14928 [Jatropha curcas]
c92188.graph_c0	--	--	--	--	[R]	General function prediction only	--	Uncharacterized protein At3g49140 GN=At3g49140 OS=Arabidopsis thaliana (Mouse-ear cress) PE=1 SV=2	hypothetical protein AMTR_s00066p00038410 [Amborella trichopoda]
c88796.graph_c0	--	--	Cellular Component: signal recognition particle, endoplasmic reticulum targeting (GO:0005786);; Biological Process: SRP-dependent cotranslational protein targeting to membrane (GO:0006614);; Molecular Function: 7S RNA binding (GO:0008312);; Molecular Function: endoplasmic reticulum signal peptide binding (GO:0030942);; Biological Process: negative regulation of translational elongation (GO:004590…	K03104|2e-44|ath:AT2G43640|signal recognition particle 14 kDa family protein / SRP14 family protein	[U]	Intracellular trafficking, secretion, and vesicular transport	Signal recognition particle 14kD protein;; CagE, TrbE, VirB family, component of type IV transporter system	Signal recognition particle 14 kDa protein GN=SRP14 OS=Arabidopsis thaliana (Mouse-ear cress) PE=2 SV=2	PREDICTED: signal recognition particle 14 kDa protein [Elaeis guineensis]
c86155.graph_c0	--	--	--	--	--	--	--	--	transmembrane protein, putative [Medicago truncatula]
c91042.graph_c0	--	--	--	--	[R]	General function prediction only	PPR repeat family;; PPR repeat;; PPR repeat;; Pentatricopeptide repeat domain;; Evolutionarily conserved signalling intermediate in Toll pathway;; Tetratricopeptide repeat;; Tetratricopeptide repeat	Pentatricopeptide repeat-containing protein At2g35130 GN=At2g35130 OS=Arabidopsis thaliana (Mouse-ear cress) PE=2 SV=1	hypothetical protein AMTR_s00032p00172780 [Amborella trichopoda]
c94091.graph_c0	--	--	--	--	--	--	RWP-RK domain;; PB1 domain	Protein NLP6 GN=NLP6 OS=Arabidopsis thaliana (Mouse-ear cress) PE=2 SV=2	hypothetical protein AMTR_s00058p00147810 [Amborella trichopoda]
c88394.graph_c0	[S]	Function unknown	Cellular Component: endoplasmic reticulum membrane (GO:0005789);; Biological Process: response to stress (GO:0006950);; Cellular Component: integral component of membrane (GO:0016021);;	K13989|3e-51|ppp:PHYPADRAFT_194907|hypothetical protein	[S]	Function unknown	Der1-like family;; Der1-like family;; Der1-like family	Derlin-2 GN=OSJNBa0015N08.24 OS=Oryza sativa subsp. japonica (Rice) PE=2 SV=1	hypothetical protein M569_07816 [Genlisea aurea]
c96974.graph_c0	[RTKL]	--	Molecular Function: nucleotide binding (GO:0000166);; Molecular Function: protein kinase activity (GO:0004672);;	--	--	--	Legume lectin domain;; Protein kinase domain;; Protein tyrosine kinase	L-type lectin-domain containing receptor kinase VIII.1 (Precursor) GN=LECRK81 OS=Arabidopsis thaliana (Mouse-ear cress) PE=2 SV=1	hypothetical protein PHAVU_008G239600g [Phaseolus vulgaris]
c125898.graph_c0	--	--	--	--	--	--	EF hand;; EF-hand domain pair;; EF-hand domain;; EF hand	--	--
c89483.graph_c0	[MG]	--	Molecular Function: nucleotide binding (GO:0000166);; Cellular Component: vacuolar membrane (GO:0005774);; Cellular Component: endoplasmic reticulum (GO:0005783);; Cellular Component: plasma membrane (GO:0005886);; Biological Process: systemic acquired resistance (GO:0009627);; Biological Process: response to sucrose (GO:0009744);; Biological Process: response to glucose (GO:0009749);; Biological…	K00091|1e-170|vvi:100266013|hypothetical protein LOC100266013	[V]	Defense mechanisms	NAD dependent epimerase/dehydratase family;; 3-beta hydroxysteroid dehydrogenase/isomerase family;; Male sterility protein;; NADH(P)-binding;; NmrA-like family;; Polysaccharide biosynthesis protein;; short chain dehydrogenase	3beta-hydroxysteroid-dehydrogenase/decarboxylase isoform 2 GN=T1D16.10 OS=Arabidopsis thaliana (Mouse-ear cress) PE=2 SV=2	unknown [Picea sitchensis]
c164456.graph_c0	[J]	Translation, ribosomal structure and biogenesis	Molecular Function: RNA binding (GO:0003723);; Molecular Function: structural constituent of ribosome (GO:0003735);; Biological Process: translation (GO:0006412);; Cellular Component: small ribosomal subunit (GO:0015935);;	K02988|7e-36|rcu:RCOM_1674110|30S ribosomal protein S5, putative	[J]	Translation, ribosomal structure and biogenesis	Ribosomal protein S5, N-terminal domain	30S ribosomal protein S5, chloroplastic (Precursor) GN=rps5 OS=Spinacia oleracea (Spinach) PE=1 SV=1	PREDICTED: 30S ribosomal protein S5, chloroplastic [Musa acuminata subsp. malaccensis]
c97443.graph_c0	--	--	Biological Process: transport (GO:0006810);;	--	--	--	bHLH-MYC and R2R3-MYB transcription factors N-terminal	Transcription factor EMB1444 GN=EMB1444 OS=Arabidopsis thaliana (Mouse-ear cress) PE=2 SV=1	PREDICTED: transcription factor LHW isoform X2 [Cucumis melo]
c90386.graph_c0	--	--	--	--	--	--	zinc-binding in reverse transcriptase	--	--
c90589.graph_c0	[R]	General function prediction only	Molecular Function: GTP binding (GO:0005525);; Cellular Component: plasma membrane (GO:0005886);; Biological Process: small GTPase mediated signal transduction (GO:0007264);; Biological Process: protein transport (GO:0015031);;	--	[U]	Intracellular trafficking, secretion, and vesicular transport	Ras family;; Miro-like protein;; ADP-ribosylation factor family;; 50S ribosome-binding GTPase;; Gtr1/RagA G protein conserved region;; Elongation factor Tu GTP binding domain	Ras-related protein RABA5a GN=RABA5A OS=Arabidopsis thaliana (Mouse-ear cress) PE=2 SV=1	unknown [Picea sitchensis]
c69053.graph_c0	--	--	Cellular Component: plastid (GO:0009536);;	--	--	--	--	Sulfated surface glycoprotein 185 (Precursor) OS=Volvox carteri (Green alga) PE=1 SV=1	hypothetical protein Csa_1G042540 [Cucumis sativus]
c155331.graph_c0	--	--	--	--	--	--	--	--	PREDICTED: uncharacterized protein LOC101232562, partial [Cucumis sativus]
c42813.graph_c0	--	--	--	--	[R]	General function prediction only	--	--	PREDICTED: uncharacterized protein LOC104906887 [Beta vulgaris subsp. vulgaris]
c95083.graph_c0	--	--	Biological Process: multicellular organismal development (GO:0007275);; Biological Process: single-organism developmental process (GO:0044767);; Biological Process: anatomical structure development (GO:0048856);;	--	--	--	LIM-domain binding protein	Transcriptional corepressor SEUSS GN=SEU OS=Arabidopsis thaliana (Mouse-ear cress) PE=1 SV=1	PREDICTED: transcriptional corepressor SEUSS-like [Nelumbo nucifera]
c77852.graph_c0	[R]	General function prediction only	Molecular Function: nucleic acid binding (GO:0003676);; Cellular Component: nucleus (GO:0005634);; Biological Process: chromosome segregation (GO:0007059);; Biological Process: meiosis I (GO:0007127);; Biological Process: cellular macromolecule metabolic process (GO:0044260);; Cellular Component: intracellular organelle part (GO:0044446);; Biological Process: chromosome organization (GO:0051276);…	--	[R]	General function prediction only	RNA recognition motif. (a.k.a. RRM, RBD, or RNP domain);; RNA recognition motif (a.k.a. RRM, RBD, or RNP domain);; RNA recognition motif. (a.k.a. RRM, RBD, or RNP domain)	Serine/arginine-rich SC35-like splicing factor SCL28 GN=SCL28 OS=Arabidopsis thaliana (Mouse-ear cress) PE=1 SV=1	PREDICTED: serine/arginine-rich SC35-like splicing factor SCL28 [Nelumbo nucifera]
c38688.graph_c0	--	--	--	--	--	--	--	Subtilase peptide GmSubPep (Precursor) GN=Glyma18g48580 OS=Glycine max (Soybean) PE=1 SV=3	hypothetical protein MIMGU_mgv1a001996mg [Erythranthe guttata]
c165450.graph_c0	--	--	--	--	--	--	--	--	PREDICTED: uncharacterized protein LOC104600995 [Nelumbo nucifera]
c90260.graph_c0	[J]	Translation, ribosomal structure and biogenesis	Molecular Function: structural constituent of ribosome (GO:0003735);; Cellular Component: ribosome (GO:0005840);; Biological Process: translation (GO:0006412);;	--	[J]	Translation, ribosomal structure and biogenesis	Ribosomal S17	40S ribosomal protein S17 GN=RPS17 OS=Solanum lycopersicum (Tomato) PE=2 SV=3	unknown [Picea sitchensis]
c159022.graph_c0	--	--	--	--	[R]	General function prediction only	--	--	DNA/RNA polymerases superfamily protein [Theobroma cacao]
c97133.graph_c1	[GC]	--	--	--	[GC]	--	--	Sterol 3-beta-glucosyltransferase UGT80B1 GN=T10P12.7 OS=Arabidopsis thaliana (Mouse-ear cress) PE=2 SV=1	PREDICTED: sterol 3-beta-glucosyltransferase UGT80B1 isoform X2 [Phoenix dactylifera]
c37106.graph_c0	--	--	Molecular Function: binding (GO:0005488);;	--	[R]	General function prediction only	Reverse transcriptase (RNA-dependent DNA polymerase)	Putative ribonuclease H protein At1g65750 GN=At1g65750 OS=Arabidopsis thaliana (Mouse-ear cress) PE=3 SV=1	PREDICTED: LOW QUALITY PROTEIN: uncharacterized protein LOC103343662 [Prunus mume]
c91545.graph_c0	--	--	--	--	[R]	General function prediction only	C2 domain;; Putative integral membrane protein conserved region (DUF2404)	Synaptotagmin-5 GN=T25N20.15 OS=Arabidopsis thaliana (Mouse-ear cress) PE=2 SV=1	unnamed protein product [Coffea canephora]
c104727.graph_c0	--	--	Molecular Function: calcium ion binding (GO:0005509);; Molecular Function: poly(U) RNA binding (GO:0008266);; Cellular Component: chloroplast thylakoid membrane (GO:0009535);; Cellular Component: chloroplast stroma (GO:0009570);; Cellular Component: photosystem II oxygen evolving complex (GO:0009654);; Cellular Component: chloroplast envelope (GO:0009941);; Biological Process: photosynthesis (GO:…	K02717|1e-180|osa:4342370|Os07g0141400	--	--	PsbP	Oxygen-evolving enhancer protein 2, chloroplastic (Precursor) GN=PSBP OS=Triticum aestivum (Wheat) PE=2 SV=1	Os07g0141400 [Oryza sativa Japonica Group]
c89145.graph_c0	[C]	Energy production and conversion	Biological Process: phenylpropanoid biosynthetic process (GO:0009699);; Molecular Function: coniferyl-aldehyde dehydrogenase activity (GO:0050269);; Biological Process: oxidation-reduction process (GO:0055114);;	K12355|0.0|osa:4326376|Os01g0591300	[C]	Energy production and conversion	Aldehyde dehydrogenase family	Aldehyde dehydrogenase family 2 member B4, mitochondrial (Precursor) GN=T17F15.130 OS=Arabidopsis thaliana (Mouse-ear cress) PE=2 SV=1	unknown [Picea sitchensis]
c128105.graph_c0	--	--	--	--	[R]	General function prediction only	MOSC N-terminal beta barrel domain	--	PREDICTED: mitochondrial amidoxime reducing component 2-like [Musa acuminata subsp. malaccensis]
c28431.graph_c0	--	--	Molecular Function: transferase activity (GO:0016740);; Biological Process: single-organism process (GO:0044699);;	--	--	--	--	Leucine-rich repeat receptor-like protein kinase PXL2 (Precursor) GN=PXL2 OS=Arabidopsis thaliana (Mouse-ear cress) PE=2 SV=1	PREDICTED: leucine-rich repeat receptor-like protein kinase PXL2 [Vitis vinifera]
c85681.graph_c0	--	--	Molecular Function: DNA binding (GO:0003677);; Biological Process: regulation of transcription, DNA-templated (GO:0006355);;	--	--	--	No apical meristem (NAM) protein	NAC domain-containing protein 18 GN=F14G24.15 OS=Arabidopsis thaliana (Mouse-ear cress) PE=2 SV=1	PREDICTED: NAC transcription factor 25-like [Nelumbo nucifera]
c139543.graph_c0	--	--	--	--	--	--	--	--	hypothetical protein MYCFIDRAFT_100559, partial [Pseudocercospora fijiensis CIRAD86]
c88238.graph_c0	--	--	Biological Process: water transport (GO:0006833);; Cellular Component: chloroplast thylakoid membrane (GO:0009535);; Cellular Component: chloroplast stroma (GO:0009570);; Biological Process: response to salt stress (GO:0009651);; Biological Process: response to fructose (GO:0009750);; Cellular Component: chloroplast envelope (GO:0009941);; Cellular Component: stromule (GO:0010319);; Biological Pr…	--	--	--	--	ACT domain-containing protein ACR11 {ECO:0000305} (Precursor) OS=Arabidopsis thaliana (Mouse-ear cress) PE=1 SV=1	unknown [Picea sitchensis]
c87715.graph_c0	--	--	Cellular Component: extracellular region (GO:0005576);; Molecular Function: hydrolase activity (GO:0016787);;	--	--	--	GDSL-like Lipase/Acylhydrolase	GDSL esterase/lipase At1g29660 (Precursor) GN=At1g29660 OS=Arabidopsis thaliana (Mouse-ear cress) PE=2 SV=1	hypothetical protein SELMODRAFT_419060 [Selaginella moellendorffii]
c76896.graph_c0	--	--	Molecular Function: binding (GO:0005488);; Cellular Component: mitochondrion (GO:0005739);;	--	--	--	Protein of unknown function (DUF3223)	Protein DCL, chloroplastic (Precursor) GN=DCL OS=Solanum lycopersicum (Tomato) PE=2 SV=1	PREDICTED: protein DCL, chloroplastic [Phoenix dactylifera]
c94359.graph_c0	--	--	Biological Process: macromolecule metabolic process (GO:0043170);; Biological Process: primary metabolic process (GO:0044238);;	--	[R]	General function prediction only	--	--	PREDICTED: uncharacterized protein LOC100803847 [Glycine max]
c25455.graph_c0	[J]	Translation, ribosomal structure and biogenesis	Molecular Function: structural constituent of ribosome (GO:0003735);; Cellular Component: nucleolus (GO:0005730);; Biological Process: translation (GO:0006412);; Cellular Component: cytosolic large ribosomal subunit (GO:0022625);;	K02912|3e-33|zma:100282508|60S ribosomal protein L32	[J]	Translation, ribosomal structure and biogenesis	Ribosomal protein L32	60S ribosomal protein L32-1 GN=RPL32A OS=Arabidopsis thaliana (Mouse-ear cress) PE=2 SV=2	predicted protein [Hordeum vulgare subsp. vulgare]
c84880.graph_c0	[L]	Replication, recombination and repair	--	--	[R]	General function prediction only	--	--	hypothetical protein PRUPE_ppa025194mg, partial [Prunus persica]
c42848.graph_c0	--	--	Molecular Function: actin binding (GO:0003779);; Cellular Component: cytoplasm (GO:0005737);; Cellular Component: cytoskeleton (GO:0005856);; Biological Process: actin cytoskeleton organization (GO:0030036);;	--	[Z]	Cytoskeleton	--	Profilin OS=Prunus persica (Peach) PE=1 SV=1	profillin, partial [Gossypium raimondii]
c163043.graph_c0	--	--	--	--	--	--	Innexin	--	PREDICTED: innexin inx1-like, partial [Pyrus x bretschneideri]
c12940.graph_c0	--	--	--	--	--	--	--	Glycine-rich protein 2 GN=GRP-2 OS=Nicotiana sylvestris (Wood tobacco) PE=2 SV=1	extracellular matrix glycoprotein pherophorin-V27 [Volvox carteri f. nagariensis]
c34747.graph_c0	--	--	--	--	[R]	General function prediction only	--	--	reverse transcriptase [Pinus elliottii]
c69355.graph_c0	[R]	General function prediction only	Molecular Function: GTP binding (GO:0005525);; Cellular Component: plasma membrane (GO:0005886);; Biological Process: small GTPase mediated signal transduction (GO:0007264);; Biological Process: protein transport (GO:0015031);; Molecular Function: kinase binding (GO:0019900);; Biological Process: endocytic recycling (GO:0032456);;	--	[U]	Intracellular trafficking, secretion, and vesicular transport	Ras family;; Miro-like protein;; ADP-ribosylation factor family;; 50S ribosome-binding GTPase	Ras-related protein Rab11A (Precursor) GN=RAB11A OS=Lotus japonicus (Lotus corniculatus var. japonicus) PE=2 SV=1	unknown [Picea sitchensis]
c1772.graph_c0	--	--	--	--	--	--	--	--	hAT dimerisation domain-containing protein -like [Oryza sativa Indica Group]
c72991.graph_c1	--	--	Cellular Component: mitochondrion (GO:0005739);;	--	[R]	General function prediction only	PPR repeat;; PPR repeat family;; PPR repeat;; Pentatricopeptide repeat domain;; Tetratricopeptide repeat;; Tetratricopeptide repeat	Pentatricopeptide repeat-containing protein At2g35030, mitochondrial (Precursor) GN=PCMP-E15 OS=Arabidopsis thaliana (Mouse-ear cress) PE=2 SV=1	pentatricopeptide repeat-containing protein, putative [Ricinus communis]
c46398.graph_c0	--	--	Molecular Function: protein binding (GO:0005515);; Cellular Component: nucleus (GO:0005634);; Biological Process: response to ethylene (GO:0009723);; Biological Process: response to abscisic acid (GO:0009737);; Biological Process: seed germination (GO:0009845);; Biological Process: salicylic acid mediated signaling pathway (GO:0009863);; Biological Process: jasmonic acid mediated signaling pathwa…	K14495|4e-27|vvi:100245654|hypothetical protein LOC100245654	--	--	F-box-like;; F-box domain	F-box protein GID2 GN=T22A6.40 OS=Arabidopsis thaliana (Mouse-ear cress) PE=1 SV=1	unknown [Picea sitchensis]
c71155.graph_c1	--	--	--	--	[R]	General function prediction only	PPR repeat family;; PPR repeat;; Pentatricopeptide repeat domain;; PPR repeat	Putative pentatricopeptide repeat-containing protein At3g13770, mitochondrial (Precursor) GN=PCMP-H85 OS=Arabidopsis thaliana (Mouse-ear cress) PE=3 SV=1	hypothetical protein AMTR_s00077p00031710 [Amborella trichopoda]
c29128.graph_c0	--	--	--	--	[Q]	Secondary metabolites biosynthesis, transport and catabolism	Multicopper oxidase	Laccase-3 (Precursor) GN=B1088C09.5 OS=Oryza sativa subsp. japonica (Rice) PE=2 SV=1	unknown [Picea sitchensis]
c34493.graph_c0	--	--	--	--	--	--	--	--	hypothetical protein PRUPE_ppa018408mg, partial [Prunus persica]
c69241.graph_c0	--	--	Biological Process: cellular macromolecule metabolic process (GO:0044260);; Biological Process: nucleic acid metabolic process (GO:0090304);;	--	[R]	General function prediction only	--	--	unknown [Picea sitchensis]
c45354.graph_c0	--	--	--	--	--	--	--	--	unknown [Picea sitchensis]
c95438.graph_c0	[R]	General function prediction only	Molecular Function: N-acetyltransferase activity (GO:0008080);; Biological Process: vegetative to reproductive phase transition of meristem (GO:0010228);; Biological Process: protein maturation (GO:0051604);;	K00670|1e-100|pop:POPTR_650021|SGB901	[R]	General function prediction only	Acetyltransferase (GNAT) family;; Acetyltransferase (GNAT) domain;; FR47-like protein;; Acetyltransferase (GNAT) domain	N-alpha-acetyltransferase MAK3 GN=F16M14.6 OS=Arabidopsis thaliana (Mouse-ear cress) PE=2 SV=1	unknown [Picea sitchensis]
c152332.graph_c0	--	--	--	--	--	--	Periplasmic binding protein	--	--
c158962.graph_c0	--	--	--	--	[D]	Cell cycle control, cell division, chromosome partitioning	--	--	PREDICTED: enolase-phosphatase E1 isoform X2 [Glycine max]
c62434.graph_c0	--	--	--	--	[R]	General function prediction only	--	Putative ribonuclease H protein At1g65750 GN=At1g65750 OS=Arabidopsis thaliana (Mouse-ear cress) PE=3 SV=1	hypothetical protein VITISV_027610 [Vitis vinifera]
c98465.graph_c1	--	--	--	--	--	--	Protein of unknown function (DUF3537);; Protein of unknown function (DUF3537)	--	predicted protein [Physcomitrella patens]
c95341.graph_c0	[E]	Amino acid transport and metabolism	--	K00891|6e-59|vvi:100266919|hypothetical protein LOC100266919	--	--	Shikimate kinase	Shikimate kinase 2, chloroplastic (Precursor) GN=SK2 OS=Oryza sativa subsp. japonica (Rice) PE=1 SV=1	unknown [Picea sitchensis]
c62578.graph_c0	[S]	Function unknown	Molecular Function: kinase activity (GO:0016301);;	--	--	--	--	LRR receptor-like serine/threonine-protein kinase EFR (Precursor) GN=EFR OS=Arabidopsis thaliana (Mouse-ear cress) PE=1 SV=1	PREDICTED: probable LRR receptor-like serine/threonine-protein kinase At3g47570, partial [Phoenix dactylifera]
c81947.graph_c0	[K]	Transcription	Molecular Function: DNA binding (GO:0003677);; Molecular Function: DNA-directed RNA polymerase activity (GO:0003899);; Cellular Component: nucleus (GO:0005634);; Biological Process: transcription, DNA-templated (GO:0006351);; Molecular Function: zinc ion binding (GO:0008270);;	K03017|1e-80|vvi:100253286|hypothetical protein LOC100253286	[K]	Transcription	RNA polymerases M/15 Kd subunit;; Transcription factor S-II (TFIIS)	DNA-directed RNA polymerases II, IV and V subunit 9B GN=FCAALL OS=Arabidopsis thaliana (Mouse-ear cress) PE=1 SV=1	PREDICTED: DNA-directed RNA polymerases II, IV and V subunit 9A [Vitis vinifera]
c98782.graph_c0	[Q]	Secondary metabolites biosynthesis, transport and catabolism	Molecular Function: copper ion binding (GO:0005507);; Biological Process: lignin catabolic process (GO:0046274);; Cellular Component: apoplast (GO:0048046);; Molecular Function: hydroquinone:oxygen oxidoreductase activity (GO:0052716);; Biological Process: oxidation-reduction process (GO:0055114);;	--	[Q]	Secondary metabolites biosynthesis, transport and catabolism	Multicopper oxidase;; Multicopper oxidase;; Multicopper oxidase	Laccase-11 (Precursor) OS=Arabidopsis thaliana (Mouse-ear cress) PE=2 SV=1	laccase [Chamaecyparis obtusa]
c100715.graph_c0	--	--	--	--	[R]	General function prediction only	--	--	hypothetical protein VITISV_017285 [Vitis vinifera]
c41802.graph_c1	[I]	Lipid transport and metabolism	Molecular Function: phospholipase D activity (GO:0004630);; Molecular Function: calcium ion binding (GO:0005509);; Cellular Component: membrane (GO:0016020);; Biological Process: lipid catabolic process (GO:0016042);; Biological Process: phosphatidylcholine metabolic process (GO:0046470);; Molecular Function: NAPE-specific phospholipase D activity (GO:0070290);;	K01115|1e-49|vvi:100259366|hypothetical protein LOC100259366	[I]	Lipid transport and metabolism	Phospholipase D Active site motif;; PLD-like domain	Phospholipase D alpha 1 GN=PLD1 OS=Vigna unguiculata (Cowpea) PE=2 SV=1	hypothetical protein JCGZ_07168 [Jatropha curcas]
c117473.graph_c0	--	--	Molecular Function: copper ion binding (GO:0005507);; Molecular Function: oxidoreductase activity (GO:0016491);; Biological Process: oxidation-reduction process (GO:0055114);;	--	[Q]	Secondary metabolites biosynthesis, transport and catabolism	--	Monocopper oxidase-like protein SKU5 (Precursor) GN=SKU5 OS=Arabidopsis thaliana (Mouse-ear cress) PE=1 SV=1	unknown [Picea sitchensis]
c140229.graph_c0	[L]	Replication, recombination and repair	Molecular Function: nucleic acid binding (GO:0003676);; Biological Process: DNA metabolic process (GO:0006259);; Molecular Function: nucleotidyltransferase activity (GO:0016779);; Biological Process: cellular macromolecule biosynthetic process (GO:0034645);;	--	[R]	General function prediction only	--	--	hypothetical protein VITISV_035899 [Vitis vinifera]
c94471.graph_c0	--	--	--	--	[R]	General function prediction only	--	--	PREDICTED: uncharacterized protein LOC104096022 [Nicotiana tomentosiformis]
c92083.graph_c0	--	--	--	--	--	--	--	--	hypothetical protein AMTR_s00056p00139340 [Amborella trichopoda]
c93946.graph_c0	--	--	--	--	--	--	Protein of unknown function (DUF810)	--	unknown [Picea sitchensis]
c94145.graph_c0	--	--	Biological Process: anatomical structure morphogenesis (GO:0009653);; Biological Process: epidermal cell differentiation (GO:0009913);; Biological Process: cellular component organization (GO:0016043);; Biological Process: growth (GO:0040007);; Biological Process: cell development (GO:0048468);; Biological Process: regulation of cellular process (GO:0050794);;	--	[T]	Signal transduction mechanisms	Leucine Rich repeats (2 copies);; Leucine rich repeat;; Leucine rich repeat;; Leucine Rich repeat;; Leucine Rich Repeat	187-kDa microtubule-associated protein AIR9 GN=AIR9 OS=Arabidopsis thaliana (Mouse-ear cress) PE=2 SV=1	hypothetical protein AMTR_s00155p00090610 [Amborella trichopoda]
c107772.graph_c0	--	--	Cellular Component: integral component of membrane (GO:0016021);;	--	[E]	Amino acid transport and metabolism	--	Amino acid permease 6 GN=AAP6 OS=Arabidopsis thaliana (Mouse-ear cress) PE=1 SV=1	PREDICTED: amino acid permease 6-like [Nicotiana sylvestris]
c90742.graph_c0	--	--	--	--	--	--	Protein of unknown function (DUF 659)	--	hypothetical protein PRUPE_ppa018860mg [Prunus persica]
c161128.graph_c0	[J]	Translation, ribosomal structure and biogenesis	Molecular Function: tRNA binding (GO:0000049);; Molecular Function: magnesium ion binding (GO:0000287);; Molecular Function: phenylalanine-tRNA ligase activity (GO:0004826);; Molecular Function: ATP binding (GO:0005524);; Cellular Component: cytoplasm (GO:0005737);; Biological Process: phenylalanyl-tRNA aminoacylation (GO:0006432);; Biological Process: tRNA processing (GO:0008033);;	K01889|2e-08|olu:OSTLU_119609|PheS	[J]	Translation, ribosomal structure and biogenesis	tRNA synthetases class II core domain (F)	Phenylalanine--tRNA ligase, chloroplastic/mitochondrial (Precursor) GN=At3g58140 OS=Arabidopsis thaliana (Mouse-ear cress) PE=2 SV=1	phenylalanyl-tRNA synthetase [Rhizopus delemar RA 99-880]
c72737.graph_c0	--	--	--	--	--	--	--	Pentatricopeptide repeat-containing protein At3g24000, mitochondrial (Precursor) GN=PCMP-H87 OS=Arabidopsis thaliana (Mouse-ear cress) PE=3 SV=1	pentatricopeptide repeat protein, partial [Picea abies]
c88237.graph_c0	--	--	Molecular Function: peptidase inhibitor activity (GO:0030414);;	--	--	--	Cystatin domain	Cysteine proteinase inhibitor 6 (Precursor) GN=CYS6 OS=Arabidopsis thaliana (Mouse-ear cress) PE=1 SV=2	unknown [Picea sitchensis]
c76222.graph_c0	--	--	--	--	[KR]	--	mTERF;; mTERF	--	unknown [Picea sitchensis]
c143836.graph_c0	--	--	--	--	--	--	Domain of unknown function (DUF2382)	Sulfated surface glycoprotein 185 (Precursor) OS=Volvox carteri (Green alga) PE=1 SV=1	hypothetical protein SORBIDRAFT_05g021655 [Sorghum bicolor]
c855.graph_c0	--	--	--	--	--	--	--	--	unknown [Picea sitchensis]
c84328.graph_c0	--	--	Molecular Function: nucleotide binding (GO:0000166);; Molecular Function: nucleic acid binding (GO:0003676);;	--	[R]	General function prediction only	--	Serine/arginine-rich SC35-like splicing factor SCL33 GN=F7A10.15 OS=Arabidopsis thaliana (Mouse-ear cress) PE=1 SV=1	unknown [Picea sitchensis]
c90877.graph_c0	--	--	Molecular Function: exopeptidase activity (GO:0008238);; Biological Process: photomorphogenesis (GO:0009640);; Biological Process: embryo development (GO:0009790);; Biological Process: negative regulation of flower development (GO:0009910);; Biological Process: leaf vascular tissue pattern formation (GO:0010305);; Biological Process: root development (GO:0048364);; Biological Process: meristem de…	--	[OPR]	--	Transferrin receptor-like dimerisation domain	Probable glutamate carboxypeptidase 2 GN=AMP1 OS=Arabidopsis thaliana (Mouse-ear cress) PE=1 SV=3	hypothetical protein AMTR_s00004p00142600 [Amborella trichopoda]
c72927.graph_c0	[G]	Carbohydrate transport and metabolism	Molecular Function: catalytic activity (GO:0003824);; Biological Process: organic substance metabolic process (GO:0071704);;	K05350|2e-28|pop:POPTR_856874|hypothetical protein	[G]	Carbohydrate transport and metabolism	Glycosyl hydrolase family 1;; Glycosyl hydrolase family 1	Beta-glucosidase 47 (Precursor) GN=BGLU47 OS=Arabidopsis thaliana (Mouse-ear cress) PE=3 SV=2	PREDICTED: beta-glucosidase 18-like [Elaeis guineensis]
c93220.graph_c0	[HC]	--	--	--	[CR]	--	FAD binding domain;; FAD binding domain;; FAD dependent oxidoreductase;; FAD binding domain;; NAD(P)-binding Rossmann-like domain;; Pyridine nucleotide-disulphide oxidoreductase;; Thi4 family	Zeaxanthin epoxidase, chloroplastic (Precursor) GN=ZEP OS=Oncidium hybrid cultivar (Orchid) PE=2 SV=1	unknown [Picea sitchensis]
c92775.graph_c0	--	--	Molecular Function: sucrose alpha-glucosidase activity (GO:0004575);; Biological Process: starch metabolic process (GO:0005982);; Biological Process: sucrose catabolic process (GO:0005987);; Cellular Component: chloroplast (GO:0009507);; Molecular Function: glycopeptide alpha-N-acetylgalactosaminidase activity (GO:0033926);; Biological Process: cotyledon development (GO:0048825);;	--	--	--	Alkaline and neutral invertase;; Amylo-alpha-1,6-glucosidase	Neutral/alkaline invertase 3, chloroplastic {ECO:0000305} (Precursor) OS=Oryza sativa subsp. japonica (Rice) PE=2 SV=1	hypothetical protein AMTR_s00040p00181990 [Amborella trichopoda]
c83974.graph_c0	[J]	Translation, ribosomal structure and biogenesis	Molecular Function: carbon-nitrogen ligase activity, with glutamine as amido-N-donor (GO:0016884);;	--	[J]	Translation, ribosomal structure and biogenesis	Amidase	Amidase 1 GN=F7G19.15 OS=Arabidopsis thaliana (Mouse-ear cress) PE=1 SV=1	unknown [Picea sitchensis]
c155375.graph_c0	--	--	--	--	--	--	--	--	hypothetical protein SNOG_08134 [Phaeosphaeria nodorum SN15]
c132895.graph_c0	--	--	--	--	--	--	--	--	hypothetical protein MYCFIDRAFT_48240 [Pseudocercospora fijiensis CIRAD86]
c63350.graph_c0	--	--	Molecular Function: nucleic acid binding (GO:0003676);; Cellular Component: mitochondrion (GO:0005739);; Molecular Function: transferase activity, transferring phosphorus-containing groups (GO:0016772);; Biological Process: primary metabolic process (GO:0044238);; Biological Process: cellular macromolecule metabolic process (GO:0044260);;	--	[R]	General function prediction only	--	--	PREDICTED: uncharacterized protein LOC104589534 [Nelumbo nucifera]
c130245.graph_c0	--	--	Biological Process: signal transduction (GO:0007165);; Biological Process: photomorphogenesis (GO:0009640);; Biological Process: single-organism developmental process (GO:0044767);; Biological Process: seed development (GO:0048316);; Biological Process: rhythmic process (GO:0048511);; Biological Process: regulation of post-embryonic development (GO:0048580);; Biological Process: cellular response…	K13119|8e-11|ppp:PHYPADRAFT_132717|hypothetical protein	[S]	Function unknown	--	Protein XAP5 CIRCADIAN TIMEKEEPER OS=Oryza sativa subsp. japonica (Rice) PE=2 SV=1	hypothetical protein AMTR_s00041p00202860 [Amborella trichopoda]
c98912.graph_c0	--	--	--	--	--	--	--	--	uncharacterized protein ZBAI_09707 [Zygosaccharomyces bailii ISA1307]
c101874.graph_c0	--	--	--	--	[A]	RNA processing and modification	--	Septin and tuftelin-interacting protein 1 homolog 1 GN=STIPL1 OS=Arabidopsis thaliana (Mouse-ear cress) PE=2 SV=1	PREDICTED: uncharacterized protein LOC105166393 [Sesamum indicum]
c50658.graph_c0	--	--	--	--	--	--	--	--	reverse transcriptase [Pinus elliottii]
c101160.graph_c0	[L]	Replication, recombination and repair	Biological Process: macromolecule metabolic process (GO:0043170);; Cellular Component: intracellular membrane-bounded organelle (GO:0043231);; Biological Process: primary metabolic process (GO:0044238);; Cellular Component: cytoplasmic part (GO:0044444);;	--	[R]	General function prediction only	--	--	PREDICTED: uncharacterized protein LOC102595311 [Solanum tuberosum]
c98100.graph_c0	--	--	--	--	[E]	Amino acid transport and metabolism	WD domain, G-beta repeat	E3 ubiquitin-protein ligase COP1 GN=COP1 OS=Arabidopsis thaliana (Mouse-ear cress) PE=1 SV=2	PREDICTED: diphthamide biosynthesis protein 7 homolog isoform X9 [Populus euphratica]
c82161.graph_c0	--	--	--	--	--	--	Protein of unknown function (DUF760)	--	unknown [Picea sitchensis]
c94742.graph_c0	[R]	General function prediction only	--	--	[R]	General function prediction only	DHHC palmitoyltransferase	Probable protein S-acyltransferase 19 GN=PAT19 OS=Arabidopsis thaliana (Mouse-ear cress) PE=2 SV=1	PREDICTED: probable protein S-acyltransferase 19 [Nelumbo nucifera]
c155447.graph_c0	--	--	Cellular Component: 1,3-beta-D-glucan synthase complex (GO:0000148);; Molecular Function: 1,3-beta-D-glucan synthase activity (GO:0003843);; Cellular Component: prospore membrane (GO:0005628);; Cellular Component: mitochondrion (GO:0005739);; Biological Process: (1->3)-beta-D-glucan biosynthetic process (GO:0006075);; Biological Process: regulation of cell size (GO:0008361);; Biological Process: …	--	[M]	Cell wall/membrane/envelope biogenesis	--	--	glycosyltransferase family 48 protein [Baudoinia compniacensis UAMH 10762]
c107448.graph_c0	--	--	Molecular Function: transporter activity (GO:0005215);; Cellular Component: mitochondrial inner membrane (GO:0005743);; Cellular Component: integral component of membrane (GO:0016021);; Biological Process: transmembrane transport (GO:0055085);;	K05863|1e-84|cme:CMN084C|ADP/ATP translocase	[C]	Energy production and conversion	Mitochondrial carrier protein	ADP,ATP carrier protein OS=Parachlorella kessleri (Green alga) PE=3 SV=1	ADP/ATP translocase [Cyanidioschyzon merolae strain 10D]
c81197.graph_c1	--	--	--	--	--	--	Glycosyl hydrolases family 17	Glucan endo-1,3-beta-glucosidase 14 (Precursor) GN=At2g27500 OS=Arabidopsis thaliana (Mouse-ear cress) PE=1 SV=2	PREDICTED: glucan endo-1,3-beta-glucosidase 11-like isoform X1 [Elaeis guineensis]
c101604.graph_c0	--	--	--	--	--	--	--	--	Pif1p [Rhizophagus irregularis DAOM 197198w]
c1231.graph_c0	--	--	--	--	--	--	Retrotransposon gag protein	--	--
c131210.graph_c0	[J]	Translation, ribosomal structure and biogenesis	Molecular Function: RNA binding (GO:0003723);; Molecular Function: structural constituent of ribosome (GO:0003735);; Biological Process: translation (GO:0006412);; Cellular Component: chloroplast (GO:0009507);; Cellular Component: small ribosomal subunit (GO:0015935);;	K02981|6e-48|zma:100382980|hypothetical protein LOC100382980	[J]	Translation, ribosomal structure and biogenesis	Ribosomal protein S5, C-terminal domain	40S ribosomal protein S2-4 GN=RPS2D OS=Arabidopsis thaliana (Mouse-ear cress) PE=2 SV=1	hypothetical protein EMIHUDRAFT_240177 [Emiliania huxleyi CCMP1516]
c102372.graph_c0	--	--	--	--	--	--	--	Ubiquitin-related 2 (Precursor; Fragment) OS=Acetabularia peniculus (Green alga) PE=3 SV=2	--
c93964.graph_c0	--	--	--	--	--	--	RNA recognition motif. (a.k.a. RRM, RBD, or RNP domain);; RNA recognition motif (a.k.a. RRM, RBD, or RNP domain);; Photosystem II reaction centre T protein	Zinc finger CCCH domain-containing protein 22 OS=Oryza sativa subsp. japonica (Rice) PE=2 SV=2	hypothetical protein POPTR_0003s20310g [Populus trichocarpa]
c89110.graph_c0	--	--	--	--	[R]	General function prediction only	PPR repeat family;; PPR repeat;; Pentatricopeptide repeat domain;; PPR repeat	Pentatricopeptide repeat-containing protein At1g11290 GN=T28P6.20 OS=Arabidopsis thaliana (Mouse-ear cress) PE=2 SV=1	unknown [Picea sitchensis]
c66205.graph_c0	--	--	--	--	--	--	--	--	unnamed protein product [Coffea canephora]
c164715.graph_c0	[M]	Cell wall/membrane/envelope biogenesis	--	--	--	--	--	--	--
c97387.graph_c0	--	--	--	--	[R]	General function prediction only	PPR repeat family;; PPR repeat;; PPR repeat;; Pentatricopeptide repeat domain;; Tetratricopeptide repeat	Pentatricopeptide repeat-containing protein At4g02750 GN=PCMP-H24 OS=Arabidopsis thaliana (Mouse-ear cress) PE=3 SV=1	hypothetical protein L484_012294 [Morus notabilis]
c4989.graph_c0	--	--	--	--	--	--	--	--	OSJNBa0035M09.1 [Oryza sativa Japonica Group]
c81494.graph_c0	[G]	Carbohydrate transport and metabolism	--	--	--	--	Cellulase (glycosyl hydrolase family 5)	Mannan endo-1,4-beta-mannosidase 6 (Precursor) GN=MAN6 OS=Arabidopsis thaliana (Mouse-ear cress) PE=2 SV=1	unnamed protein product [Vitis vinifera]
c35812.graph_c0	[E]	Amino acid transport and metabolism	Biological Process: sphingolipid metabolic process (GO:0006665);; Biological Process: cellular response to starvation (GO:0009267);; Molecular Function: carboxy-lyase activity (GO:0016831);; Biological Process: calcium-mediated signaling (GO:0019722);; Biological Process: carboxylic acid metabolic process (GO:0019752);; Molecular Function: pyridoxal phosphate binding (GO:0030170);; Cellular Compo…	K01634|7e-17|ath:AT1G27980|DPL1	[E]	Amino acid transport and metabolism	--	Sphingosine-1-phosphate lyase GN=DPL1 OS=Arabidopsis thaliana (Mouse-ear cress) PE=1 SV=1	hypothetical protein MYCFIDRAFT_209530 [Pseudocercospora fijiensis CIRAD86]
c90215.graph_c0	--	--	--	--	[KR]	--	mTERF	--	hypothetical protein AMTR_s00045p00036230 [Amborella trichopoda]
c39304.graph_c0	--	--	--	--	--	--	--	--	PREDICTED: uncharacterized protein LOC100782082 [Glycine max]
c87282.graph_c0	[L]	Replication, recombination and repair	--	--	[R]	General function prediction only	Retroviral aspartyl protease	Uncharacterized mitochondrial protein AtMg00860 GN=AtMg00860 OS=Arabidopsis thaliana (Mouse-ear cress) PE=4 SV=1	hypothetical protein VITISV_044100 [Vitis vinifera]
c77715.graph_c0	--	--	Molecular Function: calcium ion binding (GO:0005509);;	--	--	--	--	--	unknown [Picea sitchensis]
c94093.graph_c0	[K]	Transcription	--	--	[K]	Transcription	NLI interacting factor-like phosphatase;; BRCA1 C Terminus (BRCT) domain;; twin BRCT domain	RNA polymerase II C-terminal domain phosphatase-like 3 GN=CPL3 OS=Arabidopsis thaliana (Mouse-ear cress) PE=1 SV=2	PREDICTED: RNA polymerase II C-terminal domain phosphatase-like 3 [Nelumbo nucifera]
c148284.graph_c0	--	--	--	--	--	--	--	--	PREDICTED: uncharacterized protein LOC103700206, partial [Phoenix dactylifera]
c87894.graph_c0	[E]	Amino acid transport and metabolism	Molecular Function: oxidoreductase activity, acting on CH-OH group of donors (GO:0016614);;	--	--	--	GMC oxidoreductase;; FAD binding domain;; Pyridine nucleotide-disulphide oxidoreductase;; NAD(P)-binding Rossmann-like domain	Long-chain-alcohol oxidase FAO2 GN=FAO2 OS=Lotus japonicus (Lotus corniculatus var. japonicus) PE=2 SV=1	unknown [Picea sitchensis]
c73491.graph_c0	--	--	--	--	--	--	--	--	PREDICTED: UPF0481 protein At3g47200-like [Solanum lycopersicum]
c77834.graph_c0	--	--	--	--	--	--	NB-ARC domain	TMV resistance protein N GN=N OS=Nicotiana glutinosa (Tobacco) PE=1 SV=1	unknown [Picea sitchensis]
c155193.graph_c0	--	--	--	--	--	--	Reverse transcriptase (RNA-dependent DNA polymerase)	--	RNA-directed DNA polymerase, Non LTR Retrotransposon [Trachipleistophora hominis]
c9942.graph_c0	--	--	--	--	[R]	General function prediction only	Reverse transcriptase (RNA-dependent DNA polymerase)	Endonuclease OS=Nicotiana tabacum (Common tobacco) PE=2 SV=1	hypothetical protein VITISV_004941 [Vitis vinifera]
c59530.graph_c0	--	--	--	--	--	--	TPR repeat;; Tetratricopeptide repeat;; Tetratricopeptide repeat;; Tetratricopeptide repeat	Proline-rich receptor-like protein kinase PERK2 GN=PERK2 OS=Arabidopsis thaliana (Mouse-ear cress) PE=2 SV=3	hypothetical protein VITISV_015562 [Vitis vinifera]
c101472.graph_c2	[S]	Function unknown	--	--	--	--	Glyoxalase-like domain;; Glyoxalase/Bleomycin resistance protein/Dioxygenase superfamily	--	unknown [Picea sitchensis]
c89022.graph_c0	--	--	--	--	[R]	General function prediction only	Leucine rich repeat;; Leucine Rich repeat	F-box/LRR-repeat protein 14 GN=FBL14 OS=Arabidopsis thaliana (Mouse-ear cress) PE=2 SV=1	hypothetical protein AMTR_s00033p00144300 [Amborella trichopoda]
c80774.graph_c0	--	--	Molecular Function: protein kinase activity (GO:0004672);; Biological Process: metabolic process (GO:0008152);;	--	--	--	Protein kinase domain;; Protein tyrosine kinase;; Leucine Rich Repeat	Receptor-like protein kinase HAIKU2 (Precursor) GN=IKU2 OS=Arabidopsis thaliana (Mouse-ear cress) PE=1 SV=1	hypothetical protein EUGRSUZ_F00467 [Eucalyptus grandis]
c109638.graph_c0	[J]	Translation, ribosomal structure and biogenesis	--	--	--	--	--	Formin-like protein 18 (Precursor) GN=B1160F02.7 OS=Oryza sativa subsp. japonica (Rice) PE=2 SV=1	hypothetical protein A1O9_05889 [Exophiala aquamarina CBS 119918]
c76315.graph_c0	--	--	Molecular Function: DNA binding (GO:0003677);; Biological Process: regulation of transcription, DNA-templated (GO:0006355);; Molecular Function: zinc ion binding (GO:0008270);; Molecular Function: methylated histone residue binding (GO:0035064);;	--	[R]	General function prediction only	Domain of unknown function (DUF3594)	PHD finger protein ALFIN-LIKE 5, N-terminally processed GN=AL5 OS=Arabidopsis thaliana (Mouse-ear cress) PE=2 SV=1	unknown [Picea sitchensis]
c94776.graph_c2	[O]	Posttranslational modification, protein turnover, chaperones	--	K13993|8e-78|rcu:RCOM_0450640|heat-shock protein, putative	[O]	Posttranslational modification, protein turnover, chaperones	Hsp20/alpha crystallin family	18.1 kDa class I heat shock protein GN=HSP18.1 OS=Arabidopsis thaliana (Mouse-ear cress) PE=2 SV=1	low molecular weight heat-shock protein [Pseudotsuga menziesii]
c91447.graph_c1	--	--	--	--	[R]	General function prediction only	PPR repeat family;; PPR repeat;; PPR repeat;; Pentatricopeptide repeat domain	Pentatricopeptide repeat-containing protein At4g19440, chloroplastic (Precursor) GN=At4g19440 OS=Arabidopsis thaliana (Mouse-ear cress) PE=2 SV=2	PREDICTED: pentatricopeptide repeat-containing protein At4g19440, chloroplastic-like [Nelumbo nucifera]
c150422.graph_c0	--	--	--	--	--	--	--	--	hypothetical protein VHEMI04256 [Torrubiella hemipterigena]
c63532.graph_c0	--	--	--	--	--	--	--	--	unknown [Picea sitchensis]
c72814.graph_c0	[F]	Nucleotide transport and metabolism	Cellular Component: cytosol (GO:0005829);; Biological Process: cellular response to DNA damage stimulus (GO:0006974);; Molecular Function: 8-oxo-7,8-dihydroguanosine triphosphate pyrophosphatase activity (GO:0008413);; Molecular Function: dihydroneopterin triphosphate pyrophosphohydrolase activity (GO:0019177);;	--	--	--	NUDIX domain	Nudix hydrolase 1 GN=F14K14.13 OS=Arabidopsis thaliana (Mouse-ear cress) PE=1 SV=1	predicted protein [Physcomitrella patens]
c1699.graph_c0	--	--	--	--	--	--	--	--	hypothetical protein SERLADRAFT_476515 [Serpula lacrymans var. lacrymans S7.9]
c130391.graph_c0	--	--	Molecular Function: binding (GO:0005488);;	--	--	--	--	--	PREDICTED: serine/threonine-protein kinase TIO-like, partial [Brassica rapa]
c24709.graph_c0	--	--	--	--	--	--	--	--	hypothetical protein glysoja_033116, partial [Glycine soja]
c85726.graph_c0	[M]	Cell wall/membrane/envelope biogenesis	Molecular Function: transferase activity, transferring glycosyl groups (GO:0016757);;	K00721|1e-141|ath:AT1G20575|dolichyl-phosphate beta-D-mannosyltransferase, putative / dolichol-phosphate mannosyltransferase, putative / mannose-P-dolichol synthase, putative (EC:2.4.1.83)	[R]	General function prediction only	Glycosyl transferase family 2;; Glycosyltransferase like family 2;; Glycosyl transferase family 21;; Glycosyltransferase like family 2	--	unknown [Picea sitchensis]
c67426.graph_c0	--	--	Molecular Function: transporter activity (GO:0005215);; Molecular Function: ion binding (GO:0043167);;	--	[R]	General function prediction only	--	Endonuclease OS=Nicotiana tabacum (Common tobacco) PE=2 SV=1	Gag-Pol polyprotein [Medicago truncatula]
c90769.graph_c0	--	--	--	--	[R]	General function prediction only	Telomeric single stranded DNA binding POT1/CDC13	Protection of telomeres protein 1a GN=POT1A OS=Arabidopsis thaliana (Mouse-ear cress) PE=1 SV=1	unknown [Picea sitchensis]
c117871.graph_c0	--	--	Molecular Function: catalytic activity (GO:0003824);; Molecular Function: binding (GO:0005488);; Biological Process: macromolecule metabolic process (GO:0043170);; Biological Process: primary metabolic process (GO:0044238);;	--	[R]	General function prediction only	--	--	pol protein integrase region [Pinus brutia]
c60785.graph_c0	--	--	Biological Process: MAPK cascade (GO:0000165);; Molecular Function: calcium ion binding (GO:0005509);; Molecular Function: protein binding (GO:0005515);; Biological Process: pentose-phosphate shunt (GO:0006098);; Biological Process: rRNA processing (GO:0006364);; Biological Process: protein targeting to membrane (GO:0006612);; Molecular Function: poly(U) RNA binding (GO:0008266);; Biological Proc…	K02716|2e-54|ath:AT3G50820|PSBO2	--	--	Manganese-stabilising protein / photosystem II polypeptide	Oxygen-evolving enhancer protein 1-2, chloroplastic (Precursor) GN=PSBO2 OS=Arabidopsis thaliana (Mouse-ear cress) PE=1 SV=1	photosystem II protein [Brassica oleracea]
c72267.graph_c0	--	--	Cellular Component: cytoplasm (GO:0005737);; Cellular Component: microtubule organizing center (GO:0005815);; Cellular Component: spindle (GO:0005819);;	--	--	--	Mitotic-spindle organizing gamma-tubulin ring associated	Mitotic-spindle organizing protein 1 OS=Picea sitchensis (Sitka spruce) PE=3 SV=1	RecName: Full=Mitotic-spindle organizing protein 1; AltName: Full=Mitotic-spindle organizing protein associated with a ring of gamma-tubulin 1 [Picea sitchensis]
c56724.graph_c0	[H]	Coenzyme transport and metabolism	Molecular Function: catalytic activity (GO:0003824);; Biological Process: pyridoxine biosynthetic process (GO:0008615);; Biological Process: pyridoxal phosphate biosynthetic process (GO:0042823);;	K06215|1e-138|ath:AT5G01410|RSR4	[H]	Coenzyme transport and metabolism	SOR/SNZ family;; Thiazole biosynthesis protein ThiG;; Dihydrouridine synthase (Dus);; Putative N-acetylmannosamine-6-phosphate epimerase	Pyridoxal biosynthesis protein PDX1.3 GN=T10O8.120 OS=Arabidopsis thaliana (Mouse-ear cress) PE=1 SV=2	hypothetical protein DOTSEDRAFT_72310 [Dothistroma septosporum NZE10]
c159187.graph_c0	[E]	Amino acid transport and metabolism	--	--	--	--	--	--	--
c95417.graph_c0	--	--	--	--	--	--	--	Filament-like plant protein 1 GN=FPP1 OS=Arabidopsis thaliana (Mouse-ear cress) PE=2 SV=1	PREDICTED: myosin-9 isoform X1 [Phoenix dactylifera]
c55835.graph_c0	--	--	--	--	--	--	AIG1 family	--	unknown [Picea sitchensis]
c57131.graph_c0	--	--	--	--	--	--	Protein of unknown function (DUF1761)	--	hypothetical protein A1O5_05455 [Cladophialophora psammophila CBS 110553]
c152256.graph_c0	[G]	Carbohydrate transport and metabolism	--	--	[G]	Carbohydrate transport and metabolism	--	Glycine-rich RNA-binding protein 3, mitochondrial (Precursor) GN=MAF19_30 OS=Arabidopsis thaliana (Mouse-ear cress) PE=2 SV=1	hypothetical protein G210_1270, partial [Candida maltosa Xu316]
c92704.graph_c0	--	--	--	--	[S]	Function unknown	--	--	PREDICTED: putative ribosomal RNA-processing protein 12 [Vitis vinifera]
c129119.graph_c0	--	--	Molecular Function: binding (GO:0005488);;	--	[R]	General function prediction only	Reverse transcriptase (RNA-dependent DNA polymerase)	Endonuclease OS=Nicotiana tabacum (Common tobacco) PE=2 SV=1	hypothetical protein VITISV_037409 [Vitis vinifera]
c127135.graph_c0	--	--	Molecular Function: hydrolase activity (GO:0016787);;	--	--	--	--	--	carbohydrate esterase family 16 protein [Aureobasidium subglaciale EXF-2481]
c99289.graph_c0	[RTKL]	--	Molecular Function: kinase activity (GO:0016301);; Cellular Component: intracellular organelle (GO:0043229);;	--	[T]	Signal transduction mechanisms	Protein kinase domain;; Protein tyrosine kinase	Mitogen-activated protein kinase kinase kinase 2 GN=ANP2 OS=Arabidopsis thaliana (Mouse-ear cress) PE=2 SV=1	PREDICTED: serine/threonine-protein kinase dst1 [Nelumbo nucifera]
c98646.graph_c0	[GEPR]	--	Molecular Function: transmembrane transporter activity (GO:0022857);; Biological Process: single-organism transport (GO:0044765);;	--	[P]	Inorganic ion transport and metabolism	Sugar (and other) transporter;; Major Facilitator Superfamily	Probable inorganic phosphate transporter 1-8 OS=Oryza sativa subsp. japonica (Rice) PE=2 SV=1	putative phosphate transporter [Cryptomeria japonica]
c163659.graph_c0	[BQ]	--	Biological Process: transcription, DNA-templated (GO:0006351);; Cellular Component: cytoplasmic membrane-bounded vesicle (GO:0016023);; Biological Process: histone deacetylation (GO:0016575);; Molecular Function: NAD-dependent histone deacetylase activity (GO:0017136);; Molecular Function: histone deacetylase activity (H3-K14 specific) (GO:0031078);; Molecular Function: histone deacetylase activi…	K06067|8e-25|vcn:VOLCADRAFT_62995|hypothetical protein	[B]	Chromatin structure and dynamics	--	Histone deacetylase 17 GN=HDA17 OS=Arabidopsis thaliana (Mouse-ear cress) PE=2 SV=1	hypothetical protein VOLCADRAFT_62995 [Volvox carteri f. nagariensis]
c11824.graph_c0	--	--	--	--	[R]	General function prediction only	--	--	hypothetical protein PRUPE_ppb013056mg [Prunus persica]
c98334.graph_c0	--	--	Biological Process: ceramide metabolic process (GO:0006672);; Cellular Component: integral component of membrane (GO:0016021);;	--	--	--	Protein of unknown function (DUF616)	--	PREDICTED: uncharacterized protein LOC104595797 [Nelumbo nucifera]
c88676.graph_c0	[R]	General function prediction only	Molecular Function: protein serine/threonine kinase activity (GO:0004674);; Molecular Function: protein binding (GO:0005515);; Cellular Component: nucleus (GO:0005634);; Molecular Function: protein kinase activator activity (GO:0030295);; Biological Process: cellular response to glucose starvation (GO:0042149);; Biological Process: protein autophosphorylation (GO:0046777);;	--	[C]	Energy production and conversion	CBS domain	Sucrose nonfermenting 4-like protein GN=F7G19.11 OS=Arabidopsis thaliana (Mouse-ear cress) PE=1 SV=1	PREDICTED: sucrose nonfermenting 4-like protein isoform X1 [Nelumbo nucifera]
c88048.graph_c0	--	--	Biological Process: cell cycle (GO:0007049);; Molecular Function: kinase activity (GO:0016301);; Biological Process: phosphorylation (GO:0016310);; Molecular Function: cyclin-dependent protein serine/threonine kinase regulator activity (GO:0016538);;	K02219|4e-50|ppp:PHYPADRAFT_161852|hypothetical protein	[D]	Cell cycle control, cell division, chromosome partitioning	Cyclin-dependent kinase regulatory subunit	Cyclin-dependent kinases regulatory subunit 1 OS=Oryza sativa subsp. japonica (Rice) PE=2 SV=1	unknown [Picea sitchensis]
c38993.graph_c0	--	--	Biological Process: defense response (GO:0006952);; Biological Process: response to other organism (GO:0051707);;	--	[R]	General function prediction only	Barwin family	Pathogenesis-related protein P2 (Precursor) OS=Solanum lycopersicum (Tomato) PE=1 SV=1	PR-4 protein [Pseudotsuga menziesii]
c76762.graph_c0	--	--	Molecular Function: transferase activity, transferring glycosyl groups (GO:0016757);;	--	[GC]	--	--	UDP-glycosyltransferase 74C1 GN=UGT74C1 OS=Arabidopsis thaliana (Mouse-ear cress) PE=2 SV=1	unknown [Picea sitchensis]
c65989.graph_c0	--	--	--	--	--	--	--	--	unknown [Picea sitchensis]
c97219.graph_c0	--	--	--	--	[R]	General function prediction only	PPR repeat;; PPR repeat family;; PPR repeat;; Pentatricopeptide repeat domain;; Tetratricopeptide repeat;; Tetratricopeptide repeat	Pentatricopeptide repeat-containing protein At2g13600 GN=PCMP-E76 OS=Arabidopsis thaliana (Mouse-ear cress) PE=3 SV=1	unknown [Picea sitchensis]
c30394.graph_c0	--	--	Molecular Function: acyl-CoA dehydrogenase activity (GO:0003995);; Molecular Function: heme binding (GO:0020037);; Molecular Function: flavin adenine dinucleotide binding (GO:0050660);; Biological Process: oxidation-reduction process (GO:0055114);;	--	--	--	Acyl-CoA dehydrogenase, C-terminal domain;; Acyl-CoA dehydrogenase, C-terminal domain	Vegetative cell wall protein gp1 (Precursor) GN=GP1 OS=Chlamydomonas reinhardtii (Chlamydomonas smithii) PE=1 SV=1	probable acyl-CoA dehydrogenase [Claviceps purpurea 20.1]
c101926.graph_c0	[S]	Function unknown	--	--	--	--	Histidine-specific methyltransferase, SAM-dependent;; Methyltransferase domain;; Methyltransferase domain;; Methyltransferase domain;; Methyltransferase domain;; ubiE/COQ5 methyltransferase family;; Sulfatase-modifying factor enzyme 1	--	hypothetical protein SELMODRAFT_440291 [Selaginella moellendorffii]
c2098.graph_c0	[I]	Lipid transport and metabolism	Molecular Function: hydroxymethylglutaryl-CoA synthase activity (GO:0004421);; Biological Process: ergosterol biosynthetic process (GO:0006696);; Biological Process: isoprenoid biosynthetic process (GO:0008299);;	K01641|6e-71|ppp:PHYPADRAFT_219750|hypothetical protein	[I]	Lipid transport and metabolism	Hydroxymethylglutaryl-coenzyme A synthase N terminal;; 3-Oxoacyl-[acyl-carrier-protein (ACP)] synthase III	Hydroxymethylglutaryl-CoA synthase GN=T26M18.30 OS=Arabidopsis thaliana (Mouse-ear cress) PE=1 SV=2	hypothetical protein GLOINDRAFT_347600 [Rhizophagus irregularis DAOM 181602]
c97543.graph_c0	[R]	General function prediction only	--	--	[R]	General function prediction only	Ankyrin repeats (3 copies);; Ankyrin repeat;; Ankyrin repeats (many copies);; Ankyrin repeats (many copies);; Ankyrin repeat	Ankyrin repeat-containing protein At5g02620 GN=At5g02620 OS=Arabidopsis thaliana (Mouse-ear cress) PE=1 SV=1	hypothetical protein [Cryptomeria japonica]
c86627.graph_c0	--	--	--	--	--	--	--	--	hypothetical protein AMTR_s00016p00228200 [Amborella trichopoda]
c1463.graph_c0	--	--	--	--	[R]	General function prediction only	--	--	PREDICTED: uncharacterized protein LOC104235108 [Nicotiana sylvestris]
c93572.graph_c0	[DZ]	--	Molecular Function: phospholipid binding (GO:0005543);; Cellular Component: cell cortex (GO:0005938);; Biological Process: cortical protein anchoring (GO:0032065);; Molecular Function: metal ion binding (GO:0046872);;	--	--	--	Transcription factor regulating root and shoot growth via Pin3;; Transcription factor BRX N-terminal domain;; Regulator of chromosome condensation (RCC1) repeat;; FYVE zinc finger;; Regulator of chromosome condensation (RCC1) repeat	Ultraviolet-B receptor UVR8 GN=UVR8 OS=Arabidopsis thaliana (Mouse-ear cress) PE=1 SV=1	PREDICTED: uncharacterized protein LOC104611308 [Nelumbo nucifera]
c73768.graph_c0	--	--	--	K14517|2e-38|ath:AT5G47220|ERF2	--	--	AP2 domain	Ethylene-responsive transcription factor 2 GN=MQL5.7 OS=Arabidopsis thaliana (Mouse-ear cress) PE=2 SV=1	BnaAnng21280D [Brassica napus]
c55228.graph_c0	[C]	Energy production and conversion	Cellular Component: nucleus (GO:0005634);; Cellular Component: peroxisome (GO:0005777);; Molecular Function: glycolate oxidase activity (GO:0008891);; Cellular Component: plasmodesma (GO:0009506);; Cellular Component: chloroplast stroma (GO:0009570);; Molecular Function: FMN binding (GO:0010181);; Cellular Component: membrane (GO:0016020);; Cellular Component: cytosolic ribosome (GO:0022626);; Bi…	K11517|1e-44|ath:AT3G14420|(S)-2-hydroxy-acid oxidase, peroxisomal, putative / glycolate oxidase, putative / short chain alpha-hydroxy acid oxidase, putative	[C]	Energy production and conversion	FMN-dependent dehydrogenase;; IMP dehydrogenase / GMP reductase domain;; Conserved region in glutamate synthase	Peroxisomal (S)-2-hydroxy-acid oxidase GLO1 GN=GLO1 OS=Arabidopsis thaliana (Mouse-ear cress) PE=1 SV=1	unknown [Picea sitchensis]
c101502.graph_c1	[GEPR]	--	--	--	--	--	BT1 family;; BT1 family	Folate-biopterin transporter 1, chloroplastic (Precursor) GN=At2g32040 OS=Arabidopsis thaliana (Mouse-ear cress) PE=1 SV=2	unknown [Picea sitchensis]
c66852.graph_c0	[V]	Defense mechanisms	Molecular Function: beta-lactamase activity (GO:0008800);; Biological Process: beta-lactam antibiotic catabolic process (GO:0030655);; Biological Process: response to antibiotic (GO:0046677);;	K01467|6e-48|rcu:RCOM_2088350|Beta-lactamase precursor, putative (EC:3.5.2.6)	--	--	Beta-lactamase enzyme family;; Beta-lactamase;; D-alanyl-D-alanine carboxypeptidase	--	hypothetical protein [Hordeum vulgare subsp. vulgare]
c80238.graph_c0	--	--	--	--	[O]	Posttranslational modification, protein turnover, chaperones	Myb-like DNA-binding domain;; Myb-like DNA-binding domain	--	hypothetical protein AMTR_s00057p00122250 [Amborella trichopoda]
c84475.graph_c0	--	--	--	--	--	--	Protein of unknown function (DUF688)	--	--
c165236.graph_c0	--	--	Molecular Function: calmodulin-dependent protein kinase activity (GO:0004683);; Molecular Function: ATP binding (GO:0005524);; Biological Process: protein phosphorylation (GO:0006468);; Biological Process: signal transduction (GO:0007165);;	--	[T]	Signal transduction mechanisms	NAF domain	CBL-interacting serine/threonine-protein kinase 5 GN=T30N20.200 OS=Arabidopsis thaliana (Mouse-ear cress) PE=2 SV=1	PREDICTED: CBL-interacting serine/threonine-protein kinase 25-like [Solanum lycopersicum]
c45472.graph_c0	[L]	Replication, recombination and repair	Molecular Function: transferase activity, transferring phosphorus-containing groups (GO:0016772);; Biological Process: primary metabolic process (GO:0044238);; Biological Process: cellular macromolecule metabolic process (GO:0044260);; Molecular Function: organic cyclic compound binding (GO:0097159);; Molecular Function: heterocyclic compound binding (GO:1901363);;	--	[R]	General function prediction only	--	--	hypothetical protein VITISV_026680 [Vitis vinifera]
c67510.graph_c0	--	--	--	--	--	--	--	F-box/FBD/LRR-repeat protein At5g56420 GN=At5g56420 OS=Arabidopsis thaliana (Mouse-ear cress) PE=2 SV=1	PREDICTED: putative F-box/LRR-repeat protein At4g15060 [Camelina sativa]
c142603.graph_c0	--	--	--	--	--	--	--	--	hypothetical protein SEPMUDRAFT_150277 [Sphaerulina musiva SO2202]
c142843.graph_c0	--	--	--	--	--	--	--	--	pol protein [Picea abies]
c101580.graph_c1	--	--	--	--	--	--	--	--	hypothetical protein VOLCADRAFT_102187 [Volvox carteri f. nagariensis]
c79264.graph_c0	[GER]	--	--	--	--	--	EamA-like transporter family	WAT1-related protein At5g07050 GN=At5g07050 OS=Arabidopsis thaliana (Mouse-ear cress) PE=2 SV=1	unknown [Picea sitchensis]
c17452.graph_c0	--	--	Cellular Component: chloroplast thylakoid membrane (GO:0009535);; Biological Process: photosynthesis, light harvesting in photosystem I (GO:0009768);; Cellular Component: photosystem I antenna complex (GO:0009782);; Molecular Function: chlorophyll binding (GO:0016168);; Cellular Component: light-harvesting complex (GO:0030076);; Molecular Function: metal ion binding (GO:0046872);;	K08908|9e-29|ath:AT5G28450|chlorophyll A-B binding protein, chloroplast, putative / LHCI type II CAB, putative	--	--	--	Chlorophyll a-b binding protein 7, chloroplastic (Precursor) GN=CAB7 OS=Solanum lycopersicum (Tomato) PE=3 SV=1	photosystem I light-harvesting complex protein 2, partial (chloroplast) [Sinapis alba]
c95956.graph_c0	[J]	Translation, ribosomal structure and biogenesis	Molecular Function: nucleotide binding (GO:0000166);;	K00791|1e-148|vvi:100245121|hypothetical protein LOC100245121	[J]	Translation, ribosomal structure and biogenesis	IPP transferase;; AAA domain;; Isopentenyl transferase	tRNA dimethylallyltransferase 9 GN=IPT9 OS=Arabidopsis thaliana (Mouse-ear cress) PE=2 SV=1	unnamed protein product [Vitis vinifera]
c68560.graph_c0	--	--	--	--	[R]	General function prediction only	--	--	PREDICTED: uncharacterized protein LOC104810140 [Tarenaya hassleriana]
c89027.graph_c0	[PR]	--	Molecular Function: monooxygenase activity (GO:0004497);; Molecular Function: iron ion binding (GO:0005506);; Molecular Function: electron carrier activity (GO:0009055);; Molecular Function: oxidoreductase activity, acting on paired donors, with incorporation or reduction of molecular oxygen, NAD(P)H as one donor, and incorporation of two atoms of oxygen into one donor (GO:0016708);; Biological P…	--	--	--	Rieske [2Fe-2S] domain;; Ring hydroxylating alpha subunit (catalytic domain)	Choline monooxygenase, chloroplastic (Precursor) GN=At4g29890 OS=Arabidopsis thaliana (Mouse-ear cress) PE=2 SV=2	PREDICTED: choline monooxygenase, chloroplastic [Vitis vinifera]
c111488.graph_c0	--	--	--	--	--	--	--	Flavonoid 3&apos;,5&apos;-hydroxylase GN=CYP75A6 OS=Campanula medium (Canterbury bells) PE=2 SV=1	flavonoid 3&apos;,5&apos;-hydroxylase [Epimedium sagittatum]
c76049.graph_c0	--	--	Biological Process: response to jasmonic acid (GO:0009753);; Molecular Function: terpene synthase activity (GO:0010333);; Biological Process: monoterpene biosynthetic process (GO:0043693);;	--	--	--	--	Carene synthase 1, chloroplastic (Precursor) GN=TPS-3car1 OS=Picea sitchensis (Sitka spruce) PE=1 SV=1	terpene synthase [Callitropsis nootkatensis]
c95356.graph_c1	[I]	Lipid transport and metabolism	Molecular Function: hydrolase activity (GO:0016787);;	--	[I]	Lipid transport and metabolism	Lipase (class 3)	Phospholipase A1-IIbeta GN=At2g31100 OS=Arabidopsis thaliana (Mouse-ear cress) PE=1 SV=2	unknown [Picea sitchensis]
c144579.graph_c0	--	--	--	--	--	--	Dirigent-like protein	Dirigent protein 11 (Precursor) GN=DIR11 OS=Arabidopsis thaliana (Mouse-ear cress) PE=2 SV=1	Disease resistance response protein 206 [Glycine soja]
c92712.graph_c0	[T]	Signal transduction mechanisms	Molecular Function: protein serine/threonine phosphatase activity (GO:0004722);; Biological Process: protein dephosphorylation (GO:0006470);; Molecular Function: metal ion binding (GO:0046872);;	--	[T]	Signal transduction mechanisms	Protein phosphatase 2C;; Protein phosphatase 2C;; Stage II sporulation protein E (SpoIIE)	Probable protein phosphatase 2C 78 OS=Oryza sativa subsp. japonica (Rice) PE=2 SV=1	PREDICTED: probable protein phosphatase 2C 63 [Nelumbo nucifera]
c53022.graph_c0	--	--	--	--	[R]	General function prediction only	PPR repeat family;; PPR repeat;; PPR repeat;; Pentatricopeptide repeat domain	Pentatricopeptide repeat-containing protein At4g35130, chloroplastic (Precursor) GN=PCMP-H27 OS=Arabidopsis thaliana (Mouse-ear cress) PE=3 SV=1	unknown [Picea sitchensis]
c2275.graph_c0	--	--	Molecular Function: nucleic acid binding (GO:0003676);; Biological Process: DNA metabolic process (GO:0006259);; Molecular Function: transferase activity (GO:0016740);;	--	[R]	General function prediction only	--	Uncharacterized mitochondrial protein AtMg00860 GN=AtMg00860 OS=Arabidopsis thaliana (Mouse-ear cress) PE=4 SV=1	PREDICTED: uncharacterized protein LOC103710145 [Phoenix dactylifera]
c135769.graph_c0	[R]	General function prediction only	Molecular Function: hydroxyacylglutathione hydrolase activity (GO:0004416);; Biological Process: glutathione biosynthetic process (GO:0006750);; Molecular Function: zinc ion binding (GO:0008270);; Biological Process: methylglyoxal catabolic process to D-lactate (GO:0019243);; Biological Process: cellular carbohydrate metabolic process (GO:0044262);;	--	[R]	General function prediction only	Metallo-beta-lactamase superfamily	Hydroxyacylglutathione hydrolase 2, mitochondrial (Precursor) GN=At2g31350 OS=Arabidopsis thaliana (Mouse-ear cress) PE=1 SV=1	hypothetical protein MYCGRDRAFT_99122 [Zymoseptoria tritici IPO323]
c90373.graph_c0	[G]	Carbohydrate transport and metabolism	--	--	[R]	General function prediction only	Strictosidine synthase;; SMP-30/Gluconolaconase/LRE-like region;; NHL repeat	Protein STRICTOSIDINE SYNTHASE-LIKE 3 {ECO:0000303|PubMed:10777701} (Precursor) OS=Arabidopsis thaliana (Mouse-ear cress) PE=2 SV=1	hypothetical protein SELMODRAFT_108020 [Selaginella moellendorffii]
c12508.graph_c0	--	--	--	--	[R]	General function prediction only	zinc-binding in reverse transcriptase	--	PREDICTED: uncharacterized protein LOC103853431 [Brassica rapa]
c91225.graph_c0	--	--	--	--	[O]	Posttranslational modification, protein turnover, chaperones	IBR domain	Probable E3 ubiquitin-protein ligase ARI9 GN=ARI9 OS=Arabidopsis thaliana (Mouse-ear cress) PE=2 SV=1	unknown [Picea sitchensis]
c99180.graph_c0	--	--	Molecular Function: peptidase activity (GO:0008233);;	--	[O]	Posttranslational modification, protein turnover, chaperones	Xylanase inhibitor N-terminal;; Xylanase inhibitor C-terminal;; Eukaryotic aspartyl protease;; Eukaryotic aspartyl protease	Aspartic proteinase-like protein 1 (Precursor) GN=At5g10080 OS=Arabidopsis thaliana (Mouse-ear cress) PE=1 SV=1	Aspartic proteinase nepenthesin-1 precursor, putative [Ricinus communis]
c94454.graph_c0	--	--	--	--	[U]	Intracellular trafficking, secretion, and vesicular transport	Vps53-like, N-terminal	Vacuolar protein sorting-associated protein 53 A OS=Arabidopsis thaliana (Mouse-ear cress) PE=1 SV=1	hypothetical protein AMTR_s00092p00123760 [Amborella trichopoda]
c80451.graph_c0	--	--	Cellular Component: cytosol (GO:0005829);;	--	[S]	Function unknown	Alba	Glycine-rich protein DOT1 {ECO:0000305} (Precursor) OS=Arabidopsis thaliana (Mouse-ear cress) PE=2 SV=1	unknown [Picea sitchensis]
c89774.graph_c0	--	--	--	--	--	--	--	Histone deacetylase HDT1 GN=HDT1 OS=Glycine max (Soybean) PE=2 SV=1	unknown [Picea sitchensis]
c127015.graph_c0	--	--	Molecular Function: binding (GO:0005488);; Cellular Component: plastid (GO:0009536);; Cellular Component: membrane (GO:0016020);;	--	[R]	General function prediction only	--	Endonuclease OS=Nicotiana tabacum (Common tobacco) PE=2 SV=1	reverse transcriptase, partial [Sciadopitys verticillata]
c97286.graph_c0	--	--	--	--	--	--	--	MAR-binding filament-like protein 1 GN=MFP1 OS=Solanum lycopersicum (Tomato) PE=1 SV=1	hypothetical protein AMTR_s00065p00166970 [Amborella trichopoda]
c96119.graph_c0	--	--	Biological Process: polysaccharide catabolic process (GO:0000272);; Molecular Function: beta-amylase activity (GO:0016161);; Biological Process: cellular carbohydrate metabolic process (GO:0044262);; Biological Process: single-organism carbohydrate metabolic process (GO:0044723);;	--	--	--	Glycosyl hydrolase family 14	Beta-amylase 3, chloroplastic (Precursor) OS=Arabidopsis thaliana (Mouse-ear cress) PE=1 SV=3	predicted protein [Physcomitrella patens]
c82917.graph_c0	[Q]	Secondary metabolites biosynthesis, transport and catabolism	Molecular Function: oxidoreductase activity, acting on diphenols and related substances as donors, oxygen as acceptor (GO:0016682);; Biological Process: single-organism metabolic process (GO:0044710);; Molecular Function: metal ion binding (GO:0046872);;	--	[Q]	Secondary metabolites biosynthesis, transport and catabolism	Multicopper oxidase	Laccase-16 (Precursor) GN=LAC16 OS=Arabidopsis thaliana (Mouse-ear cress) PE=2 SV=2	PREDICTED: laccase-12 [Nelumbo nucifera]
c95151.graph_c2	[R]	General function prediction only	--	K07053|1e-115|vvi:100245053|hypothetical protein LOC100245053	--	--	--	--	unknown [Picea sitchensis]
c84062.graph_c0	--	--	--	K10768|6e-16|rcu:RCOM_1028280|hypothetical protein	[S]	Function unknown	--	--	hypothetical protein AMTR_s00119p00084090 [Amborella trichopoda]
c116317.graph_c0	--	--	Molecular Function: binding (GO:0005488);; Biological Process: metabolic process (GO:0008152);;	--	[R]	General function prediction only	--	--	PREDICTED: uncharacterized protein LOC104885420, partial [Beta vulgaris subsp. vulgaris]
c117664.graph_c0	--	--	Cellular Component: mitochondrion (GO:0005739);; Biological Process: DNA-templated transcription, elongation (GO:0006354);; Cellular Component: chloroplast thylakoid membrane (GO:0009535);; Cellular Component: photosystem I reaction center (GO:0009538);; Cellular Component: integral component of membrane (GO:0016021);; Biological Process: photosynthesis, light reaction (GO:0019684);; Biological P…	--	--	--	--	Photosystem I reaction center subunit IX {ECO:0000255|HAMAP-Rule:MF_00522} OS=Capsella bursa-pastoris (Shepherd&apos;s purse) PE=3 SV=1	psaJ gene product (chloroplast) [Brassica napus]
c97261.graph_c0	--	--	Molecular Function: RNA binding (GO:0003723);; Biological Process: primary metabolic process (GO:0044238);; Biological Process: cellular macromolecule metabolic process (GO:0044260);; Cellular Component: intracellular part (GO:0044424);; Biological Process: multi-organism process (GO:0051704);;	K03260|1e-132|pop:POPTR_561350|hypothetical protein	[J]	Translation, ribosomal structure and biogenesis	MA3 domain;; MIF4G domain;; MIF4G domain	Eukaryotic translation initiation factor isoform 4G-1 GN=OSJNBa0029H02.9 OS=Oryza sativa subsp. japonica (Rice) PE=2 SV=2	eukaryotic initiation factor iso4G [Carica papaya]
c96929.graph_c0	--	--	--	--	--	--	--	--	unknown [Picea sitchensis]
c158079.graph_c0	[T]	Signal transduction mechanisms	--	--	--	--	--	--	--
c28458.graph_c0	--	--	Molecular Function: metal ion binding (GO:0046872);;	--	--	--	--	Endonuclease OS=Nicotiana tabacum (Common tobacco) PE=2 SV=1	hypothetical protein VITISV_000081 [Vitis vinifera]
c60551.graph_c0	--	--	--	--	[R]	General function prediction only	--	--	PREDICTED: uncharacterized protein LOC104885349 [Beta vulgaris subsp. vulgaris]
c87950.graph_c0	--	--	--	--	--	--	Basic region leucine zipper;; bZIP transcription factor	--	PREDICTED: uncharacterized protein LOC104603629 [Nelumbo nucifera]
c32060.graph_c0	--	--	Cellular Component: plastid (GO:0009536);; Cellular Component: cytoplasmic membrane-bounded vesicle (GO:0016023);;	--	--	--	Plastocyanin-like domain	Stellacyanin OS=Toxicodendron vernicifluum (Japanese lacquer tree) PE=1 SV=1	PREDICTED: mavicyanin-like [Musa acuminata subsp. malaccensis]
c86281.graph_c0	--	--	--	--	--	--	--	--	predicted protein [Physcomitrella patens]
c28152.graph_c0	--	--	--	--	--	--	--	--	PREDICTED: uncharacterized protein LOC103486213 [Cucumis melo]
c124323.graph_c0	--	--	--	K14689|4e-06|vcn:VOLCADRAFT_63715|MTP1	--	--	--	--	hypothetical protein Csa_3G829120 [Cucumis sativus]
c61562.graph_c0	--	--	--	--	--	--	TcdA/TcdB pore forming domain	--	hypothetical protein GYMLUDRAFT_547718 [Gymnopus luxurians FD-317 M1]
c78443.graph_c0	--	--	--	--	--	--	Domain of unknown function (DUF4539)	--	hypothetical protein AMTR_s00029p00138050 [Amborella trichopoda]
c30701.graph_c0	[L]	Replication, recombination and repair	Molecular Function: DNA binding (GO:0003677);; Molecular Function: RNA binding (GO:0003723);; Molecular Function: RNA-directed DNA polymerase activity (GO:0003964);; Molecular Function: aspartic-type endopeptidase activity (GO:0004190);; Biological Process: RNA-dependent DNA replication (GO:0006278);; Biological Process: DNA recombination (GO:0006310);; Biological Process: proteolysis (GO:0006508…	--	[R]	General function prediction only	--	Uncharacterized mitochondrial protein AtMg00860 GN=AtMg00860 OS=Arabidopsis thaliana (Mouse-ear cress) PE=4 SV=1	putative polyprotein [Oryza sativa Japonica Group]
c60529.graph_c0	--	--	--	--	--	--	Reverse transcriptase (RNA-dependent DNA polymerase)	--	hypothetical protein SELMODRAFT_425101 [Selaginella moellendorffii]
c91551.graph_c0	--	--	Cellular Component: chloroplast (GO:0009507);;	--	--	--	SnoaL-like domain;; UvrB/uvrC motif	F-box protein SKIP8 GN=SKIP8 OS=Arabidopsis thaliana (Mouse-ear cress) PE=1 SV=1	unknown [Picea sitchensis]
c73638.graph_c0	--	--	--	--	--	--	--	Protein TOC75, chloroplastic (Precursor) GN=OJ1261C08.8 OS=Oryza sativa subsp. japonica (Rice) PE=2 SV=2	--
c93077.graph_c0	[L]	Replication, recombination and repair	Molecular Function: DNA binding (GO:0003677);; Molecular Function: DNA topoisomerase type II (ATP-hydrolyzing) activity (GO:0003918);; Molecular Function: ATP binding (GO:0005524);; Cellular Component: chromosome (GO:0005694);; Cellular Component: mitochondrion (GO:0005739);; Biological Process: DNA topological change (GO:0006265);; Cellular Component: chloroplast (GO:0009507);;	K02470|0.0|rcu:RCOM_0692980|DNA gyrase subunit B, putative (EC:5.99.1.3)	[B]	Chromatin structure and dynamics	DNA gyrase B;; DNA gyrase B subunit, carboxyl terminus;; Toprim domain;; Histidine kinase-, DNA gyrase B-, and HSP90-like ATPase	DNA gyrase subunit B, chloroplastic/mitochondrial (Precursor) GN=GYRB OS=Nicotiana benthamiana PE=2 SV=1	unknown [Picea sitchensis]
c92055.graph_c0	--	--	--	--	--	--	Reticulon	Reticulon-like protein B21 GN=RTNLB21 OS=Arabidopsis thaliana (Mouse-ear cress) PE=2 SV=2	hypothetical protein AMTR_s00065p00202980 [Amborella trichopoda]
c62326.graph_c0	--	--	--	--	--	--	--	--	unknown [Picea sitchensis]
c136215.graph_c0	--	--	--	--	--	--	--	--	hypothetical protein VITISV_000232 [Vitis vinifera]
c158777.graph_c0	--	--	Molecular Function: catalytic activity (GO:0003824);;	--	--	--	--	--	unknown [Picea sitchensis]
c90340.graph_c0	[I]	Lipid transport and metabolism	Biological Process: long-chain fatty acid metabolic process (GO:0001676);; Molecular Function: acyl-CoA dehydrogenase activity (GO:0003995);; Molecular Function: acyl-CoA oxidase activity (GO:0003997);; Cellular Component: peroxisome (GO:0005777);; Biological Process: fatty acid beta-oxidation (GO:0006635);; Biological Process: response to cytokinin (GO:0009735);; Biological Process: proteasome-m…	K00232|0.0|vvi:100255430|hypothetical protein LOC100255430	[IQ]	--	Acyl-CoA oxidase;; Acyl-CoA dehydrogenase, middle domain;; Acyl-CoA dehydrogenase, C-terminal domain	Acyl-coenzyme A oxidase 2, peroxisomal (Precursor) GN=ACX2 OS=Arabidopsis thaliana (Mouse-ear cress) PE=1 SV=2	PREDICTED: acyl-coenzyme A oxidase 2, peroxisomal [Nelumbo nucifera]
c39411.graph_c0	--	--	--	--	[R]	General function prediction only	PPR repeat family;; PPR repeat;; Pentatricopeptide repeat domain;; PPR repeat	Pentatricopeptide repeat-containing protein At1g08070 GN=PCMP-H12 OS=Arabidopsis thaliana (Mouse-ear cress) PE=2 SV=1	unknown [Picea sitchensis]
c107743.graph_c0	[J]	Translation, ribosomal structure and biogenesis	Molecular Function: structural constituent of ribosome (GO:0003735);; Biological Process: translation (GO:0006412);; Cellular Component: small ribosomal subunit (GO:0015935);;	K02973|2e-80|rcu:RCOM_0819610|40S ribosomal protein S23, putative	[J]	Translation, ribosomal structure and biogenesis	Ribosomal protein S12/S23	40S ribosomal protein S23 GN=RPS23 OS=Fragaria ananassa (Strawberry) PE=2 SV=1	predicted protein [Hordeum vulgare subsp. vulgare]
c90029.graph_c0	--	--	--	--	--	--	IQ calmodulin-binding motif;; Protein of unknown function (DUF4005)	Protein IQ-DOMAIN 1 GN=IQD1 OS=Arabidopsis thaliana (Mouse-ear cress) PE=1 SV=1	unknown [Picea sitchensis]
c97535.graph_c0	--	--	--	--	--	--	BED zinc finger	--	--
c100143.graph_c1	[Z]	Cytoskeleton	Molecular Function: microtubule motor activity (GO:0003777);; Molecular Function: ATP binding (GO:0005524);; Cellular Component: Golgi stack (GO:0005795);; Cellular Component: kinesin complex (GO:0005871);; Cellular Component: microtubule (GO:0005874);; Cellular Component: plasma membrane (GO:0005886);; Biological Process: microtubule-based movement (GO:0007018);; Molecular Function: microtubule …	K10393|0.0|vvi:100240940|hypothetical protein LOC100240940	[Z]	Cytoskeleton	Kinesin motor domain	Kinesin-13A GN=KINESIN-13A OS=Arabidopsis thaliana (Mouse-ear cress) PE=1 SV=1	hypothetical protein AMTR_s00045p00223730 [Amborella trichopoda]
c68747.graph_c0	--	--	--	--	--	--	--	--	PREDICTED: uncharacterized protein LOC101263595 [Solanum lycopersicum]
c146011.graph_c0	--	--	--	--	--	--	--	--	reverse transcriptase, partial [Prunus salicina]
c67277.graph_c0	[OK]	--	Molecular Function: GTPase activity (GO:0003924);; Molecular Function: ATP binding (GO:0005524);; Cellular Component: cytoplasm (GO:0005737);; Biological Process: GTP catabolic process (GO:0006184);; Cellular Component: membrane (GO:0016020);; Molecular Function: nickel cation binding (GO:0016151);; Molecular Function: metallochaperone activity (GO:0016530);; Molecular Function: protein homodimer…	K03189|1e-167|pop:POPTR_645427|hypothetical protein	--	--	CobW/HypB/UreG, nucleotide-binding domain	Urease accessory protein G GN=UREG OS=Oryza sativa subsp. indica (Rice) PE=2 SV=1	unknown [Picea sitchensis]
c82980.graph_c0	[L]	Replication, recombination and repair	--	--	[TV]	--	Zinc finger, C3HC4 type (RING finger);; XS domain	Protein SUPPRESSOR OF GENE SILENCING 3 GN=SGS3 OS=Solanum lycopersicum (Tomato) PE=1 SV=1	hypothetical protein SELMODRAFT_425364 [Selaginella moellendorffii]
c83049.graph_c0	--	--	--	K03155|8e-09|sbi:SORBI_09g028970|hypothetical protein	--	--	--	--	PREDICTED: protein timeless homolog [Brachypodium distachyon]
c50990.graph_c0	--	--	--	--	[R]	General function prediction only	--	Endonuclease OS=Nicotiana tabacum (Common tobacco) PE=2 SV=1	reverse transcriptase [Picea glauca]
c165444.graph_c0	--	--	Molecular Function: hydrolase activity (GO:0016787);;	--	[O]	Posttranslational modification, protein turnover, chaperones	Papain family cysteine protease	--	predicted protein [Hordeum vulgare subsp. vulgare]
c98668.graph_c0	[L]	Replication, recombination and repair	Molecular Function: DNA binding (GO:0003677);; Molecular Function: chromatin binding (GO:0003682);; Molecular Function: RNA binding (GO:0003723);; Molecular Function: RNA-directed DNA polymerase activity (GO:0003964);; Molecular Function: aspartic-type endopeptidase activity (GO:0004190);; Biological Process: RNA-dependent DNA replication (GO:0006278);; Biological Process: DNA recombination (GO:0…	--	[R]	General function prediction only	--	Uncharacterized mitochondrial protein AtMg00860 GN=AtMg00860 OS=Arabidopsis thaliana (Mouse-ear cress) PE=4 SV=1	PREDICTED: uncharacterized protein LOC104214925 [Nicotiana sylvestris]
c89939.graph_c0	--	--	--	--	--	--	--	Uncharacterized membrane protein At1g75140 GN=At1g75140 OS=Arabidopsis thaliana (Mouse-ear cress) PE=1 SV=3	hypothetical protein AMTR_s00048p00191750 [Amborella trichopoda]
c93841.graph_c0	[G]	Carbohydrate transport and metabolism	--	--	--	--	AAA domain;; AAA domain	--	P-loop containing nucleoside triphosphate hydrolases superfamily protein isoform 1 [Theobroma cacao]
c108967.graph_c0	--	--	--	--	--	--	--	Period clock protein OS=Acetabularia acetabulum (Mermaid&apos;s wine glass) PE=4 SV=2	PREDICTED: proline-rich protein 4-like [Glycine max]
c100592.graph_c1	--	--	--	--	[R]	General function prediction only	--	--	pol protein [Picea abies]
c91955.graph_c0	--	--	--	--	--	--	--	--	BnaA05g10470D [Brassica napus]
c88681.graph_c0	--	--	--	--	--	--	--	--	unknown [Picea sitchensis]
c94571.graph_c0	[L]	Replication, recombination and repair	Biological Process: cellular process (GO:0009987);; Biological Process: macromolecule metabolic process (GO:0043170);; Biological Process: primary metabolic process (GO:0044238);;	--	[R]	General function prediction only	--	--	hypothetical protein VITISV_026680 [Vitis vinifera]
c137230.graph_c0	--	--	--	--	--	--	--	--	hypothetical protein MYCGRDRAFT_106945 [Zymoseptoria tritici IPO323]
c153355.graph_c0	--	--	--	--	[R]	General function prediction only	--	--	PREDICTED: uncharacterized protein LOC103487667 [Cucumis melo]
c158415.graph_c0	--	--	--	--	--	--	--	--	unknown [Picea sitchensis]
c95513.graph_c0	--	--	Biological Process: regulation of transcription, DNA-templated (GO:0006355);; Biological Process: defense response to fungus, incompatible interaction (GO:0009817);; Cellular Component: mediator complex (GO:0016592);; Cellular Component: polar nucleus (GO:0043078);;	--	[K]	Transcription	Subunit 21 of Mediator complex	Mediator of RNA polymerase II transcription subunit 21 GN=T4B21.7 OS=Arabidopsis thaliana (Mouse-ear cress) PE=1 SV=1	unknown [Picea sitchensis]
c60374.graph_c0	--	--	Biological Process: cellular process (GO:0009987);; Cellular Component: intracellular part (GO:0044424);;	--	--	--	Thylakoid soluble phosphoprotein TSP9	--	unknown [Picea sitchensis]
c120899.graph_c0	--	--	--	--	[R]	General function prediction only	--	--	gag-pol fusion protein [Rhizophagus irregularis DAOM 197198w]
c73000.graph_c0	--	--	Molecular Function: copper ion binding (GO:0005507);; Cellular Component: nucleus (GO:0005634);; Biological Process: copper ion transport (GO:0006825);;	--	[P]	Inorganic ion transport and metabolism	Heavy-metal-associated domain	Heavy metal-associated isoprenylated plant protein 26 (Precursor) GN=F20M13.140 OS=Arabidopsis thaliana (Mouse-ear cress) PE=1 SV=1	PREDICTED: uncharacterized protein LOC104232355 [Nicotiana sylvestris]
c101620.graph_c0	[O]	Posttranslational modification, protein turnover, chaperones	Molecular Function: serine-type endopeptidase activity (GO:0004252);; Cellular Component: cytosol (GO:0005829);; Biological Process: protein glycosylation (GO:0006486);; Biological Process: proteolysis (GO:0006508);; Cellular Component: chloroplast (GO:0009507);; Biological Process: photoinhibition (GO:0010205);;	--	[R]	General function prediction only	PDZ-like domain;; PDZ domain;; PDZ domain (Also known as DHR or GLGF);; Trypsin-like peptidase domain	Protease Do-like 7 GN=DEGP7 OS=Arabidopsis thaliana (Mouse-ear cress) PE=2 SV=1	hypothetical protein AMTR_s00147p00036340 [Amborella trichopoda]
c99784.graph_c1	--	--	--	--	--	--	--	Pentatricopeptide repeat-containing protein At4g16470 OS=Arabidopsis thaliana (Mouse-ear cress) PE=2 SV=2	hypothetical protein 0_12933_01, partial [Pinus taeda]
c94987.graph_c0	--	--	Biological Process: intracellular protein transport (GO:0006886);; Biological Process: vesicle-mediated transport (GO:0016192);; Cellular Component: clathrin adaptor complex (GO:0030131);;	--	[U]	Intracellular trafficking, secretion, and vesicular transport	Adaptor complexes medium subunit family	AP-5 complex subunit mu GN=AP5M OS=Arabidopsis thaliana (Mouse-ear cress) PE=2 SV=1	hypothetical protein AMTR_s00025p00135660 [Amborella trichopoda]
c65441.graph_c0	--	--	Cellular Component: mitochondrion (GO:0005739);;	--	[R]	General function prediction only	PPR repeat family;; PPR repeat;; Pentatricopeptide repeat domain;; PPR repeat	Putative pentatricopeptide repeat-containing protein At3g23330 GN=PCMP-H32 OS=Arabidopsis thaliana (Mouse-ear cress) PE=3 SV=1	unknown [Picea sitchensis]
c86110.graph_c0	[Q]	Secondary metabolites biosynthesis, transport and catabolism	Molecular Function: monooxygenase activity (GO:0004497);; Molecular Function: iron ion binding (GO:0005506);; Molecular Function: electron carrier activity (GO:0009055);; Molecular Function: oxidoreductase activity, acting on paired donors, with incorporation or reduction of molecular oxygen (GO:0016705);; Molecular Function: heme binding (GO:0020037);; Biological Process: oxidation-reduction pro…	--	[Q]	Secondary metabolites biosynthesis, transport and catabolism	Cytochrome P450	Flavonoid 3&apos;-monooxygenase GN=CYP75B2 OS=Petunia hybrida (Petunia) PE=2 SV=1	unknown [Picea sitchensis]
c77083.graph_c0	[E]	Amino acid transport and metabolism	Molecular Function: indole-3-glycerol-phosphate synthase activity (GO:0004425);; Cellular Component: mitochondrion (GO:0005739);; Biological Process: tryptophan metabolic process (GO:0006568);; Cellular Component: chloroplast thylakoid (GO:0009534);; Cellular Component: chloroplast stroma (GO:0009570);;	K01609|1e-148|ath:AT5G48220|indole-3-glycerol phosphate synthase, putative (EC:4.1.1.48)	[E]	Amino acid transport and metabolism	Indole-3-glycerol phosphate synthase	Indole-3-glycerol phosphate synthase, chloroplastic (Precursor) GN=At2g04400 OS=Arabidopsis thaliana (Mouse-ear cress) PE=2 SV=2	unknown [Picea sitchensis]
c86585.graph_c0	--	--	Molecular Function: binding (GO:0005488);; Biological Process: chromatin organization (GO:0006325);; Biological Process: chromatin silencing (GO:0006342);; Biological Process: response to abiotic stimulus (GO:0009628);; Cellular Component: intracellular organelle (GO:0043229);; Biological Process: single-organism developmental process (GO:0044767);; Biological Process: system development (GO:0048…	--	[B]	Chromatin structure and dynamics	Chromo (CHRromatin Organisation MOdifier) domain	Chromo domain-containing protein LHP1 GN=MVA3.4 OS=Arabidopsis thaliana (Mouse-ear cress) PE=1 SV=2	PREDICTED: chromo domain-containing protein LHP1-like isoform X1 [Nelumbo nucifera]
c100066.graph_c0	--	--	--	--	[R]	General function prediction only	--	Endonuclease OS=Nicotiana tabacum (Common tobacco) PE=2 SV=1	PREDICTED: uncharacterized mitochondrial protein AtMg00810-like [Glycine max]
c78545.graph_c0	--	--	--	--	[R]	General function prediction only	--	--	putative non-LTR retroelement reverse transcriptase [Sorghum bicolor]
c85488.graph_c0	--	--	--	--	[K]	Transcription	HSF-type DNA-binding	Heat stress transcription factor B-2b OS=Oryza sativa subsp. japonica (Rice) PE=2 SV=1	PREDICTED: heat stress transcription factor B-2b-like [Nelumbo nucifera]
c96937.graph_c0	[DKL]	--	Biological Process: cellular process (GO:0009987);;	K10842|2e-58|vvi:100246771|hypothetical protein LOC100246771	[O]	Posttranslational modification, protein turnover, chaperones	CDK-activating kinase assembly factor MAT1	--	PREDICTED: uncharacterized protein LOC104609178 [Nelumbo nucifera]
c107631.graph_c0	--	--	Molecular Function: nucleic acid binding (GO:0003676);; Molecular Function: transferase activity, transferring phosphorus-containing groups (GO:0016772);; Biological Process: primary metabolic process (GO:0044238);; Biological Process: cellular macromolecule metabolic process (GO:0044260);;	--	--	--	--	--	hypothetical protein VITISV_020633 [Vitis vinifera]
c97039.graph_c0	--	--	--	--	[T]	Signal transduction mechanisms	NB-ARC domain;; Leucine Rich repeats (2 copies);; Leucine rich repeat;; Leucine Rich Repeat;; Archaeal ATPase	Disease resistance RPP13-like protein 4 GN=RPP13L4 OS=Arabidopsis thaliana (Mouse-ear cress) PE=2 SV=2	NBS-LRR resistance gene-like protein ARGH35 [Populus trichocarpa]
c113575.graph_c0	--	--	Molecular Function: binding (GO:0005488);; Cellular Component: intracellular membrane-bounded organelle (GO:0043231);;	K13148|4e-17|vvi:100261060|hypothetical protein LOC100261060	[R]	General function prediction only	Reverse transcriptase (RNA-dependent DNA polymerase)	--	PREDICTED: peroxin Pex14 isoform X1 [Zea mays]
c90728.graph_c0	--	--	--	--	--	--	ZF-HD protein dimerisation region	Zinc-finger homeodomain protein 5 GN=F22H5.4 OS=Arabidopsis thaliana (Mouse-ear cress) PE=1 SV=1	unknown [Picea sitchensis]
c143327.graph_c0	--	--	--	--	[S]	Function unknown	Complex I intermediate-associated protein 30 (CIA30)	--	hypothetical protein DOTSEDRAFT_75402 [Dothistroma septosporum NZE10]
c88943.graph_c0	[LR]	--	Cellular Component: chloroplast stroma (GO:0009570);; Molecular Function: ADP-ribose pyrophosphohydrolase activity (GO:0080041);; Molecular Function: ADP-glucose pyrophosphohydrolase activity (GO:0080042);;	--	[L]	Replication, recombination and repair	NUDIX domain	Nudix hydrolase 14, chloroplastic (Precursor) GN=F16J13.50 OS=Arabidopsis thaliana (Mouse-ear cress) PE=1 SV=2	ADP-ribose pyrophosphatase, putative [Ricinus communis]
c113093.graph_c0	--	--	--	--	[R]	General function prediction only	--	--	polyprotein [Gossypium barbadense]
c52826.graph_c0	--	--	Biological Process: polysaccharide biosynthetic process (GO:0000271);; Cellular Component: cytoplasm (GO:0005737);; Biological Process: oligopeptide transport (GO:0006857);; Biological Process: cellular metal ion homeostasis (GO:0006875);; Cellular Component: plasmodesma (GO:0009506);; Biological Process: multidimensional cell growth (GO:0009825);; Biological Process: cell tip growth (GO:0009932)…	--	[T]	Signal transduction mechanisms	OPT oligopeptide transporter protein	Oligopeptide transporter 3 GN=OPT3 OS=Arabidopsis thaliana (Mouse-ear cress) PE=2 SV=3	hypothetical protein AMTR_s00047p00062520 [Amborella trichopoda]
c87266.graph_c0	--	--	--	K08876|0.0|vvi:100263836|hypothetical protein LOC100263836	[R]	General function prediction only	HEAT repeat;; Protein kinase domain;; Protein tyrosine kinase	Protein phosphatase PP2A regulatory subunit A (Fragment) OS=Pisum sativum (Garden pea) PE=2 SV=1	PREDICTED: probable inactive serine/threonine-protein kinase scy1 isoform X2 [Nelumbo nucifera]
c17711.graph_c0	--	--	--	--	--	--	Zinc knuckle	--	--
c4654.graph_c0	--	--	Cellular Component: cytoplasmic membrane-bounded vesicle (GO:0016023);;	--	[R]	General function prediction only	--	--	retrotransposon protein, putative, LINE subclass [Oryza sativa Japonica Group]
c83843.graph_c0	[R]	General function prediction only	Molecular Function: copper ion binding (GO:0005507);; Cellular Component: mitochondrial inner membrane (GO:0005743);; Biological Process: protein targeting to mitochondrion (GO:0006626);; Biological Process: copper ion transport (GO:0006825);; Biological Process: cellular copper ion homeostasis (GO:0006878);; Biological Process: embryo development (GO:0009790);; Biological Process: methylglyoxal …	K07152|1e-97|osa:4328372|Os02g0159700	[C]	Energy production and conversion	SCO1/SenC;; AhpC/TSA family;; Thioredoxin-like	Protein SCO1 homolog 1, mitochondrial (Precursor) GN=T16O11.9 OS=Arabidopsis thaliana (Mouse-ear cress) PE=2 SV=1	unknown [Picea sitchensis]
c53506.graph_c0	--	--	Molecular Function: metal ion binding (GO:0046872);;	--	[R]	General function prediction only	--	Endonuclease OS=Nicotiana tabacum (Common tobacco) PE=2 SV=1	Cysteine-rich RLK (RECEPTOR-like protein kinase) 8 [Theobroma cacao]
c388.graph_c1	--	--	--	K12896|1e-06|rcu:RCOM_0285870|arginine/serine-rich splicing factor, putative	--	--	--	--	--
c29764.graph_c0	--	--	Molecular Function: DNA binding (GO:0003677);; Molecular Function: RNA binding (GO:0003723);; Molecular Function: RNA-directed DNA polymerase activity (GO:0003964);; Molecular Function: sugar:hydrogen symporter activity (GO:0005351);; Biological Process: RNA-dependent DNA replication (GO:0006278);; Biological Process: DNA recombination (GO:0006310);; Biological Process: phosphoenolpyruvate-depend…	--	[R]	General function prediction only	--	--	Reverse transcriptase (RNA-dependent DNA polymerase), putative [Oryza sativa Japonica Group]
c163955.graph_c0	--	--	Molecular Function: protein serine/threonine kinase activity (GO:0004674);; Molecular Function: ATP binding (GO:0005524);; Biological Process: protein phosphorylation (GO:0006468);;	--	--	--	--	--	CAMKK/CAMKK-META protein kinase [Capronia epimyces CBS 606.96]
c95131.graph_c0	--	--	--	--	--	--	Protein of unknown function (DUF688)	--	hypothetical protein CICLE_v10010707mg [Citrus clementina]
c47614.graph_c0	--	--	--	--	--	--	--	--	hypothetical protein PRUPE_ppa021778mg [Prunus persica]
c89363.graph_c0	[C]	Energy production and conversion	Molecular Function: fumarate hydratase activity (GO:0004333);; Biological Process: tricarboxylic acid cycle (GO:0006099);; Biological Process: fumarate metabolic process (GO:0006106);; Cellular Component: tricarboxylic acid cycle enzyme complex (GO:0045239);;	K01679|0.0|vvi:100264013|hypothetical protein LOC100264013	[C]	Energy production and conversion	Lyase;; Fumarase C C-terminus	Fumarate hydratase 1, mitochondrial (Precursor) GN=FUM1 OS=Arabidopsis thaliana (Mouse-ear cress) PE=2 SV=2	unknown [Picea sitchensis]
c129694.graph_c0	--	--	--	--	[R]	General function prediction only	Reverse transcriptase (RNA-dependent DNA polymerase)	--	reverse transcriptase [Pinus elliottii]
c91010.graph_c0	[C]	Energy production and conversion	Biological Process: metabolic process (GO:0008152);; Molecular Function: transferase activity, transferring acyl groups (GO:0016746);;	K00627|1e-175|vvi:100243846|hypothetical protein LOC100243846	[C]	Energy production and conversion	2-oxoacid dehydrogenases acyltransferase (catalytic domain);; Biotin-requiring enzyme;; e3 binding domain	Dihydrolipoyllysine-residue acetyltransferase component 1 of pyruvate dehydrogenase complex, mitochondrial (Precursor) GN=LTA3 OS=Arabidopsis thaliana (Mouse-ear cress) PE=2 SV=2	unknown [Picea sitchensis]
c85926.graph_c0	--	--	Biological Process: multicellular organismal development (GO:0007275);; Biological Process: cellular component biogenesis (GO:0044085);; Cellular Component: intracellular part (GO:0044424);; Biological Process: single-organism cellular process (GO:0044763);; Biological Process: single-organism developmental process (GO:0044767);; Biological Process: anatomical structure development (GO:0048856);;	--	[U]	Intracellular trafficking, secretion, and vesicular transport	Vacuolar sorting protein 9 (VPS9) domain	Vacuolar protein sorting-associated protein 9A GN=MMB12.26 OS=Arabidopsis thaliana (Mouse-ear cress) PE=1 SV=1	Vacuolar sorting protein 9 domain isoform 1 [Theobroma cacao]
c65977.graph_c0	--	--	--	--	[R]	General function prediction only	PPR repeat family;; PPR repeat;; PPR repeat;; Pentatricopeptide repeat domain	Pentatricopeptide repeat-containing protein At1g08070 GN=PCMP-H12 OS=Arabidopsis thaliana (Mouse-ear cress) PE=2 SV=1	unknown [Picea sitchensis]
c150127.graph_c0	[TDBLU]	--	Molecular Function: 1-phosphatidylinositol 4-kinase activity (GO:0004430);; Biological Process: phosphatidylinositol biosynthetic process (GO:0006661);; Biological Process: phosphatidylinositol phosphorylation (GO:0046854);; Biological Process: phosphatidylinositol-mediated signaling (GO:0048015);;	--	[TU]	--	--	--	hypothetical protein MYCFIDRAFT_46640 [Pseudocercospora fijiensis CIRAD86]
c100882.graph_c1	--	--	--	--	--	--	--	--	hypothetical protein MTR_5g050970 [Medicago truncatula]
c94082.graph_c0	[O]	Posttranslational modification, protein turnover, chaperones	Biological Process: karyogamy (GO:0000741);; Biological Process: developmental process involved in reproduction (GO:0003006);; Molecular Function: protein binding (GO:0005515);; Cellular Component: mitochondrion (GO:0005739);; Biological Process: protein folding (GO:0006457);; Biological Process: megagametogenesis (GO:0009561);; Biological Process: cell differentiation (GO:0030154);; Molecular Fu…	K03686|1e-172|osa:4339933|Os06g0116800	[O]	Posttranslational modification, protein turnover, chaperones	DnaJ C terminal domain;; DnaJ domain;; DnaJ central domain	Chaperone protein dnaJ 1, mitochondrial (Precursor) GN=ATJ1 OS=Arabidopsis thaliana (Mouse-ear cress) PE=2 SV=2	unknown [Picea sitchensis]
c95189.graph_c1	--	--	Biological Process: cellular macromolecule metabolic process (GO:0044260);; Biological Process: nucleic acid metabolic process (GO:0090304);;	K03141|0.0|vvi:100249755|hypothetical protein LOC100249755	[KL]	--	BSD domain	Probable RNA polymerase II transcription factor B subunit 1-3 GN=TFB1-3 OS=Arabidopsis thaliana (Mouse-ear cress) PE=2 SV=2	hypothetical protein AMTR_s00061p00135540 [Amborella trichopoda]
c59915.graph_c0	--	--	--	--	--	--	Protein of unknown function (DUF677)	UPF0496 protein At3g19330 GN=At3g19330 OS=Arabidopsis thaliana (Mouse-ear cress) PE=2 SV=2	hypothetical protein VITISV_028178 [Vitis vinifera]
c126592.graph_c0	--	--	Molecular Function: protein serine/threonine kinase activity (GO:0004674);; Molecular Function: ATP binding (GO:0005524);; Biological Process: protein phosphorylation (GO:0006468);;	--	[T]	Signal transduction mechanisms	Protein tyrosine kinase	Serine/threonine-protein kinase-like protein At3g51990 (Precursor) GN=At3g51990 OS=Arabidopsis thaliana (Mouse-ear cress) PE=2 SV=1	unknown [Picea sitchensis]
c67863.graph_c0	[P]	Inorganic ion transport and metabolism	--	--	--	--	K+ potassium transporter	Potassium transporter 25 OS=Oryza sativa subsp. japonica (Rice) PE=2 SV=1	hypothetical protein PRUPE_ppa003114mg [Prunus persica]
c55047.graph_c0	--	--	Molecular Function: single-stranded DNA binding (GO:0003697);; Molecular Function: transcription coactivator activity (GO:0003713);; Biological Process: embryo development (GO:0009790);; Biological Process: plant-type cell wall modification (GO:0009827);; Biological Process: flower development (GO:0009908);; Biological Process: negative regulation of transcription, DNA-templated (GO:0045892);; Bi…	--	[R]	General function prediction only	LisH	Transcriptional corepressor LEUNIG GN=LUG OS=Arabidopsis thaliana (Mouse-ear cress) PE=1 SV=2	PREDICTED: transcriptional corepressor LEUNIG-like, partial [Tarenaya hassleriana]
c132575.graph_c0	--	--	--	--	--	--	--	--	hypothetical protein PRUPE_ppa015965mg [Prunus persica]
c55014.graph_c0	[E]	Amino acid transport and metabolism	Molecular Function: glycine hydroxymethyltransferase activity (GO:0004372);; Biological Process: glycine metabolic process (GO:0006544);; Biological Process: L-serine metabolic process (GO:0006563);; Molecular Function: methyltransferase activity (GO:0008168);; Molecular Function: pyridoxal phosphate binding (GO:0030170);; Biological Process: methylation (GO:0032259);; Biological Process: tetrahy…	--	[E]	Amino acid transport and metabolism	Serine hydroxymethyltransferase	Serine hydroxymethyltransferase 1, mitochondrial (Precursor) GN=F20D10.50 OS=Arabidopsis thaliana (Mouse-ear cress) PE=1 SV=1	PREDICTED: serine hydroxymethyltransferase, mitochondrial-like [Malus domestica]
c106441.graph_c0	--	--	--	--	[R]	General function prediction only	--	--	PREDICTED: uncharacterized protein LOC101311199 [Fragaria vesca subsp. vesca]
c85093.graph_c0	--	--	Molecular Function: DNA binding (GO:0003677);; Molecular Function: sequence-specific DNA binding transcription factor activity (GO:0003700);; Cellular Component: nucleus (GO:0005634);; Biological Process: regulation of transcription, DNA-templated (GO:0006355);;	--	--	--	AP2 domain	Ethylene-responsive transcription factor ERF017 GN=ERF017 OS=Arabidopsis thaliana (Mouse-ear cress) PE=2 SV=1	unknown [Picea sitchensis]
c86626.graph_c0	[D]	Cell cycle control, cell division, chromosome partitioning	Cellular Component: mitochondrion (GO:0005739);;	K03593|1e-134|sbi:SORBI_01g007300|hypothetical protein	[D]	Cell cycle control, cell division, chromosome partitioning	ParA/MinD ATPase like;; CobQ/CobB/MinD/ParA nucleotide binding domain;; AAA domain;; ATPase MipZ;; 4Fe-4S iron sulfur cluster binding proteins, NifH/frxC family	Fe-S cluster assembly factor HCF101, chloroplastic (Precursor) GN=HCF101 OS=Arabidopsis thaliana (Mouse-ear cress) PE=1 SV=1	hypothetical protein AMTR_s00002p00262480 [Amborella trichopoda]
c89780.graph_c0	[Q]	Secondary metabolites biosynthesis, transport and catabolism	Molecular Function: oxidoreductase activity (GO:0016491);;	--	[QI]	--	Cytochrome P450	Cytochrome P450 86B1 GN=CYP86B1 OS=Arabidopsis thaliana (Mouse-ear cress) PE=2 SV=1	hypothetical protein VITISV_008250 [Vitis vinifera]
c39660.graph_c0	--	--	--	--	[R]	General function prediction only	--	Pentatricopeptide repeat-containing protein At2g39620 GN=PCMP-E33 OS=Arabidopsis thaliana (Mouse-ear cress) PE=3 SV=1	unknown [Picea sitchensis]
c40280.graph_c0	--	--	--	--	--	--	--	--	PREDICTED: uncharacterized protein LOC103968942 [Musa acuminata subsp. malaccensis]
c81276.graph_c0	[J]	Translation, ribosomal structure and biogenesis	Molecular Function: structural constituent of ribosome (GO:0003735);; Cellular Component: ribosome (GO:0005840);; Biological Process: translation (GO:0006412);;	K02908|6e-62|rcu:RCOM_0855600|60S ribosomal protein L30, putative	[J]	Translation, ribosomal structure and biogenesis	Ribosomal protein L7Ae/L30e/S12e/Gadd45 family	60S ribosomal protein L30 GN=RPL30 OS=Lupinus luteus (European yellow lupin) PE=3 SV=1	RecName: Full=60S ribosomal protein L30 [Lupinus luteus]
c96597.graph_c0	[L]	Replication, recombination and repair	Biological Process: mitotic G2 phase (GO:0000085);; Biological Process: mRNA splicing, via spliceosome (GO:0000398);; Molecular Function: nucleic acid binding (GO:0003676);; Molecular Function: RNA helicase activity (GO:0003724);; Molecular Function: ATP binding (GO:0005524);; Cellular Component: cytosol (GO:0005829);; Biological Process: cell adhesion (GO:0007155);; Molecular Function: ATP-depen…	K12598|0.0|vvi:100246661|hypothetical protein LOC100246661	[A]	RNA processing and modification	rRNA-processing arch domain;; DSHCT (NUC185) domain;; DEAD/DEAH box helicase;; Helicase conserved C-terminal domain	DEAD-box ATP-dependent RNA helicase ISE2, chloroplastic (Precursor) GN=F20P5.20 OS=Arabidopsis thaliana (Mouse-ear cress) PE=1 SV=2	PREDICTED: superkiller viralicidic activity 2-like 2 [Vitis vinifera]
c83647.graph_c0	--	--	--	--	--	--	--	--	PREDICTED: uncharacterized protein LOC105168494 [Sesamum indicum]
c129994.graph_c0	--	--	Molecular Function: nucleic acid binding (GO:0003676);; Biological Process: DNA metabolic process (GO:0006259);; Molecular Function: oxidoreductase activity (GO:0016491);;	--	[R]	General function prediction only	--	--	PREDICTED: uncharacterized protein LOC101312823 [Fragaria vesca subsp. vesca]
c51220.graph_c0	--	--	--	--	--	--	Urease alpha-subunit, N-terminal domain	--	--
c83115.graph_c0	--	--	--	--	--	--	--	--	unknown [Picea sitchensis]
c82006.graph_c0	--	--	Biological Process: response to reactive oxygen species (GO:0000302);; Cellular Component: chloroplast outer membrane (GO:0009707);; Biological Process: chloroplast fission (GO:0010020);; Biological Process: protein-phycocyanobilin linkage (GO:0017009);; Biological Process: regulation of cell division (GO:0051302);;	--	--	--	CpeT/CpcT family (DUF1001)	Chromophore lyase CRL, chloroplastic GN=K3K7.20 OS=Arabidopsis thaliana (Mouse-ear cress) PE=1 SV=1	unknown [Picea sitchensis]
c114773.graph_c0	--	--	--	--	--	--	--	--	hypothetical protein MPH_02398 [Macrophomina phaseolina MS6]
c100798.graph_c0	[Q]	Secondary metabolites biosynthesis, transport and catabolism	Molecular Function: binding (GO:0005488);; Molecular Function: oxidoreductase activity (GO:0016491);;	--	[Q]	Secondary metabolites biosynthesis, transport and catabolism	Cytochrome P450	Cytochrome P450 82C4 GN=CYP82C4 OS=Arabidopsis thaliana (Mouse-ear cress) PE=2 SV=1	unknown [Picea sitchensis]
c85644.graph_c0	--	--	Biological Process: mitotic G2 phase (GO:0000085);; Biological Process: activation of MAPK activity (GO:0000187);; Molecular Function: MAP kinase kinase activity (GO:0004708);; Cellular Component: cytosol (GO:0005829);; Cellular Component: COP9 signalosome (GO:0008180);; Biological Process: photomorphogenesis (GO:0009640);; Biological Process: COP9 signalosome assembly (GO:0010387);; Biological P…	--	[OT]	--	PCI domain	COP9 signalosome complex subunit 7 OS=Arabidopsis thaliana (Mouse-ear cress) PE=1 SV=1	PREDICTED: COP9 signalosome complex subunit 7 isoform X3 [Nelumbo nucifera]
c58426.graph_c0	--	--	Molecular Function: nucleic acid binding (GO:0003676);;	--	--	--	Protein of unknown function (DUF 659)	--	hypothetical protein PHAVU_006G105700g [Phaseolus vulgaris]
c87580.graph_c0	[R]	General function prediction only	--	K12816|0.0|vvi:100260455|hypothetical protein LOC100260455	[S]	Function unknown	WD domain, G-beta repeat	Protein Mut11 GN=Mut11 OS=Chlamydomonas reinhardtii (Chlamydomonas smithii) PE=2 SV=1	PREDICTED: pre-mRNA-processing factor 17 isoform X1 [Nelumbo nucifera]
c81926.graph_c0	--	--	--	--	--	--	Cold acclimation protein WCOR413	Cold-regulated 413 inner membrane protein 1, chloroplastic (Precursor) GN=At1g29395 OS=Arabidopsis thaliana (Mouse-ear cress) PE=1 SV=1	cold acclimation protein COR413-TM1 [Cryptomeria japonica]
c72951.graph_c0	[J]	Translation, ribosomal structure and biogenesis	Molecular Function: structural constituent of ribosome (GO:0003735);; Cellular Component: cell wall (GO:0005618);; Cellular Component: nucleolus (GO:0005730);; Cellular Component: plasma membrane (GO:0005886);; Biological Process: translation (GO:0006412);; Cellular Component: chloroplast (GO:0009507);; Cellular Component: small ribosomal subunit (GO:0015935);; Molecular Function: rRNA binding (G…	K02997|1e-28|pop:POPTR_1105522|40S ribosomal protein S9 (RPS9)	[J]	Translation, ribosomal structure and biogenesis	--	40S ribosomal protein S9 (Fragment) GN=RPS9 OS=Nicotiana tabacum (Common tobacco) PE=2 SV=1	unknown [Picea sitchensis]
c101450.graph_c0	--	--	--	--	[R]	General function prediction only	--	Pentatricopeptide repeat-containing protein At5g27460 GN=At5g27460 OS=Arabidopsis thaliana (Mouse-ear cress) PE=2 SV=1	unknown [Picea sitchensis]
c72123.graph_c0	[GC]	--	Biological Process: metabolic process (GO:0008152);; Molecular Function: transferase activity, transferring hexosyl groups (GO:0016758);;	--	[GC]	--	UDP-glucoronosyl and UDP-glucosyl transferase	Scopoletin glucosyltransferase GN=TOGT1 OS=Nicotiana tabacum (Common tobacco) PE=1 SV=1	unknown [Picea sitchensis]
c102404.graph_c0	[R]	General function prediction only	Biological Process: metabolic process (GO:0008152);; Molecular Function: hydrolase activity (GO:0016787);;	K14664|5e-26|pop:POPTR_728891|ILL6	--	--	--	IAA-amino acid hydrolase ILR1-like 9 (Precursor) OS=Oryza sativa subsp. japonica (Rice) PE=2 SV=2	IAA-amino acid hydrolase ILR1-like 3 precursor [Populus euphratica]
c64194.graph_c0	--	--	--	--	[R]	General function prediction only	--	Putative pentatricopeptide repeat-containing protein At3g23330 GN=PCMP-H32 OS=Arabidopsis thaliana (Mouse-ear cress) PE=3 SV=1	hypothetical protein 2_9455_01, partial [Pinus taeda]
c72665.graph_c0	[K]	Transcription	--	K03135|1e-63|vvi:100249829|hypothetical protein LOC100249829	[K]	Transcription	hTAFII28-like protein conserved region	Transcription initiation factor TFIID subunit 11 GN=TAF11 OS=Arabidopsis thaliana (Mouse-ear cress) PE=1 SV=1	hypothetical protein AMTR_s00068p00201090 [Amborella trichopoda]
c115912.graph_c0	--	--	--	--	--	--	--	--	PREDICTED: uncharacterized protein LOC103411356 [Malus domestica]
c84368.graph_c0	--	--	--	--	[R]	General function prediction only	--	--	hypothetical protein PRUPE_ppa019964mg, partial [Prunus persica]
c87196.graph_c0	--	--	--	--	--	--	--	--	hypothetical protein PRUPE_ppa015965mg [Prunus persica]
c103779.graph_c0	--	--	--	--	--	--	--	--	hypothetical protein AMTR_s00057p00220380 [Amborella trichopoda]
c93495.graph_c0	[E]	Amino acid transport and metabolism	Cellular Component: cytoplasm (GO:0005737);; Biological Process: L-phenylalanine catabolic process (GO:0006559);; Biological Process: cinnamic acid biosynthetic process (GO:0009800);; Molecular Function: phenylalanine ammonia-lyase activity (GO:0045548);;	K10775|0.0|vvi:100255939|hypothetical protein LOC100255939	[Q]	Secondary metabolites biosynthesis, transport and catabolism	Aromatic amino acid lyase	Phenylalanine ammonia-lyase GN=PAL OS=Pinus taeda (Loblolly pine) PE=3 SV=1	unknown [Picea sitchensis]
c100378.graph_c0	--	--	Cellular Component: cytoplasm (GO:0005737);; Biological Process: organelle organization (GO:0006996);; Biological Process: primary metabolic process (GO:0044238);; Biological Process: organic substance metabolic process (GO:0071704);;	--	[R]	General function prediction only	Clustered mitochondria;; Translation initiation factor eIF3 subunit 135;; Tetratricopeptide repeat;; Mitochondrial function, CLU-N-term;; Tetratricopeptide repeat;; Protein of unknown function (DUF727)	Clustered mitochondria protein GN=F4F15.250 OS=Arabidopsis thaliana (Mouse-ear cress) PE=2 SV=1	PREDICTED: clustered mitochondria protein isoform X2 [Nelumbo nucifera]
c80882.graph_c0	--	--	--	--	--	--	--	Probable purine permease 5 GN=F27D4.13 OS=Arabidopsis thaliana (Mouse-ear cress) PE=2 SV=2	hypothetical protein AMTR_s00065p00208130 [Amborella trichopoda]
c146875.graph_c0	[L]	Replication, recombination and repair	--	--	[R]	General function prediction only	--	--	hypothetical protein PRUPE_ppa025194mg, partial [Prunus persica]
c13399.graph_c0	--	--	Biological Process: formation of translation preinitiation complex (GO:0001731);; Molecular Function: translation initiation factor activity (GO:0003743);; Cellular Component: eukaryotic translation initiation factor 3 complex (GO:0005852);; Biological Process: regulation of translational initiation (GO:0006446);; Cellular Component: eukaryotic 43S preinitiation complex (GO:0016282);; Cellular Co…	--	[J]	Translation, ribosomal structure and biogenesis	Translation initiation factor eIF3 subunit	--	similar to eukaryotic translation initiation factor 3 subunit EifCj [Leptosphaeria maculans JN3]
c134137.graph_c0	[L]	Replication, recombination and repair	--	--	--	--	Reverse transcriptase-like;; RNase H	--	PREDICTED: uncharacterized protein LOC102669404 [Glycine max]
[truncated: 36,599 more rows]

## Sheet: Function_anno.stat
#Anno_Database	Annotated_Number	300<=length<1000	length>=1000
COG_Annotation	11325	2365	6440
GO_Annotation	17783	5040	8395
KEGG_Annotation	6485	1559	3633
KOG_Annotation	21301	6280	9877
Pfam_Annotation	21339	5074	12695
Swissprot_Annotation	21753	6363	11464
nr_Annotation	36369	11208	16268
[truncated: 1 more rows]

[truncated: 5 more sheets: GO.list, GO_tree.stat, Kegg.pathway, Kegg.ko, Unigene.fa.Swissprot.annotation]
