# Supplementary material for: Comparative de novo Transcriptome Analysis of Two Cultivars With Contrasting Content of Oil and Fatty Acids During Kernel Development in Torreya grandis
Source: Front Plant Sci. 2022 Jun 20;13:909759. doi: 10.3389/fpls.2022.909759 (PMC9251473; doi:10.3389/fpls.2022.909759)
Supplement: Supplementary Table 10 — A total of 922 DEGs with p-value < 0.01 correlated to oil and fatty acids variation in T. grandis ‘Xifei.’ [file Data_Sheet_3.xlsx]

## Sheet: Table S10
Table S10. A total of 922 DEGs with p-value<0.01 correlated to oil and fatty acids variation in T. grandis Xifei.
gene_name	metabolite_name	cor_r	pvalue
c38828.graph_c0	Linoleic acid (C18:2 Δ9,12）	-0.999919	0.00808286
c38834.graph_c0	Linoleic acid (C18:2 Δ9,12）	-0.999963	0.0054617
c39028.graph_c0	Linoleic acid (C18:2 Δ9,12）	-0.999953	0.00617082
c63704.graph_c0	Linoleic acid (C18:2 Δ9,12）	0.99993	0.00754265
c70345.graph_c0	Linoleic acid (C18:2 Δ9,12）	0.999883	0.00972683
c70975.graph_c0	Linoleic acid (C18:2 Δ9,12）	-0.999884	0.00967855
c72195.graph_c0	Linoleic acid (C18:2 Δ9,12）	0.999988	0.00309394
c72271.graph_c0	Linoleic acid (C18:2 Δ9,12）	-0.999903	0.0088774
c72489.graph_c0	Linoleic acid (C18:2 Δ9,12）	0.999948	0.00651171
c74461.graph_c0	Linoleic acid (C18:2 Δ9,12）	0.999914	0.00832783
c75904.graph_c0	Linoleic acid (C18:2 Δ9,12）	-1	0.00038264
c76768.graph_c0	Linoleic acid (C18:2 Δ9,12）	0.999935	0.00726601
c77149.graph_c0	Linoleic acid (C18:2 Δ9,12）	0.999905	0.00875751
c77312.graph_c0	Linoleic acid (C18:2 Δ9,12）	0.999998	0.00121328
c79621.graph_c0	Linoleic acid (C18:2 Δ9,12）	0.999923	0.00792184
c79815.graph_c0	Linoleic acid (C18:2 Δ9,12）	-0.999884	0.00969224
c79907.graph_c0	Linoleic acid (C18:2 Δ9,12）	-0.999978	0.00418319
c79933.graph_c0	Linoleic acid (C18:2 Δ9,12）	-0.999917	0.00819117
c80458.graph_c0	Linoleic acid (C18:2 Δ9,12）	-1	0.000574315
c81237.graph_c0	Linoleic acid (C18:2 Δ9,12）	0.999994	0.0022192
c81423.graph_c0	Linoleic acid (C18:2 Δ9,12）	-0.99999	0.00291276
c82203.graph_c0	Linoleic acid (C18:2 Δ9,12）	0.999976	0.00438798
c82661.graph_c0	Linoleic acid (C18:2 Δ9,12）	-0.999939	0.00701605
c83387.graph_c0	Linoleic acid (C18:2 Δ9,12）	-0.999977	0.00431616
c85156.graph_c0	Linoleic acid (C18:2 Δ9,12）	-0.99996	0.00567983
c88060.graph_c0	Linoleic acid (C18:2 Δ9,12）	0.99997	0.0049092
c89298.graph_c0	Linoleic acid (C18:2 Δ9,12）	1	0.000445032
c89905.graph_c0	Linoleic acid (C18:2 Δ9,12）	-1	0.000253472
c90895.graph_c0	Linoleic acid (C18:2 Δ9,12）	1	0.000620959
c91431.graph_c0	Linoleic acid (C18:2 Δ9,12）	-0.999941	0.00694224
c92151.graph_c0	Linoleic acid (C18:2 Δ9,12）	-0.999949	0.0064179
c94434.graph_c0	Linoleic acid (C18:2 Δ9,12）	-0.999926	0.00773487
c95571.graph_c0	Linoleic acid (C18:2 Δ9,12）	0.999948	0.00649609
c96773.graph_c0	Linoleic acid (C18:2 Δ9,12）	-0.999898	0.00907952
c98138.graph_c0	Linoleic acid (C18:2 Δ9,12）	-0.999972	0.00477099
c100146.graph_c1	Linolenic acid (C18:3 Δ9,12,15）	1	3.53953e-05
c100154.graph_c0	Linolenic acid (C18:3 Δ9,12,15）	0.999919	0.00811101
c100219.graph_c0	Linolenic acid (C18:3 Δ9,12,15）	0.999894	0.00927562
c100246.graph_c0	Linolenic acid (C18:3 Δ9,12,15）	0.999999	0.000736374
c100542.graph_c0	Linolenic acid (C18:3 Δ9,12,15）	0.999926	0.00772087
c100665.graph_c0	Linolenic acid (C18:3 Δ9,12,15）	-0.999963	0.00550957
c100699.graph_c0	Linolenic acid (C18:3 Δ9,12,15）	0.9999	0.00899885
c100779.graph_c3	Linolenic acid (C18:3 Δ9,12,15）	0.999999	0.000933042
c100833.graph_c0	Linolenic acid (C18:3 Δ9,12,15）	1	0.000487033
c101093.graph_c0	Linolenic acid (C18:3 Δ9,12,15）	0.999997	0.00166186
c101203.graph_c0	Linolenic acid (C18:3 Δ9,12,15）	0.999957	0.00589708
c101454.graph_c0	Linolenic acid (C18:3 Δ9,12,15）	0.999884	0.00969297
c101686.graph_c0	Linolenic acid (C18:3 Δ9,12,15）	0.999909	0.0085665
c101692.graph_c0	Linolenic acid (C18:3 Δ9,12,15）	0.999977	0.0042881
c101936.graph_c0	Linolenic acid (C18:3 Δ9,12,15）	-0.999933	0.00734814
c101970.graph_c0	Linolenic acid (C18:3 Δ9,12,15）	0.999997	0.0016726
c102097.graph_c0	Linolenic acid (C18:3 Δ9,12,15）	0.999999	0.000890714
c102357.graph_c0	Linolenic acid (C18:3 Δ9,12,15）	0.999997	0.00160229
c102460.graph_c0	Linolenic acid (C18:3 Δ9,12,15）	0.999926	0.00772366
c102591.graph_c0	Linolenic acid (C18:3 Δ9,12,15）	-0.999914	0.00833647
c102832.graph_c0	Linolenic acid (C18:3 Δ9,12,15）	0.999906	0.00874008
c39206.graph_c0	Linolenic acid (C18:3 Δ9,12,15）	0.99995	0.00638819
c47327.graph_c0	Linolenic acid (C18:3 Δ9,12,15）	0.999994	0.00212716
c47398.graph_c0	Linolenic acid (C18:3 Δ9,12,15）	-0.999884	0.00968541
c49332.graph_c0	Linolenic acid (C18:3 Δ9,12,15）	0.999951	0.00629215
c51339.graph_c0	Linolenic acid (C18:3 Δ9,12,15）	0.999962	0.00558222
c53058.graph_c0	Linolenic acid (C18:3 Δ9,12,15）	-0.99998	0.00404465
c53071.graph_c0	Linolenic acid (C18:3 Δ9,12,15）	0.999993	0.00235965
c53464.graph_c0	Linolenic acid (C18:3 Δ9,12,15）	0.999908	0.00864248
c56993.graph_c0	Linolenic acid (C18:3 Δ9,12,15）	0.999967	0.00515765
c58530.graph_c0	Linolenic acid (C18:3 Δ9,12,15）	0.999906	0.00872108
c59708.graph_c0	Linolenic acid (C18:3 Δ9,12,15）	0.999993	0.00235989
c60106.graph_c0	Linolenic acid (C18:3 Δ9,12,15）	0.999931	0.00747266
c61159.graph_c0	Linolenic acid (C18:3 Δ9,12,15）	0.999967	0.00519915
c61690.graph_c0	Linolenic acid (C18:3 Δ9,12,15）	0.999906	0.0087429
c62755.graph_c0	Linolenic acid (C18:3 Δ9,12,15）	0.999895	0.00924077
c64016.graph_c0	Linolenic acid (C18:3 Δ9,12,15）	0.999938	0.00711332
c67595.graph_c0	Linolenic acid (C18:3 Δ9,12,15）	-0.999905	0.00877662
c67689.graph_c0	Linolenic acid (C18:3 Δ9,12,15）	0.999989	0.00302429
c69336.graph_c0	Linolenic acid (C18:3 Δ9,12,15）	0.999898	0.00907226
c69491.graph_c0	Linolenic acid (C18:3 Δ9,12,15）	0.999933	0.00739386
c72214.graph_c0	Linolenic acid (C18:3 Δ9,12,15）	0.999981	0.00391025
c72479.graph_c0	Linolenic acid (C18:3 Δ9,12,15）	0.999998	0.00129523
c72670.graph_c0	Linolenic acid (C18:3 Δ9,12,15）	0.999963	0.0054728
c72884.graph_c0	Linolenic acid (C18:3 Δ9,12,15）	0.999969	0.00498533
c74006.graph_c1	Linolenic acid (C18:3 Δ9,12,15）	0.999993	0.0023482
c74925.graph_c0	Linolenic acid (C18:3 Δ9,12,15）	-0.999896	0.00918442
c75815.graph_c0	Linolenic acid (C18:3 Δ9,12,15）	-0.999998	0.00121197
c76841.graph_c0	Linolenic acid (C18:3 Δ9,12,15）	0.999977	0.00433987
c77305.graph_c0	Linolenic acid (C18:3 Δ9,12,15）	0.999961	0.00564575
c77351.graph_c0	Linolenic acid (C18:3 Δ9,12,15）	0.999977	0.00435589
c78541.graph_c0	Linolenic acid (C18:3 Δ9,12,15）	0.99999	0.00290882
c79611.graph_c0	Linolenic acid (C18:3 Δ9,12,15）	0.999996	0.00190016
c79731.graph_c0	Linolenic acid (C18:3 Δ9,12,15）	0.999983	0.00367206
c80071.graph_c0	Linolenic acid (C18:3 Δ9,12,15）	1	0.000281362
c80331.graph_c0	Linolenic acid (C18:3 Δ9,12,15）	-0.99999	0.00288809
c80573.graph_c0	Linolenic acid (C18:3 Δ9,12,15）	0.999886	0.0096251
c81507.graph_c0	Linolenic acid (C18:3 Δ9,12,15）	-0.999978	0.0042582
c81581.graph_c0	Linolenic acid (C18:3 Δ9,12,15）	0.999911	0.00848992
c81974.graph_c0	Linolenic acid (C18:3 Δ9,12,15）	-0.999997	0.00144313
c82375.graph_c0	Linolenic acid (C18:3 Δ9,12,15）	0.999961	0.00562718
c82809.graph_c0	Linolenic acid (C18:3 Δ9,12,15）	0.999903	0.00887073
c82877.graph_c0	Linolenic acid (C18:3 Δ9,12,15）	1	0.000271607
c83317.graph_c0	Linolenic acid (C18:3 Δ9,12,15）	0.999906	0.00874008
c83403.graph_c0	Linolenic acid (C18:3 Δ9,12,15）	0.999968	0.00509495
c83446.graph_c0	Linolenic acid (C18:3 Δ9,12,15）	0.999966	0.00524294
c83467.graph_c0	Linolenic acid (C18:3 Δ9,12,15）	0.999924	0.00785454
c83473.graph_c1	Linolenic acid (C18:3 Δ9,12,15）	0.999956	0.00595645
c84049.graph_c0	Linolenic acid (C18:3 Δ9,12,15）	0.999925	0.00780589
c84086.graph_c0	Linolenic acid (C18:3 Δ9,12,15）	0.999917	0.00821783
c84136.graph_c0	Linolenic acid (C18:3 Δ9,12,15）	0.999981	0.00388622
c84336.graph_c0	Linolenic acid (C18:3 Δ9,12,15）	0.999992	0.00253246
c84531.graph_c0	Linolenic acid (C18:3 Δ9,12,15）	0.999973	0.00471819
c84580.graph_c0	Linolenic acid (C18:3 Δ9,12,15）	0.999998	0.00125738
c84952.graph_c0	Linolenic acid (C18:3 Δ9,12,15）	0.999985	0.00342922
c84996.graph_c0	Linolenic acid (C18:3 Δ9,12,15）	0.999883	0.00975449
c85031.graph_c0	Linolenic acid (C18:3 Δ9,12,15）	0.999967	0.00514778
c85174.graph_c0	Linolenic acid (C18:3 Δ9,12,15）	0.999995	0.00207611
c85774.graph_c0	Linolenic acid (C18:3 Δ9,12,15）	0.999971	0.00484786
c85775.graph_c0	Linolenic acid (C18:3 Δ9,12,15）	0.999944	0.00671653
c85923.graph_c0	Linolenic acid (C18:3 Δ9,12,15）	0.999986	0.00338743
c86258.graph_c0	Linolenic acid (C18:3 Δ9,12,15）	0.99998	0.0040737
c86281.graph_c0	Linolenic acid (C18:3 Δ9,12,15）	0.999961	0.00559152
c86292.graph_c0	Linolenic acid (C18:3 Δ9,12,15）	1	0.000492446
c86471.graph_c0	Linolenic acid (C18:3 Δ9,12,15）	0.999962	0.00555233
c86598.graph_c0	Linolenic acid (C18:3 Δ9,12,15）	0.999997	0.00164507
c86835.graph_c0	Linolenic acid (C18:3 Δ9,12,15）	0.999931	0.00747239
c87072.graph_c0	Linolenic acid (C18:3 Δ9,12,15）	0.999986	0.00342354
c87133.graph_c0	Linolenic acid (C18:3 Δ9,12,15）	0.99989	0.00943919
c87523.graph_c0	Linolenic acid (C18:3 Δ9,12,15）	0.999991	0.00274755
c87690.graph_c0	Linolenic acid (C18:3 Δ9,12,15）	0.999916	0.00825253
c87715.graph_c0	Linolenic acid (C18:3 Δ9,12,15）	0.999998	0.00130163
c88081.graph_c0	Linolenic acid (C18:3 Δ9,12,15）	0.999922	0.00795603
c88106.graph_c0	Linolenic acid (C18:3 Δ9,12,15）	0.99996	0.00570604
c88203.graph_c0	Linolenic acid (C18:3 Δ9,12,15）	0.999944	0.00671773
c88227.graph_c0	Linolenic acid (C18:3 Δ9,12,15）	0.999989	0.00294356
c88308.graph_c0	Linolenic acid (C18:3 Δ9,12,15）	0.999916	0.0082459
c88600.graph_c0	Linolenic acid (C18:3 Δ9,12,15）	1	0.00038901
c88754.graph_c0	Linolenic acid (C18:3 Δ9,12,15）	0.999999	0.000926538
c88925.graph_c0	Linolenic acid (C18:3 Δ9,12,15）	0.999991	0.00271071
c88961.graph_c0	Linolenic acid (C18:3 Δ9,12,15）	-0.999877	0.00999709
c89148.graph_c0	Linolenic acid (C18:3 Δ9,12,15）	0.999937	0.00716206
c89490.graph_c0	Linolenic acid (C18:3 Δ9,12,15）	0.999992	0.00253053
c89969.graph_c0	Linolenic acid (C18:3 Δ9,12,15）	0.999963	0.00551214
c90102.graph_c0	Linolenic acid (C18:3 Δ9,12,15）	0.999973	0.00466724
c90315.graph_c0	Linolenic acid (C18:3 Δ9,12,15）	0.999995	0.00195635
c90349.graph_c1	Linolenic acid (C18:3 Δ9,12,15）	0.999982	0.00381896
c90699.graph_c0	Linolenic acid (C18:3 Δ9,12,15）	0.999959	0.00579953
c90773.graph_c0	Linolenic acid (C18:3 Δ9,12,15）	0.999945	0.00664662
c91289.graph_c0	Linolenic acid (C18:3 Δ9,12,15）	0.999902	0.00890771
c91418.graph_c0	Linolenic acid (C18:3 Δ9,12,15）	1	0.00020317
c91466.graph_c0	Linolenic acid (C18:3 Δ9,12,15）	0.999882	0.00976038
c91505.graph_c0	Linolenic acid (C18:3 Δ9,12,15）	0.999916	0.00827389
c91600.graph_c0	Linolenic acid (C18:3 Δ9,12,15）	0.999932	0.00743054
c91614.graph_c0	Linolenic acid (C18:3 Δ9,12,15）	0.999957	0.00593081
c91644.graph_c0	Linolenic acid (C18:3 Δ9,12,15）	0.999941	0.00691688
c91746.graph_c0	Linolenic acid (C18:3 Δ9,12,15）	0.999999	0.000900189
c91821.graph_c0	Linolenic acid (C18:3 Δ9,12,15）	0.999899	0.00905697
c91878.graph_c0	Linolenic acid (C18:3 Δ9,12,15）	0.999995	0.00210073
c91983.graph_c0	Linolenic acid (C18:3 Δ9,12,15）	-0.999908	0.00864744
c92055.graph_c0	Linolenic acid (C18:3 Δ9,12,15）	0.999989	0.00294882
c92319.graph_c0	Linolenic acid (C18:3 Δ9,12,15）	-0.999985	0.00347025
c92416.graph_c0	Linolenic acid (C18:3 Δ9,12,15）	0.999995	0.00201709
c92612.graph_c0	Linolenic acid (C18:3 Δ9,12,15）	-0.999987	0.00323222
c92671.graph_c0	Linolenic acid (C18:3 Δ9,12,15）	0.999924	0.00783282
c92758.graph_c0	Linolenic acid (C18:3 Δ9,12,15）	0.999927	0.00767984
c92760.graph_c0	Linolenic acid (C18:3 Δ9,12,15）	0.999906	0.00874934
c92999.graph_c0	Linolenic acid (C18:3 Δ9,12,15）	0.999985	0.00351384
c93097.graph_c1	Linolenic acid (C18:3 Δ9,12,15）	0.999993	0.00244191
c93429.graph_c0	Linolenic acid (C18:3 Δ9,12,15）	0.999989	0.00301295
c93495.graph_c0	Linolenic acid (C18:3 Δ9,12,15）	-0.999911	0.00848396
c93559.graph_c0	Linolenic acid (C18:3 Δ9,12,15）	0.999955	0.00601412
c93673.graph_c0	Linolenic acid (C18:3 Δ9,12,15）	0.999987	0.0031862
c93723.graph_c0	Linolenic acid (C18:3 Δ9,12,15）	1	0.000617498
c94112.graph_c0	Linolenic acid (C18:3 Δ9,12,15）	0.999888	0.00954711
c94225.graph_c0	Linolenic acid (C18:3 Δ9,12,15）	0.999994	0.00223875
c94342.graph_c0	Linolenic acid (C18:3 Δ9,12,15）	0.999966	0.00524345
c94382.graph_c0	Linolenic acid (C18:3 Δ9,12,15）	0.999999	0.000664667
c94626.graph_c0	Linolenic acid (C18:3 Δ9,12,15）	0.999923	0.00790497
c94712.graph_c0	Linolenic acid (C18:3 Δ9,12,15）	0.99989	0.0094296
c94773.graph_c0	Linolenic acid (C18:3 Δ9,12,15）	0.999901	0.00894385
c94786.graph_c0	Linolenic acid (C18:3 Δ9,12,15）	0.999889	0.00947142
c94841.graph_c0	Linolenic acid (C18:3 Δ9,12,15）	0.999918	0.00815142
c95015.graph_c0	Linolenic acid (C18:3 Δ9,12,15）	-0.999957	0.00593795
c95213.graph_c0	Linolenic acid (C18:3 Δ9,12,15）	0.999963	0.00548127
c95386.graph_c0	Linolenic acid (C18:3 Δ9,12,15）	-0.999903	0.0088639
c95551.graph_c0	Linolenic acid (C18:3 Δ9,12,15）	0.999995	0.00202094
c95695.graph_c0	Linolenic acid (C18:3 Δ9,12,15）	1	0.000392069
c95714.graph_c0	Linolenic acid (C18:3 Δ9,12,15）	0.999901	0.00893617
c96153.graph_c0	Linolenic acid (C18:3 Δ9,12,15）	0.999883	0.00975758
c96169.graph_c0	Linolenic acid (C18:3 Δ9,12,15）	0.999925	0.00779276
c96490.graph_c0	Linolenic acid (C18:3 Δ9,12,15）	0.999985	0.0035215
c96532.graph_c0	Linolenic acid (C18:3 Δ9,12,15）	0.999954	0.00613227
c96625.graph_c0	Linolenic acid (C18:3 Δ9,12,15）	0.999982	0.00384057
c96934.graph_c0	Linolenic acid (C18:3 Δ9,12,15）	-0.999982	0.0037942
c97041.graph_c0	Linolenic acid (C18:3 Δ9,12,15）	0.999995	0.00198953
c97119.graph_c0	Linolenic acid (C18:3 Δ9,12,15）	0.999999	0.0010885
c97181.graph_c0	Linolenic acid (C18:3 Δ9,12,15）	-0.99999	0.00285284
c97246.graph_c0	Linolenic acid (C18:3 Δ9,12,15）	0.999988	0.00312043
c97306.graph_c0	Linolenic acid (C18:3 Δ9,12,15）	0.999882	0.00976774
c97410.graph_c0	Linolenic acid (C18:3 Δ9,12,15）	0.999991	0.00270273
c97463.graph_c1	Linolenic acid (C18:3 Δ9,12,15）	0.999911	0.00851432
c97855.graph_c0	Linolenic acid (C18:3 Δ9,12,15）	0.999995	0.00200233
c97881.graph_c0	Linolenic acid (C18:3 Δ9,12,15）	0.999925	0.00778114
c97913.graph_c0	Linolenic acid (C18:3 Δ9,12,15）	1	0.000576489
c97943.graph_c0	Linolenic acid (C18:3 Δ9,12,15）	0.999994	0.00218566
c98196.graph_c0	Linolenic acid (C18:3 Δ9,12,15）	0.999973	0.00471693
c98229.graph_c0	Linolenic acid (C18:3 Δ9,12,15）	1	0.000530279
c98340.graph_c0	Linolenic acid (C18:3 Δ9,12,15）	1	0.000424622
c98598.graph_c0	Linolenic acid (C18:3 Δ9,12,15）	1	0.000360726
c98665.graph_c0	Linolenic acid (C18:3 Δ9,12,15）	0.999932	0.00742222
c98753.graph_c1	Linolenic acid (C18:3 Δ9,12,15）	0.999994	0.00214633
c99057.graph_c0	Linolenic acid (C18:3 Δ9,12,15）	-0.999996	0.00173611
c99091.graph_c0	Linolenic acid (C18:3 Δ9,12,15）	0.999998	0.00135826
c99105.graph_c0	Linolenic acid (C18:3 Δ9,12,15）	0.999995	0.00205277
c99241.graph_c0	Linolenic acid (C18:3 Δ9,12,15）	0.999878	0.00992817
c99472.graph_c0	Linolenic acid (C18:3 Δ9,12,15）	0.999975	0.00449972
c99635.graph_c0	Linolenic acid (C18:3 Δ9,12,15）	0.999988	0.00316523
c99772.graph_c0	Linolenic acid (C18:3 Δ9,12,15）	0.99993	0.0075397
c100097.graph_c0	Oil content of kernels（%）	-0.99999	0.00287336
c100119.graph_c1	Oil content of kernels（%）	-0.999925	0.00781928
c100163.graph_c0	Oil content of kernels（%）	-0.999988	0.00310277
c100496.graph_c0	Oil content of kernels（%）	-0.999987	0.00323248
c100503.graph_c0	Oil content of kernels（%）	-0.999949	0.00641786
c101396.graph_c0	Oil content of kernels（%）	-0.999892	0.00936243
c101663.graph_c0	Oil content of kernels（%）	0.999955	0.0060711
c102702.graph_c0	Oil content of kernels（%）	-0.999973	0.00466204
c39009.graph_c0	Oil content of kernels（%）	0.999942	0.00687226
c46603.graph_c0	Oil content of kernels（%）	-0.999973	0.00463792
c50692.graph_c0	Oil content of kernels（%）	-1	0.00028069
c51892.graph_c0	Oil content of kernels（%）	0.999947	0.00657693
c53630.graph_c0	Oil content of kernels（%）	-0.999886	0.00960945
c62280.graph_c0	Oil content of kernels（%）	-0.999996	0.00184099
c65759.graph_c0	Oil content of kernels（%）	0.999962	0.00556923
c68611.graph_c0	Oil content of kernels（%）	0.99991	0.00853247
c72442.graph_c0	Oil content of kernels（%）	-1	0.000103344
c72450.graph_c0	Oil content of kernels（%）	-0.999993	0.00237912
c72769.graph_c0	Oil content of kernels（%）	-0.999979	0.00408983
c72954.graph_c0	Oil content of kernels（%）	-0.999922	0.00792652
c75929.graph_c0	Oil content of kernels（%）	-0.999945	0.00667098
c75967.graph_c0	Oil content of kernels（%）	-0.999974	0.00456192
c76629.graph_c0	Oil content of kernels（%）	-0.999893	0.00929342
c76874.graph_c0	Oil content of kernels（%）	0.999989	0.0030395
c76984.graph_c0	Oil content of kernels（%）	0.999992	0.00257894
c77602.graph_c0	Oil content of kernels（%）	-0.999963	0.00549464
c79316.graph_c0	Oil content of kernels（%）	-0.999993	0.00240599
c79639.graph_c0	Oil content of kernels（%）	0.999948	0.00646475
c81218.graph_c0	Oil content of kernels（%）	-0.999916	0.00824905
c81613.graph_c0	Oil content of kernels（%）	-0.999999	0.000832112
c82201.graph_c0	Oil content of kernels（%）	0.999948	0.006518
c82313.graph_c0	Oil content of kernels（%）	-0.999966	0.00521171
c82346.graph_c0	Oil content of kernels（%）	0.999992	0.00248995
c82438.graph_c0	Oil content of kernels（%）	-0.999981	0.0039382
c82471.graph_c0	Oil content of kernels（%）	-0.999976	0.00445021
c82492.graph_c0	Oil content of kernels（%）	-0.999877	0.009968
c83892.graph_c0	Oil content of kernels（%）	-0.999997	0.00164881
c84329.graph_c0	Oil content of kernels（%）	0.999982	0.00385876
c84592.graph_c0	Oil content of kernels（%）	-0.999949	0.00640315
c85074.graph_c0	Oil content of kernels（%）	-0.999995	0.00192354
c86755.graph_c0	Oil content of kernels（%）	-0.999958	0.00580588
c88971.graph_c0	Oil content of kernels（%）	-0.999926	0.0077681
c89385.graph_c0	Oil content of kernels（%）	0.999954	0.00613057
c89996.graph_c0	Oil content of kernels（%）	-0.999954	0.00609539
c90314.graph_c0	Oil content of kernels（%）	-1	4.5273e-05
c90419.graph_c0	Oil content of kernels（%）	0.999998	0.00129662
c90728.graph_c0	Oil content of kernels（%）	-0.999982	0.00377595
c90786.graph_c0	Oil content of kernels（%）	-0.999887	0.00958885
c91245.graph_c0	Oil content of kernels（%）	0.999879	0.00990798
c91549.graph_c0	Oil content of kernels（%）	-0.999892	0.00936441
c91755.graph_c0	Oil content of kernels（%）	-0.999921	0.0080142
c91968.graph_c0	Oil content of kernels（%）	-0.999944	0.00674147
c93272.graph_c0	Oil content of kernels（%）	-0.999998	0.00142214
c93315.graph_c0	Oil content of kernels（%）	-0.999896	0.00919965
c93392.graph_c0	Oil content of kernels（%）	-0.999993	0.00240599
c93486.graph_c0	Oil content of kernels（%）	0.999883	0.00973551
c93731.graph_c0	Oil content of kernels（%）	-0.999983	0.00372414
c94598.graph_c0	Oil content of kernels（%）	-0.999904	0.00882148
c95040.graph_c0	Oil content of kernels（%）	-0.999958	0.00586437
c95088.graph_c0	Oil content of kernels（%）	-0.999927	0.00767123
c95179.graph_c0	Oil content of kernels（%）	-0.999922	0.00793834
c95192.graph_c0	Oil content of kernels（%）	-0.99993	0.00752793
c95309.graph_c0	Oil content of kernels（%）	-0.9999	0.00900885
c95440.graph_c0	Oil content of kernels（%）	-0.9999	0.00899107
c95523.graph_c0	Oil content of kernels（%）	-0.999968	0.00506393
c95567.graph_c0	Oil content of kernels（%）	-0.999991	0.00273801
c95645.graph_c0	Oil content of kernels（%）	-0.999908	0.00863596
c95688.graph_c0	Oil content of kernels（%）	0.999905	0.00878604
c96229.graph_c1	Oil content of kernels（%）	-0.999934	0.00731841
c96437.graph_c0	Oil content of kernels（%）	-0.999922	0.0079739
c96536.graph_c1	Oil content of kernels（%）	-0.999884	0.00971742
c96868.graph_c0	Oil content of kernels（%）	-0.999973	0.00466204
c97157.graph_c1	Oil content of kernels（%）	-0.999973	0.00466204
c97224.graph_c0	Oil content of kernels（%）	-0.999957	0.00589076
c97479.graph_c0	Oil content of kernels（%）	-0.999988	0.00314596
c97547.graph_c0	Oil content of kernels（%）	-0.999897	0.00914796
c98018.graph_c0	Oil content of kernels（%）	0.999999	0.000786096
c98062.graph_c0	Oil content of kernels（%）	0.999981	0.00387946
c98209.graph_c0	Oil content of kernels（%）	0.999942	0.00688313
c98335.graph_c0	Oil content of kernels（%）	-0.999953	0.00615818
c98621.graph_c1	Oil content of kernels（%）	-0.999877	0.00999459
c98660.graph_c0	Oil content of kernels（%）	-0.999959	0.00575055
c99024.graph_c0	Oil content of kernels（%）	0.999908	0.00861622
c99504.graph_c0	Oil content of kernels（%）	-0.999971	0.00481569
c99963.graph_c0	Oil content of kernels（%）	-0.999956	0.00599066
c100312.graph_c1	Oleic acid (C18:1 Δ9）	0.999957	0.00593352
c100736.graph_c0	Oleic acid (C18:1 Δ9）	0.99996	0.00567522
c100823.graph_c0	Oleic acid (C18:1 Δ9）	-0.99999	0.00288551
c100948.graph_c1	Oleic acid (C18:1 Δ9）	-0.99998	0.0040035
c101013.graph_c0	Oleic acid (C18:1 Δ9）	-0.999925	0.00782148
c101016.graph_c0	Oleic acid (C18:1 Δ9）	-0.999966	0.00521279
c101246.graph_c0	Oleic acid (C18:1 Δ9）	-0.999998	0.00136696
c101424.graph_c2	Oleic acid (C18:1 Δ9）	-0.999999	0.00093383
c101531.graph_c0	Oleic acid (C18:1 Δ9）	-0.999893	0.00930216
c101605.graph_c0	Oleic acid (C18:1 Δ9）	-0.999894	0.00924783
c102051.graph_c0	Oleic acid (C18:1 Δ9）	0.999996	0.00182549
c102091.graph_c0	Oleic acid (C18:1 Δ9）	-0.999973	0.00467459
c102175.graph_c0	Oleic acid (C18:1 Δ9）	0.999969	0.00503611
c102255.graph_c0	Oleic acid (C18:1 Δ9）	0.999992	0.002571
c102308.graph_c0	Oleic acid (C18:1 Δ9）	0.999915	0.00828015
c102399.graph_c0	Oleic acid (C18:1 Δ9）	0.999881	0.00982661
c38956.graph_c0	Oleic acid (C18:1 Δ9）	0.999893	0.00930216
c41710.graph_c0	Oleic acid (C18:1 Δ9）	-0.999887	0.00956709
c42108.graph_c0	Oleic acid (C18:1 Δ9）	0.999999	0.00102378
c60515.graph_c0	Oleic acid (C18:1 Δ9）	0.999932	0.00739734
c67118.graph_c0	Oleic acid (C18:1 Δ9）	0.999998	0.00120804
c69193.graph_c0	Oleic acid (C18:1 Δ9）	0.999911	0.00851148
c69350.graph_c0	Oleic acid (C18:1 Δ9）	0.999946	0.00661232
c72536.graph_c0	Oleic acid (C18:1 Δ9）	0.99999	0.00287229
c72936.graph_c0	Oleic acid (C18:1 Δ9）	0.999999	0.000685689
c77743.graph_c0	Oleic acid (C18:1 Δ9）	0.999974	0.00455405
c78651.graph_c0	Oleic acid (C18:1 Δ9）	-1	0.000503944
c82018.graph_c0	Oleic acid (C18:1 Δ9）	-0.999987	0.00321789
c82118.graph_c0	Oleic acid (C18:1 Δ9）	1	0.000299231
c83375.graph_c0	Oleic acid (C18:1 Δ9）	1	0.000144902
c83659.graph_c0	Oleic acid (C18:1 Δ9）	0.999972	0.00473299
c83801.graph_c0	Oleic acid (C18:1 Δ9）	0.999929	0.00759578
c83920.graph_c0	Oleic acid (C18:1 Δ9）	0.999989	0.00303412
c84180.graph_c0	Oleic acid (C18:1 Δ9）	-0.999945	0.00667035
c84585.graph_c0	Oleic acid (C18:1 Δ9）	-0.999999	0.00093383
c85189.graph_c0	Oleic acid (C18:1 Δ9）	1	0.000135836
c85663.graph_c0	Oleic acid (C18:1 Δ9）	-0.999986	0.00334329
c86114.graph_c0	Oleic acid (C18:1 Δ9）	0.999964	0.00537602
c86532.graph_c0	Oleic acid (C18:1 Δ9）	0.999928	0.00763667
c89091.graph_c0	Oleic acid (C18:1 Δ9）	-1	0.000512276
c89824.graph_c0	Oleic acid (C18:1 Δ9）	-0.999976	0.00442371
c89921.graph_c0	Oleic acid (C18:1 Δ9）	0.999915	0.0083248
c89930.graph_c0	Oleic acid (C18:1 Δ9）	0.999931	0.00749298
c90096.graph_c0	Oleic acid (C18:1 Δ9）	-0.999983	0.00375687
c90332.graph_c0	Oleic acid (C18:1 Δ9）	0.999986	0.00333763
c91085.graph_c0	Oleic acid (C18:1 Δ9）	-0.999913	0.00841759
c91156.graph_c0	Oleic acid (C18:1 Δ9）	0.999909	0.00860605
c91548.graph_c0	Oleic acid (C18:1 Δ9）	0.999973	0.00469183
c91820.graph_c0	Oleic acid (C18:1 Δ9）	-0.999927	0.00767649
c92711.graph_c0	Oleic acid (C18:1 Δ9）	-0.999984	0.00358481
c92796.graph_c0	Oleic acid (C18:1 Δ9）	0.999956	0.00594307
c92914.graph_c0	Oleic acid (C18:1 Δ9）	-0.999988	0.00305965
c93437.graph_c0	Oleic acid (C18:1 Δ9）	0.999906	0.00872608
c93678.graph_c0	Oleic acid (C18:1 Δ9）	0.999998	0.00136673
c94898.graph_c0	Oleic acid (C18:1 Δ9）	0.999967	0.00514596
c95390.graph_c0	Oleic acid (C18:1 Δ9）	-1	0.000495136
c95807.graph_c0	Oleic acid (C18:1 Δ9）	0.999987	0.0032102
c95932.graph_c0	Oleic acid (C18:1 Δ9）	0.999967	0.00514284
c96559.graph_c0	Oleic acid (C18:1 Δ9）	0.99995	0.00637766
c96589.graph_c1	Oleic acid (C18:1 Δ9）	-0.999944	0.00672264
c96618.graph_c0	Oleic acid (C18:1 Δ9）	-0.999984	0.00354675
c96801.graph_c0	Oleic acid (C18:1 Δ9）	0.999905	0.00875507
c97166.graph_c0	Oleic acid (C18:1 Δ9）	0.999997	0.00159326
c97875.graph_c0	Oleic acid (C18:1 Δ9）	-0.999994	0.0022121
c98388.graph_c0	Oleic acid (C18:1 Δ9）	-0.999999	0.00102879
c99494.graph_c0	Oleic acid (C18:1 Δ9）	0.999991	0.00263388
c99828.graph_c0	Oleic acid (C18:1 Δ9）	0.999997	0.00154219
c99904.graph_c0	Oleic acid (C18:1 Δ9）	0.999909	0.00860336
c100139.graph_c0	Palmitirc acid (C16:0)	-0.999936	0.00719204
c100257.graph_c0	Palmitirc acid (C16:0)	-0.999935	0.00726392
c100579.graph_c0	Palmitirc acid (C16:0)	0.999959	0.00576182
c100599.graph_c0	Palmitirc acid (C16:0)	0.999904	0.00882445
c100809.graph_c0	Palmitirc acid (C16:0)	0.999915	0.0083199
c100822.graph_c0	Palmitirc acid (C16:0)	0.99995	0.0063893
c101129.graph_c0	Palmitirc acid (C16:0)	0.999936	0.00717465
c101240.graph_c0	Palmitirc acid (C16:0)	0.999997	0.00143757
c101283.graph_c0	Palmitirc acid (C16:0)	0.999979	0.0041284
c101683.graph_c0	Palmitirc acid (C16:0)	0.999946	0.00659945
c101895.graph_c0	Palmitirc acid (C16:0)	0.999966	0.00522565
c102024.graph_c1	Palmitirc acid (C16:0)	0.999929	0.00756793
c102065.graph_c0	Palmitirc acid (C16:0)	0.999983	0.00373136
c102142.graph_c2	Palmitirc acid (C16:0)	0.999973	0.00470224
c102249.graph_c0	Palmitirc acid (C16:0)	-0.999954	0.00610094
c38940.graph_c0	Palmitirc acid (C16:0)	-0.999886	0.00960167
c40983.graph_c0	Palmitirc acid (C16:0)	0.999896	0.00919638
c41625.graph_c0	Palmitirc acid (C16:0)	0.999955	0.00603502
c47050.graph_c0	Palmitirc acid (C16:0)	-0.999954	0.00609084
c47522.graph_c0	Palmitirc acid (C16:0)	0.999887	0.00957514
c51275.graph_c0	Palmitirc acid (C16:0)	0.999914	0.00835955
c60934.graph_c0	Palmitirc acid (C16:0)	1	0.00051191
c61602.graph_c0	Palmitirc acid (C16:0)	0.999994	0.00216967
c61795.graph_c0	Palmitirc acid (C16:0)	-0.999906	0.00871531
c62564.graph_c0	Palmitirc acid (C16:0)	1	0.000506075
c63438.graph_c0	Palmitirc acid (C16:0)	1	0.000270204
c65384.graph_c0	Palmitirc acid (C16:0)	0.999994	0.00218534
c66779.graph_c0	Palmitirc acid (C16:0)	0.999946	0.00663298
c68286.graph_c0	Palmitirc acid (C16:0)	-0.999922	0.00797594
c68693.graph_c0	Palmitirc acid (C16:0)	-0.999996	0.00180455
c69084.graph_c0	Palmitirc acid (C16:0)	-0.999989	0.00296068
c72007.graph_c0	Palmitirc acid (C16:0)	0.999984	0.00354481
c72128.graph_c0	Palmitirc acid (C16:0)	0.999961	0.00565116
c72494.graph_c0	Palmitirc acid (C16:0)	0.999993	0.0024406
c72690.graph_c0	Palmitirc acid (C16:0)	0.999966	0.00526442
c72921.graph_c0	Palmitirc acid (C16:0)	-0.99997	0.00489986
c73660.graph_c0	Palmitirc acid (C16:0)	0.999995	0.00206829
c76392.graph_c0	Palmitirc acid (C16:0)	1	0.00027725
c76729.graph_c0	Palmitirc acid (C16:0)	-0.999952	0.00625737
c79863.graph_c0	Palmitirc acid (C16:0)	0.999981	0.00387834
c80154.graph_c0	Palmitirc acid (C16:0)	0.999966	0.00525918
c80448.graph_c0	Palmitirc acid (C16:0)	0.99998	0.00402525
c81546.graph_c0	Palmitirc acid (C16:0)	-0.999999	0.000878822
c81616.graph_c0	Palmitirc acid (C16:0)	0.999996	0.00185421
c82798.graph_c0	Palmitirc acid (C16:0)	0.999904	0.00883938
c83426.graph_c0	Palmitirc acid (C16:0)	-0.999909	0.00857152
c83697.graph_c0	Palmitirc acid (C16:0)	0.999999	0.00100243
c84842.graph_c0	Palmitirc acid (C16:0)	0.999986	0.00336763
c85562.graph_c0	Palmitirc acid (C16:0)	-0.999996	0.00168512
c85943.graph_c0	Palmitirc acid (C16:0)	0.99999	0.00282465
c87141.graph_c0	Palmitirc acid (C16:0)	0.999886	0.00961227
c87153.graph_c0	Palmitirc acid (C16:0)	0.99993	0.00754027
c87645.graph_c0	Palmitirc acid (C16:0)	0.999918	0.0081697
c88294.graph_c0	Palmitirc acid (C16:0)	0.999951	0.0063141
c89798.graph_c0	Palmitirc acid (C16:0)	0.99993	0.0075119
c90058.graph_c0	Palmitirc acid (C16:0)	-0.999879	0.00989659
c90104.graph_c0	Palmitirc acid (C16:0)	0.999934	0.00731135
c90115.graph_c0	Palmitirc acid (C16:0)	0.999877	0.00999406
c90127.graph_c0	Palmitirc acid (C16:0)	0.999962	0.00554347
c90308.graph_c0	Palmitirc acid (C16:0)	0.999947	0.00654753
c90574.graph_c0	Palmitirc acid (C16:0)	0.999999	0.00101902
c90847.graph_c0	Palmitirc acid (C16:0)	0.999928	0.00762693
c91025.graph_c1	Palmitirc acid (C16:0)	1	0.00029302
c92034.graph_c0	Palmitirc acid (C16:0)	1	0.000456061
c93411.graph_c0	Palmitirc acid (C16:0)	-0.999922	0.00793181
c93418.graph_c0	Palmitirc acid (C16:0)	0.999944	0.00671552
c93866.graph_c0	Palmitirc acid (C16:0)	1	2.81997e-05
c94242.graph_c0	Palmitirc acid (C16:0)	0.999986	0.00337044
c94346.graph_c0	Palmitirc acid (C16:0)	0.999909	0.00858496
c94509.graph_c0	Palmitirc acid (C16:0)	0.999892	0.00935463
c94683.graph_c0	Palmitirc acid (C16:0)	0.999992	0.00251896
c94860.graph_c0	Palmitirc acid (C16:0)	0.999877	0.00998008
c94971.graph_c0	Palmitirc acid (C16:0)	0.999998	0.00117369
c95192.graph_c1	Palmitirc acid (C16:0)	0.999975	0.00447359
c95197.graph_c0	Palmitirc acid (C16:0)	-0.999965	0.00533011
c95763.graph_c0	Palmitirc acid (C16:0)	0.999885	0.00965911
c95768.graph_c0	Palmitirc acid (C16:0)	0.999902	0.00889217
c95796.graph_c0	Palmitirc acid (C16:0)	0.999985	0.00353455
c95885.graph_c0	Palmitirc acid (C16:0)	0.999987	0.00324598
c96329.graph_c0	Palmitirc acid (C16:0)	0.999998	0.00119908
c96339.graph_c0	Palmitirc acid (C16:0)	0.999997	0.00157915
c96844.graph_c0	Palmitirc acid (C16:0)	0.999888	0.00951744
c96861.graph_c0	Palmitirc acid (C16:0)	0.999986	0.0033192
c96874.graph_c0	Palmitirc acid (C16:0)	0.999997	0.00167946
c96928.graph_c0	Palmitirc acid (C16:0)	0.999971	0.00484929
c97614.graph_c1	Palmitirc acid (C16:0)	-0.999935	0.00728164
c97732.graph_c1	Palmitirc acid (C16:0)	0.999988	0.0030872
c97932.graph_c0	Palmitirc acid (C16:0)	0.999933	0.00736552
c98422.graph_c1	Palmitirc acid (C16:0)	0.999922	0.00796934
c98983.graph_c0	Palmitirc acid (C16:0)	0.999969	0.00498367
c99089.graph_c0	Palmitirc acid (C16:0)	1	0.000597005
c99428.graph_c0	Palmitirc acid (C16:0)	0.999899	0.00905306
c99573.graph_c0	Palmitirc acid (C16:0)	0.999992	0.00254557
c99605.graph_c0	Palmitirc acid (C16:0)	0.999945	0.00667362
c99682.graph_c0	Palmitirc acid (C16:0)	0.999968	0.00508302
c99834.graph_c0	Palmitirc acid (C16:0)	-0.999967	0.00518027
c99972.graph_c0	Palmitirc acid (C16:0)	0.999929	0.00760403
c100096.graph_c0	Sciadonic acid (C20:3 Δ5,11,14）	-1	0
c100129.graph_c1	Sciadonic acid (C20:3 Δ5,11,14）	-0.999931	0.00745772
c100195.graph_c0	Sciadonic acid (C20:3 Δ5,11,14）	-1	0
c100453.graph_c0	Sciadonic acid (C20:3 Δ5,11,14）	-0.999913	0.00841674
c101008.graph_c1	Sciadonic acid (C20:3 Δ5,11,14）	-1	0
c101225.graph_c0	Sciadonic acid (C20:3 Δ5,11,14）	0.999998	0.00138367
c101697.graph_c0	Sciadonic acid (C20:3 Δ5,11,14）	0.999972	0.00472424
c101705.graph_c0	Sciadonic acid (C20:3 Δ5,11,14）	-0.999971	0.00483613
c101877.graph_c0	Sciadonic acid (C20:3 Δ5,11,14）	-0.999939	0.00700726
c102041.graph_c1	Sciadonic acid (C20:3 Δ5,11,14）	-0.999887	0.009553
c102094.graph_c0	Sciadonic acid (C20:3 Δ5,11,14）	-1	0
c102326.graph_c0	Sciadonic acid (C20:3 Δ5,11,14）	0.999997	0.00165316
c102337.graph_c0	Sciadonic acid (C20:3 Δ5,11,14）	-0.999999	0.00106743
c102343.graph_c0	Sciadonic acid (C20:3 Δ5,11,14）	1	0
c102358.graph_c0	Sciadonic acid (C20:3 Δ5,11,14）	1	0
c102364.graph_c0	Sciadonic acid (C20:3 Δ5,11,14）	1	0
c102383.graph_c0	Sciadonic acid (C20:3 Δ5,11,14）	1	0
c102726.graph_c0	Sciadonic acid (C20:3 Δ5,11,14）	1	0
c38822.graph_c0	Sciadonic acid (C20:3 Δ5,11,14）	1	0
c38898.graph_c0	Sciadonic acid (C20:3 Δ5,11,14）	1	0
c39075.graph_c0	Sciadonic acid (C20:3 Δ5,11,14）	1	0
c43644.graph_c0	Sciadonic acid (C20:3 Δ5,11,14）	1	0
c45094.graph_c0	Sciadonic acid (C20:3 Δ5,11,14）	1	0.000451528
c50408.graph_c0	Sciadonic acid (C20:3 Δ5,11,14）	1	0
c51110.graph_c0	Sciadonic acid (C20:3 Δ5,11,14）	0.999946	0.00664228
c51987.graph_c0	Sciadonic acid (C20:3 Δ5,11,14）	1	0
c55033.graph_c0	Sciadonic acid (C20:3 Δ5,11,14）	1	0
c55866.graph_c0	Sciadonic acid (C20:3 Δ5,11,14）	0.999995	0.00202765
c56281.graph_c0	Sciadonic acid (C20:3 Δ5,11,14）	1	0
c57393.graph_c0	Sciadonic acid (C20:3 Δ5,11,14）	1	0
c60342.graph_c0	Sciadonic acid (C20:3 Δ5,11,14）	1	0
c61269.graph_c0	Sciadonic acid (C20:3 Δ5,11,14）	1	0
c61814.graph_c0	Sciadonic acid (C20:3 Δ5,11,14）	0.999992	0.00247377
c61996.graph_c0	Sciadonic acid (C20:3 Δ5,11,14）	0.999945	0.00669335
c62352.graph_c0	Sciadonic acid (C20:3 Δ5,11,14）	0.999999	0.000882007
c64985.graph_c0	Sciadonic acid (C20:3 Δ5,11,14）	1	0
c65589.graph_c0	Sciadonic acid (C20:3 Δ5,11,14）	0.999901	0.00894333
c67660.graph_c0	Sciadonic acid (C20:3 Δ5,11,14）	0.999998	0.00122425
c68610.graph_c0	Sciadonic acid (C20:3 Δ5,11,14）	0.999999	0.000984755
c68961.graph_c0	Sciadonic acid (C20:3 Δ5,11,14）	0.999964	0.00543168
c70606.graph_c0	Sciadonic acid (C20:3 Δ5,11,14）	0.99996	0.0057131
c72280.graph_c0	Sciadonic acid (C20:3 Δ5,11,14）	0.999997	0.00143762
c72367.graph_c0	Sciadonic acid (C20:3 Δ5,11,14）	0.999943	0.00681468
c72518.graph_c0	Sciadonic acid (C20:3 Δ5,11,14）	0.999919	0.00809247
c76083.graph_c0	Sciadonic acid (C20:3 Δ5,11,14）	-1	0
c76266.graph_c0	Sciadonic acid (C20:3 Δ5,11,14）	1	0
c76548.graph_c0	Sciadonic acid (C20:3 Δ5,11,14）	-0.999885	0.00967169
c77046.graph_c0	Sciadonic acid (C20:3 Δ5,11,14）	1	0
c77630.graph_c0	Sciadonic acid (C20:3 Δ5,11,14）	0.999995	0.00206254
c78216.graph_c0	Sciadonic acid (C20:3 Δ5,11,14）	1	0
c78749.graph_c0	Sciadonic acid (C20:3 Δ5,11,14）	0.999966	0.00523477
c78882.graph_c0	Sciadonic acid (C20:3 Δ5,11,14）	0.999902	0.00890488
c79282.graph_c0	Sciadonic acid (C20:3 Δ5,11,14）	-1	0
c79557.graph_c0	Sciadonic acid (C20:3 Δ5,11,14）	0.999991	0.00264029
c79645.graph_c0	Sciadonic acid (C20:3 Δ5,11,14）	1	0
c79680.graph_c0	Sciadonic acid (C20:3 Δ5,11,14）	0.999998	0.00135795
c79693.graph_c0	Sciadonic acid (C20:3 Δ5,11,14）	0.999957	0.00590646
c81440.graph_c0	Sciadonic acid (C20:3 Δ5,11,14）	1	0
c81445.graph_c0	Sciadonic acid (C20:3 Δ5,11,14）	0.999879	0.00989739
c81543.graph_c0	Sciadonic acid (C20:3 Δ5,11,14）	0.999947	0.00652437
c84028.graph_c0	Sciadonic acid (C20:3 Δ5,11,14）	0.999966	0.00528244
c84170.graph_c1	Sciadonic acid (C20:3 Δ5,11,14）	1	0
c86077.graph_c0	Sciadonic acid (C20:3 Δ5,11,14）	0.999973	0.00469208
c86719.graph_c0	Sciadonic acid (C20:3 Δ5,11,14）	0.999993	0.00237538
c86801.graph_c0	Sciadonic acid (C20:3 Δ5,11,14）	-0.999896	0.00918673
c87220.graph_c0	Sciadonic acid (C20:3 Δ5,11,14）	0.99993	0.00753776
c89374.graph_c0	Sciadonic acid (C20:3 Δ5,11,14）	0.999962	0.00553602
c89966.graph_c0	Sciadonic acid (C20:3 Δ5,11,14）	1	0.000517923
c90134.graph_c0	Sciadonic acid (C20:3 Δ5,11,14）	1	0
c90656.graph_c0	Sciadonic acid (C20:3 Δ5,11,14）	1	0
c90792.graph_c0	Sciadonic acid (C20:3 Δ5,11,14）	0.999977	0.00432408
c90885.graph_c0	Sciadonic acid (C20:3 Δ5,11,14）	0.999884	0.00969475
c91056.graph_c0	Sciadonic acid (C20:3 Δ5,11,14）	-1	0
c91595.graph_c0	Sciadonic acid (C20:3 Δ5,11,14）	1	0
c91930.graph_c0	Sciadonic acid (C20:3 Δ5,11,14）	-1	0
c94280.graph_c0	Sciadonic acid (C20:3 Δ5,11,14）	-0.999995	0.0020963
c94510.graph_c0	Sciadonic acid (C20:3 Δ5,11,14）	0.999954	0.00607999
c94703.graph_c0	Sciadonic acid (C20:3 Δ5,11,14）	-0.99993	0.00751533
c94746.graph_c1	Sciadonic acid (C20:3 Δ5,11,14）	0.999964	0.00541248
c95929.graph_c0	Sciadonic acid (C20:3 Δ5,11,14）	1	0
c96269.graph_c0	Sciadonic acid (C20:3 Δ5,11,14）	-0.999913	0.00841674
c96457.graph_c0	Sciadonic acid (C20:3 Δ5,11,14）	0.999996	0.00189599
c97989.graph_c0	Sciadonic acid (C20:3 Δ5,11,14）	0.999976	0.00438426
c98293.graph_c1	Sciadonic acid (C20:3 Δ5,11,14）	1	0
c98319.graph_c0	Sciadonic acid (C20:3 Δ5,11,14）	-1	0
c98552.graph_c1	Sciadonic acid (C20:3 Δ5,11,14）	0.999881	0.00983394
c99276.graph_c0	Sciadonic acid (C20:3 Δ5,11,14）	0.999907	0.00865954
c99348.graph_c0	Sciadonic acid (C20:3 Δ5,11,14）	0.999979	0.00413181
c99613.graph_c0	Sciadonic acid (C20:3 Δ5,11,14）	-0.999928	0.00765698
c100036.graph_c0	SFA	0.999925	0.00778673
c100146.graph_c1	SFA	0.999983	0.00366644
c100154.graph_c0	SFA	0.999976	0.00440918
c100246.graph_c0	SFA	0.999989	0.00296546
c100408.graph_c0	SFA	0.999903	0.00884484
c100665.graph_c0	SFA	-0.999996	0.00180773
c100779.graph_c3	SFA	0.999973	0.00463488
c100833.graph_c0	SFA	0.999978	0.00418887
c101093.graph_c0	SFA	0.999965	0.0053637
c101203.graph_c0	SFA	0.999886	0.00959892
c101408.graph_c0	SFA	0.999924	0.00783235
c101454.graph_c0	SFA	0.999956	0.00599113
c101518.graph_c0	SFA	0.999895	0.00922713
c101686.graph_c0	SFA	0.999971	0.00486467
c101692.graph_c0	SFA	1	0.000586259
c101970.graph_c0	SFA	0.999964	0.00537444
c102097.graph_c0	SFA	0.99999	0.00281112
c102357.graph_c0	SFA	0.999965	0.00530413
c102460.graph_c0	SFA	0.99998	0.00402183
c102591.graph_c0	SFA	-0.999974	0.00463463
c102832.graph_c0	SFA	0.999969	0.00503824
c38863.graph_c0	SFA	0.999905	0.00879499
c39206.graph_c0	SFA	0.999991	0.00268636
c45544.graph_c0	SFA	0.999909	0.00858237
c47327.graph_c0	SFA	0.999958	0.005829
c49332.graph_c0	SFA	0.999877	0.00999399
c51339.graph_c0	SFA	0.999894	0.00928406
c53058.graph_c0	SFA	-1	0.000342806
c53071.graph_c0	SFA	0.999998	0.00134219
c53464.graph_c0	SFA	0.99997	0.00494064
c56993.graph_c0	SFA	0.999997	0.00145581
c59556.graph_c0	SFA	0.999913	0.00839456
c59708.graph_c0	SFA	0.999955	0.00606172
c59743.graph_c0	SFA	0.999941	0.00693524
c60106.graph_c0	SFA	0.999982	0.00377082
c61159.graph_c0	SFA	0.999997	0.00149731
c62755.graph_c0	SFA	0.999962	0.00553893
c64016.graph_c0	SFA	0.999986	0.00341148
c67272.graph_c0	SFA	0.999932	0.00744274
c67595.graph_c0	SFA	-0.999968	0.00507478
c67689.graph_c0	SFA	0.999999	0.000677548
c69336.graph_c0	SFA	0.999964	0.00537042
c72214.graph_c0	SFA	1	0.000208408
c72479.graph_c0	SFA	0.999969	0.00499707
c72670.graph_c0	SFA	0.999896	0.00917464
c72672.graph_c0	SFA	0.999916	0.0082278
c72835.graph_c0	SFA	0.999932	0.00743415
c72858.graph_c0	SFA	0.999915	0.00828783
c72884.graph_c0	SFA	0.999998	0.00128349
c74006.graph_c1	SFA	0.999955	0.00605004
c74925.graph_c0	SFA	-0.999963	0.00548258
c75815.graph_c0	SFA	-0.999992	0.00248987
c76614.graph_c0	SFA	0.999895	0.00920456
c76775.graph_c0	SFA	0.999901	0.00897543
c76841.graph_c0	SFA	0.99992	0.0080417
c77305.graph_c0	SFA	0.999995	0.00194391
c77351.graph_c0	SFA	0.999999	0.000654048
c78026.graph_c0	SFA	0.999926	0.00774722
c78541.graph_c0	SFA	0.999946	0.00661066
c79611.graph_c0	SFA	0.999961	0.005602
c79731.graph_c0	SFA	1	2.97812e-05
c80071.graph_c0	SFA	0.999986	0.00342048
c80331.graph_c0	SFA	-0.999946	0.00658992
c80512.graph_c0	SFA	0.999942	0.00686795
c80573.graph_c0	SFA	0.999957	0.00592327
c81177.graph_c0	SFA	0.999943	0.00680942
c81507.graph_c0	SFA	-0.999922	0.00796004
c81581.graph_c0	SFA	0.999972	0.00478808
c81974.graph_c0	SFA	-0.999967	0.00514497
c82375.graph_c0	SFA	0.999995	0.00192535
c82809.graph_c0	SFA	0.999967	0.00516889
c82877.graph_c0	SFA	0.999981	0.00397345
c83317.graph_c0	SFA	0.999969	0.00503824
c83403.graph_c0	SFA	0.999998	0.00139311
c83446.graph_c0	SFA	0.999901	0.00894478
c83467.graph_c0	SFA	0.999979	0.0041527
c83473.graph_c1	SFA	0.999885	0.00965829
c83559.graph_c0	SFA	0.999944	0.00673298
c84049.graph_c0	SFA	0.999979	0.00410405
c84086.graph_c0	SFA	0.999975	0.00451599
c84136.graph_c0	SFA	1	0.000184378
c84286.graph_c0	SFA	0.99995	0.00637496
c84336.graph_c0	SFA	0.999952	0.0062343
c84531.graph_c0	SFA	0.999999	0.00101635
c84580.graph_c0	SFA	0.999993	0.00244446
c84741.graph_c0	SFA	0.99995	0.00634316
c84799.graph_c0	SFA	0.999919	0.00811037
c84952.graph_c0	SFA	0.999937	0.00713105
c84996.graph_c0	SFA	0.999955	0.00605265
c85031.graph_c0	SFA	0.999997	0.00144594
c85174.graph_c0	SFA	0.999997	0.00162573
c85774.graph_c0	SFA	0.99991	0.0085497
c85923.graph_c0	SFA	1	0.000314411
c86258.graph_c0	SFA	1	0.000371864
c86281.graph_c0	SFA	0.999893	0.00929336
c86292.graph_c0	SFA	0.999987	0.00320939
c86471.graph_c0	SFA	0.999894	0.00925417
c86598.graph_c0	SFA	0.999965	0.00534691
c86656.graph_c0	SFA	0.999948	0.00647295
c86741.graph_c0	SFA	0.999892	0.00935801
c87072.graph_c0	SFA	1	0.000278301
c87523.graph_c0	SFA	0.999999	0.000954285
c87621.graph_c0	SFA	0.999929	0.00759024
c87664.graph_c0	SFA	0.999914	0.00834802
c87715.graph_c0	SFA	0.999993	0.00240021
c88012.graph_c0	SFA	0.99995	0.0063746
c88106.graph_c0	SFA	0.999995	0.00200421
c88203.graph_c0	SFA	0.999989	0.00301589
c88227.graph_c0	SFA	0.999999	0.000758279
c88246.graph_c0	SFA	0.999896	0.0091786
c88600.graph_c0	SFA	0.999986	0.00331283
c88754.graph_c0	SFA	0.999974	0.00462838
c88925.graph_c0	SFA	0.999999	0.000991124
c89490.graph_c0	SFA	0.999998	0.00117131
c89530.graph_c0	SFA	0.999915	0.00827899
c89648.graph_c0	SFA	0.999899	0.00905051
c89969.graph_c0	SFA	0.999996	0.0018103
c90102.graph_c0	SFA	0.999914	0.00836908
c90315.graph_c0	SFA	0.999996	0.00174549
c90349.graph_c1	SFA	1	0.000117121
c90492.graph_c0	SFA	0.999885	0.00964418
c90699.graph_c0	SFA	0.999995	0.00209769
c91289.graph_c0	SFA	0.999967	0.00520587
c91418.graph_c0	SFA	0.999985	0.00349867
c91484.graph_c0	SFA	0.999896	0.0091618
c91505.graph_c0	SFA	0.999974	0.00457205
c91614.graph_c0	SFA	0.999886	0.00963265
c91644.graph_c0	SFA	0.999987	0.00321505
c91746.graph_c0	SFA	0.99999	0.00280165
c91878.graph_c0	SFA	0.999997	0.00160111
c91983.graph_c0	SFA	-0.99997	0.0049456
c92055.graph_c0	SFA	0.999999	0.000753015
c92184.graph_c0	SFA	0.999881	0.00983918
c92195.graph_c0	SFA	0.999895	0.00920392
c92319.graph_c0	SFA	-0.999937	0.00717209
c92416.graph_c0	SFA	0.99996	0.00571893
c92612.graph_c0	SFA	-0.999941	0.00693406
c92671.graph_c0	SFA	0.999979	0.00413098
c92758.graph_c0	SFA	0.99998	0.00397801
c92999.graph_c0	SFA	0.999936	0.00721568
c93097.graph_c1	SFA	0.999953	0.00614375
c93184.graph_c0	SFA	0.999913	0.00837454
c93429.graph_c0	SFA	0.999944	0.00671479
c93559.graph_c0	SFA	0.999993	0.00231228
c93673.graph_c0	SFA	0.999941	0.00688804
c93723.graph_c0	SFA	0.999977	0.00431934
c93781.graph_c0	SFA	0.999884	0.00970827
c93789.graph_c0	SFA	0.999909	0.0086036
c94112.graph_c0	SFA	0.999958	0.00584527
c94225.graph_c0	SFA	0.999997	0.00146309
c94342.graph_c0	SFA	0.999997	0.00154161
c94382.graph_c0	SFA	0.999976	0.00436651
c94712.graph_c0	SFA	0.99996	0.00572776
c94786.graph_c0	SFA	0.999959	0.00576958
c94841.graph_c0	SFA	0.999976	0.00444958
c95015.graph_c0	SFA	-0.999994	0.00223611
c95213.graph_c0	SFA	0.999896	0.00918311
c95386.graph_c0	SFA	-0.999967	0.00516206
c95551.graph_c0	SFA	0.99996	0.00572278
c95695.graph_c0	SFA	0.999979	0.00409391
c95977.graph_c1	SFA	-0.999917	0.00821168
c96490.graph_c0	SFA	0.999936	0.00722334
c96532.graph_c0	SFA	0.999993	0.00243043
c96625.graph_c0	SFA	0.99993	0.00754241
c96934.graph_c0	SFA	-0.999931	0.00749604
c97041.graph_c0	SFA	0.999996	0.0017123
c97119.graph_c0	SFA	0.999992	0.00261334
c97152.graph_c0	SFA	0.999937	0.00715034
c97181.graph_c0	SFA	-0.999947	0.00655468
c97246.graph_c0	SFA	0.999943	0.00682227
c97410.graph_c0	SFA	0.999949	0.00640457
c97625.graph_c0	SFA	0.999878	0.0099377
c97855.graph_c0	SFA	0.99996	0.00570417
c97881.graph_c0	SFA	0.999979	0.0040793
c97913.graph_c0	SFA	0.999977	0.00427833
c97943.graph_c0	SFA	0.999957	0.0058875
c98052.graph_c0	SFA	0.999929	0.00758243
c98196.graph_c0	SFA	0.999913	0.00841877
c98229.graph_c0	SFA	0.999978	0.00423212
c98340.graph_c0	SFA	0.999987	0.00327722
c98598.graph_c0	SFA	0.99998	0.00406256
c98753.graph_c1	SFA	0.999997	0.0015555
c99057.graph_c0	SFA	-0.999995	0.00196573
c99091.graph_c0	SFA	0.999968	0.0050601
c99105.graph_c0	SFA	0.999997	0.00164907
c99241.graph_c0	SFA	0.999952	0.00622633
c99472.graph_c0	SFA	0.999999	0.000797877
c99588.graph_c0	SFA	-0.999913	0.00841025
c99635.graph_c0	SFA	1	0.000536606
c100096.graph_c0	Stearic acid (C18:0)	-0.999928	0.00761396
c100195.graph_c0	Stearic acid (C18:0)	-0.999928	0.00761396
c100860.graph_c0	Stearic acid (C18:0)	0.999985	0.00345512
c101008.graph_c1	Stearic acid (C18:0)	-0.999928	0.00761396
c101225.graph_c0	Stearic acid (C18:0)	0.9999	0.00899762
c101347.graph_c1	Stearic acid (C18:0)	-0.999924	0.00786493
c101697.graph_c0	Stearic acid (C18:0)	0.99999	0.00288972
c101705.graph_c0	Stearic acid (C18:0)	-0.99999	0.00277783
c102094.graph_c0	Stearic acid (C18:0)	-0.999928	0.00761396
c102326.graph_c0	Stearic acid (C18:0)	0.999894	0.00926711
c102337.graph_c0	Stearic acid (C18:0)	-0.999907	0.00868139
c102343.graph_c0	Stearic acid (C18:0)	0.999928	0.00761396
c102358.graph_c0	Stearic acid (C18:0)	0.999928	0.00761396
c102364.graph_c0	Stearic acid (C18:0)	0.999928	0.00761396
c102383.graph_c0	Stearic acid (C18:0)	0.999928	0.00761396
c102726.graph_c0	Stearic acid (C18:0)	0.999928	0.00761396
c38822.graph_c0	Stearic acid (C18:0)	0.999928	0.00761396
c38898.graph_c0	Stearic acid (C18:0)	0.999928	0.00761396
c39075.graph_c0	Stearic acid (C18:0)	0.999928	0.00761396
c42628.graph_c0	Stearic acid (C18:0)	0.999877	0.00997343
c43644.graph_c0	Stearic acid (C18:0)	0.999928	0.00761396
c45094.graph_c0	Stearic acid (C18:0)	0.99992	0.00806548
c50408.graph_c0	Stearic acid (C18:0)	0.999928	0.00761396
c51110.graph_c0	Stearic acid (C18:0)	0.999999	0.000971679
c51987.graph_c0	Stearic acid (C18:0)	0.999928	0.00761396
c55033.graph_c0	Stearic acid (C18:0)	0.999928	0.00761396
c55866.graph_c0	Stearic acid (C18:0)	0.999962	0.00558631
c56281.graph_c0	Stearic acid (C18:0)	0.999928	0.00761396
c57393.graph_c0	Stearic acid (C18:0)	0.999928	0.00761396
c60342.graph_c0	Stearic acid (C18:0)	0.999928	0.00761396
c61269.graph_c0	Stearic acid (C18:0)	0.999928	0.00761396
c61814.graph_c0	Stearic acid (C18:0)	0.999967	0.00514018
c61996.graph_c0	Stearic acid (C18:0)	0.999999	0.000920609
c62352.graph_c0	Stearic acid (C18:0)	0.999944	0.00673195
c64985.graph_c0	Stearic acid (C18:0)	0.999928	0.00761396
c65589.graph_c0	Stearic acid (C18:0)	0.999998	0.00132938
c67660.graph_c0	Stearic acid (C18:0)	0.99995	0.0063897
c68610.graph_c0	Stearic acid (C18:0)	0.999946	0.0066292
c68961.graph_c0	Stearic acid (C18:0)	0.999994	0.00218228
c69379.graph_c0	Stearic acid (C18:0)	0.999969	0.00502954
c70606.graph_c0	Stearic acid (C18:0)	0.999996	0.00190086
c72280.graph_c0	Stearic acid (C18:0)	0.999899	0.00905158
c72367.graph_c0	Stearic acid (C18:0)	0.999999	0.000799272
c72483.graph_c0	Stearic acid (C18:0)	0.999882	0.00979914
c72518.graph_c0	Stearic acid (C18:0)	1	0.00047851
c72524.graph_c0	Stearic acid (C18:0)	0.999982	0.00377418
c76083.graph_c0	Stearic acid (C18:0)	-0.999928	0.00761396
c76266.graph_c0	Stearic acid (C18:0)	0.999928	0.00761396
c77046.graph_c0	Stearic acid (C18:0)	0.999928	0.00761396
c77630.graph_c0	Stearic acid (C18:0)	0.999962	0.00555142
c78216.graph_c0	Stearic acid (C18:0)	0.999928	0.00761396
c78293.graph_c0	Stearic acid (C18:0)	0.99998	0.00404334
c78705.graph_c0	Stearic acid (C18:0)	0.999984	0.00364253
c78749.graph_c0	Stearic acid (C18:0)	0.999993	0.00237918
c78882.graph_c0	Stearic acid (C18:0)	0.999998	0.00129092
c79276.graph_c0	Stearic acid (C18:0)	0.99989	0.00942339
c79282.graph_c0	Stearic acid (C18:0)	-0.999928	0.00761396
c79557.graph_c0	Stearic acid (C18:0)	0.999969	0.00497366
c79645.graph_c0	Stearic acid (C18:0)	0.999928	0.00761396
c79680.graph_c0	Stearic acid (C18:0)	0.999952	0.006256
c79892.graph_c0	Stearic acid (C18:0)	0.999988	0.00307933
c81440.graph_c0	Stearic acid (C18:0)	0.999928	0.00761396
c81445.graph_c0	Stearic acid (C18:0)	0.999994	0.00228343
c82624.graph_c0	Stearic acid (C18:0)	-0.999914	0.00836324
c84170.graph_c1	Stearic acid (C18:0)	0.999928	0.00761396
c84566.graph_c0	Stearic acid (C18:0)	-0.999923	0.00791336
c85503.graph_c0	Stearic acid (C18:0)	0.999959	0.00579839
c86719.graph_c0	Stearic acid (C18:0)	0.999966	0.00523857
c86801.graph_c0	Stearic acid (C18:0)	-0.999997	0.00157278
c87220.graph_c0	Stearic acid (C18:0)	1	7.61986e-05
c87832.graph_c0	Stearic acid (C18:0)	0.999929	0.00756859
c88507.graph_c0	Stearic acid (C18:0)	0.999974	0.00462104
c89966.graph_c0	Stearic acid (C18:0)	0.999938	0.00709603
c90054.graph_c0	Stearic acid (C18:0)	0.999914	0.00836324
c90134.graph_c0	Stearic acid (C18:0)	0.999928	0.00761396
c90656.graph_c0	Stearic acid (C18:0)	0.999928	0.00761396
c90792.graph_c0	Stearic acid (C18:0)	0.999987	0.00328987
c90885.graph_c0	Stearic acid (C18:0)	0.999995	0.0020808
c91056.graph_c0	Stearic acid (C18:0)	-0.999928	0.00761396
c91595.graph_c0	Stearic acid (C18:0)	0.999928	0.00761396
c91930.graph_c0	Stearic acid (C18:0)	-0.999928	0.00761396
c92337.graph_c0	Stearic acid (C18:0)	0.999988	0.00306054
c92447.graph_c0	Stearic acid (C18:0)	0.999922	0.00797348
c92575.graph_c0	Stearic acid (C18:0)	0.999959	0.00576995
c94280.graph_c0	Stearic acid (C18:0)	-0.999962	0.00551766
c94510.graph_c0	Stearic acid (C18:0)	0.999997	0.00153396
c94969.graph_c0	Stearic acid (C18:0)	0.999982	0.00381725
c94998.graph_c0	Stearic acid (C18:0)	0.999974	0.00462415
c95050.graph_c0	Stearic acid (C18:0)	0.999933	0.00738542
c95929.graph_c0	Stearic acid (C18:0)	0.999928	0.00761396
c96269.graph_c0	Stearic acid (C18:0)	-0.999999	0.00080279
c96457.graph_c0	Stearic acid (C18:0)	0.99996	0.00571796
c97084.graph_c0	Stearic acid (C18:0)	-0.999938	0.00708554
c97525.graph_c0	Stearic acid (C18:0)	-0.999958	0.00583943
c97989.graph_c0	Stearic acid (C18:0)	0.999987	0.0032297
c98293.graph_c1	Stearic acid (C18:0)	0.999928	0.00761396
c98319.graph_c0	Stearic acid (C18:0)	-0.999928	0.00761396
c98426.graph_c0	Stearic acid (C18:0)	-0.999981	0.00393093
c98552.graph_c1	Stearic acid (C18:0)	0.999994	0.00221998
c99348.graph_c0	Stearic acid (C18:0)	0.999985	0.00348215
c99390.graph_c0	Stearic acid (C18:0)	0.999892	0.00936746
c100334.graph_c0	UFA	-0.999936	0.00718681
c100493.graph_c0	UFA	-0.999888	0.00954325
c100844.graph_c0	UFA	-0.999887	0.00958628
c100861.graph_c0	UFA	-0.999997	0.00158346
c100949.graph_c0	UFA	-0.999885	0.00967249
c101186.graph_c0	UFA	-0.999988	0.00307837
c101387.graph_c1	UFA	-0.999972	0.00480355
c101503.graph_c0	UFA	-0.999985	0.00350974
c101526.graph_c0	UFA	-0.999999	0.000957302
c101862.graph_c0	UFA	0.999948	0.00652188
c101943.graph_c0	UFA	-0.999977	0.00431215
c102281.graph_c0	UFA	1	0.000247787
c102296.graph_c0	UFA	0.999997	0.00158961
c38967.graph_c0	UFA	-0.999995	0.00204066
c49553.graph_c0	UFA	-0.999972	0.00472979
c57981.graph_c0	UFA	0.999953	0.0061702
c68420.graph_c0	UFA	0.999948	0.00646424
c71963.graph_c0	UFA	-0.999999	0.000957302
c72231.graph_c0	UFA	0.999988	0.00316548
c72425.graph_c0	UFA	0.999915	0.00828709
c78122.graph_c0	UFA	0.999948	0.00648072
c79698.graph_c0	UFA	-0.999999	0.000957302
c79782.graph_c0	UFA	0.999989	0.00299483
c80037.graph_c0	UFA	0.99991	0.00853948
c80152.graph_c0	UFA	-0.999971	0.0048325
c80816.graph_c0	UFA	-0.999999	0.000957302
c81792.graph_c0	UFA	0.999985	0.00353842
c82473.graph_c0	UFA	-0.999999	0.000957302
c82906.graph_c0	UFA	-0.999896	0.00916241
c83056.graph_c0	UFA	-0.999905	0.00876556
c83883.graph_c0	UFA	-0.999982	0.00378758
c84152.graph_c0	UFA	-0.999945	0.00669967
c85046.graph_c0	UFA	-0.999985	0.00349213
c85375.graph_c0	UFA	0.999994	0.00223878
c86550.graph_c0	UFA	0.999975	0.00451249
c87382.graph_c0	UFA	-0.999924	0.0078634
c88943.graph_c0	UFA	-0.999942	0.00687805
c89065.graph_c0	UFA	-0.999963	0.00551097
c89114.graph_c0	UFA	-0.999923	0.00791825
c89479.graph_c0	UFA	-0.999999	0.000957302
c89893.graph_c0	UFA	0.999975	0.00445846
c89894.graph_c0	UFA	-0.999992	0.00248488
c89964.graph_c0	UFA	0.999979	0.00414749
c90009.graph_c0	UFA	-0.999992	0.00249618
c90846.graph_c0	UFA	-0.999933	0.00737847
c91047.graph_c1	UFA	0.999987	0.00329839
c91228.graph_c0	UFA	-0.999966	0.0052539
c91328.graph_c0	UFA	-0.999908	0.00863713
c92621.graph_c1	UFA	0.999965	0.00535783
c92668.graph_c0	UFA	0.999956	0.00597738
c92821.graph_c0	UFA	-0.999953	0.00614341
c92926.graph_c0	UFA	-0.999981	0.00394551
c93109.graph_c0	UFA	-0.99994	0.00698257
c93267.graph_c0	UFA	-0.999951	0.00628403
c93809.graph_c0	UFA	-0.999988	0.00306694
c94016.graph_c0	UFA	-0.999971	0.0048467
c94565.graph_c0	UFA	0.999921	0.0080068
c94588.graph_c0	UFA	0.999994	0.00220481
c94874.graph_c0	UFA	-0.999977	0.00436053
c94941.graph_c0	UFA	-0.999944	0.0067545
c95349.graph_c0	UFA	-0.999999	0.000957302
c95414.graph_c0	UFA	0.999999	0.000957302
c95502.graph_c0	UFA	-0.999921	0.0080068
c95642.graph_c0	UFA	0.999935	0.00723686
c95875.graph_c0	UFA	0.999999	0.000957302
c96480.graph_c0	UFA	-0.999912	0.00846644
c96679.graph_c0	UFA	-0.999968	0.00512905
c97954.graph_c0	UFA	0.999983	0.00366209
c98020.graph_c0	UFA	0.999903	0.00886125
c98130.graph_c0	UFA	-0.999923	0.00792557
c98344.graph_c0	UFA	0.999896	0.00918846
c98810.graph_c0	UFA	0.999999	0.000957302
c99046.graph_c0	UFA	0.999884	0.00968911
c99112.graph_c0	UFA	-0.999998	0.00129761
c99250.graph_c0	UFA	-0.999879	0.00992141
c99458.graph_c0	UFA	0.99999	0.00291163
c99731.graph_c0	UFA	-0.999987	0.00320786
c99816.graph_c0	UFA	-0.999966	0.00525116
c99957.graph_c1	UFA	-0.999979	0.00414749

## Sheet: Table S11
Table S11. A total of 574 DEGs with p-value<0.01 correlated to oil and fatty acids variation in T. grandis Dielsii.
gene_name	metabolite_name	cor_r	pvalue
c100549.graph_c0	UFA	-0.999985	0.00351324
c100884.graph_c0	UFA	0.999993	0.00243486
c101131.graph_c0	UFA	-0.999997	0.00143819
c101267.graph_c0	UFA	-0.999996	0.00181952
c101936.graph_c0	UFA	0.999935	0.00723629
c103243.graph_c0	UFA	-0.999891	0.00939617
c46102.graph_c0	UFA	-0.999992	0.00255952
c47771.graph_c0	UFA	0.999996	0.00187469
c52912.graph_c0	UFA	0.999982	0.00387018
c58705.graph_c0	UFA	-0.99991	0.00852594
c66779.graph_c0	UFA	-0.999931	0.00747014
c67272.graph_c0	UFA	-1	6.19426e-05
c68306.graph_c0	UFA	-1	0.000186665
c69413.graph_c0	UFA	-0.999921	0.00801268
c72191.graph_c0	UFA	-0.999926	0.00775799
c77843.graph_c0	UFA	-0.999986	0.00337976
c78788.graph_c0	UFA	-0.999973	0.0046447
c79088.graph_c0	UFA	0.999942	0.00685974
c79933.graph_c0	UFA	-0.999963	0.00544383
c80305.graph_c0	UFA	-0.999987	0.00321004
c81585.graph_c0	UFA	0.999917	0.00821669
c81802.graph_c1	UFA	-0.999974	0.00455434
c82313.graph_c0	UFA	-0.999963	0.00549382
c82944.graph_c0	UFA	-0.999979	0.00412247
c83120.graph_c0	UFA	-0.999989	0.00293855
c83882.graph_c0	UFA	-0.999993	0.00241662
c84103.graph_c0	UFA	-0.999958	0.00585693
c85046.graph_c0	UFA	-0.999961	0.00563293
c85288.graph_c0	UFA	0.999947	0.00657654
c87690.graph_c0	UFA	-0.999978	0.00421546
c88006.graph_c0	UFA	-0.999993	0.00237797
c88223.graph_c0	UFA	0.999967	0.00515547
c88746.graph_c0	UFA	-0.999999	0.000858319
c89024.graph_c1	UFA	-0.999886	0.00959955
c89140.graph_c0	UFA	-0.999999	0.000872694
c89397.graph_c0	UFA	-0.999995	0.00195409
c90029.graph_c0	UFA	-0.99989	0.0094309
c90296.graph_c0	UFA	0.999878	0.00994217
c90797.graph_c0	UFA	-0.999997	0.00160466
c91233.graph_c0	UFA	-0.999996	0.00179606
c91483.graph_c0	UFA	0.99994	0.00698845
c93608.graph_c0	UFA	-0.999962	0.00558621
c93866.graph_c0	UFA	-0.999945	0.00666011
c96117.graph_c0	UFA	-0.999989	0.00299112
c96187.graph_c0	UFA	-0.999937	0.00712266
c97875.graph_c0	UFA	-0.99999	0.00289149
c97939.graph_c0	UFA	-0.999962	0.00556183
c98088.graph_c0	UFA	-0.999998	0.0011859
c98228.graph_c0	UFA	-0.999998	0.00136669
c98344.graph_c0	UFA	0.999988	0.00308687
c98533.graph_c0	UFA	0.999955	0.00602042
c98842.graph_c1	UFA	-0.999878	0.00992831
c99069.graph_c1	UFA	-0.999945	0.00669454
c99427.graph_c0	UFA	-0.999976	0.00439231
c99667.graph_c0	UFA	-0.999949	0.00644627
c99839.graph_c0	UFA	0.999947	0.00654705
c100266.graph_c0	Stearic acid (C18:0)	0.999999	0.000802735
c100776.graph_c0	Stearic acid (C18:0)	1	0.000169857
c100804.graph_c0	Stearic acid (C18:0)	0.999902	0.00889503
c101191.graph_c0	Stearic acid (C18:0)	0.999951	0.00629031
c101256.graph_c0	Stearic acid (C18:0)	0.99993	0.00752093
c101387.graph_c1	Stearic acid (C18:0)	0.999999	0.00071871
c101410.graph_c0	Stearic acid (C18:0)	0.999955	0.00604581
c102064.graph_c0	Stearic acid (C18:0)	0.999944	0.00675766
c38891.graph_c0	Stearic acid (C18:0)	0.999895	0.00924189
c39026.graph_c0	Stearic acid (C18:0)	0.999905	0.00879556
c39269.graph_c0	Stearic acid (C18:0)	-1	0.00014941
c52247.graph_c0	Stearic acid (C18:0)	0.999887	0.00955156
c52490.graph_c0	Stearic acid (C18:0)	-0.999977	0.00427604
c61795.graph_c0	Stearic acid (C18:0)	-0.999969	0.00503142
c62748.graph_c0	Stearic acid (C18:0)	0.999999	0.000640576
c63704.graph_c0	Stearic acid (C18:0)	-0.999947	0.00654543
c66967.graph_c0	Stearic acid (C18:0)	0.999955	0.00604581
c67802.graph_c0	Stearic acid (C18:0)	-0.999933	0.00736988
c68545.graph_c0	Stearic acid (C18:0)	0.999908	0.00865368
c69428.graph_c0	Stearic acid (C18:0)	-0.999921	0.00799851
c69625.graph_c0	Stearic acid (C18:0)	-0.999998	0.00132129
c71545.graph_c0	Stearic acid (C18:0)	-0.999994	0.00221113
c72427.graph_c0	Stearic acid (C18:0)	-0.999944	0.00672458
c72576.graph_c0	Stearic acid (C18:0)	0.999982	0.00379702
c75699.graph_c0	Stearic acid (C18:0)	0.999955	0.00604581
c75920.graph_c0	Stearic acid (C18:0)	0.999986	0.00339308
c76061.graph_c0	Stearic acid (C18:0)	-0.999975	0.004527
c76952.graph_c0	Stearic acid (C18:0)	1	0.000169406
c77219.graph_c0	Stearic acid (C18:0)	-0.999946	0.00659033
c78362.graph_c0	Stearic acid (C18:0)	0.999889	0.0094815
c79501.graph_c0	Stearic acid (C18:0)	0.999901	0.00895588
c80044.graph_c0	Stearic acid (C18:0)	0.999995	0.00205072
c80333.graph_c0	Stearic acid (C18:0)	0.999955	0.00604581
c81319.graph_c0	Stearic acid (C18:0)	-0.999982	0.00376936
c82367.graph_c0	Stearic acid (C18:0)	1	0.00014941
c82484.graph_c0	Stearic acid (C18:0)	0.999995	0.00197701
c82890.graph_c0	Stearic acid (C18:0)	0.999941	0.00690712
c83863.graph_c0	Stearic acid (C18:0)	-0.99999	0.00288786
c84176.graph_c0	Stearic acid (C18:0)	0.999975	0.00453873
c84369.graph_c0	Stearic acid (C18:0)	0.999908	0.00865368
c85574.graph_c0	Stearic acid (C18:0)	0.999923	0.0078928
c85837.graph_c0	Stearic acid (C18:0)	0.999966	0.0052463
c86550.graph_c1	Stearic acid (C18:0)	-0.999908	0.00863473
c86729.graph_c0	Stearic acid (C18:0)	0.999951	0.00628917
c87694.graph_c0	Stearic acid (C18:0)	0.999922	0.00793715
c88060.graph_c0	Stearic acid (C18:0)	-0.999929	0.00756951
c88095.graph_c0	Stearic acid (C18:0)	1	6.29128e-05
c88100.graph_c1	Stearic acid (C18:0)	0.999928	0.00766498
c88600.graph_c1	Stearic acid (C18:0)	0.999944	0.00675866
c88879.graph_c0	Stearic acid (C18:0)	0.999945	0.00664868
c89446.graph_c0	Stearic acid (C18:0)	0.999936	0.00722765
c89663.graph_c0	Stearic acid (C18:0)	-0.999996	0.00187878
c89887.graph_c0	Stearic acid (C18:0)	-0.999974	0.00457694
c90815.graph_c1	Stearic acid (C18:0)	0.999975	0.0044766
c92191.graph_c0	Stearic acid (C18:0)	0.999921	0.00800783
c93244.graph_c1	Stearic acid (C18:0)	0.999998	0.00131346
c93315.graph_c0	Stearic acid (C18:0)	-0.999954	0.00613495
c93746.graph_c0	Stearic acid (C18:0)	-0.999978	0.00421059
c94773.graph_c0	Stearic acid (C18:0)	0.999999	0.000751522
c95088.graph_c0	Stearic acid (C18:0)	0.999929	0.00756966
c95542.graph_c0	Stearic acid (C18:0)	0.99998	0.00399391
c96022.graph_c0	Stearic acid (C18:0)	0.999916	0.00825695
c96694.graph_c0	Stearic acid (C18:0)	0.999982	0.00378627
c97131.graph_c0	Stearic acid (C18:0)	0.999999	0.000708665
c98038.graph_c0	Stearic acid (C18:0)	-0.999897	0.00912557
c98193.graph_c0	Stearic acid (C18:0)	0.999991	0.00269189
c98276.graph_c0	Stearic acid (C18:0)	0.999903	0.00886518
c98415.graph_c0	Stearic acid (C18:0)	0.999955	0.00604581
c98448.graph_c0	Stearic acid (C18:0)	1	0.00043257
c98856.graph_c2	Stearic acid (C18:0)	-0.999998	0.00127955
c98929.graph_c0	Stearic acid (C18:0)	0.999941	0.00689716
c98982.graph_c0	Stearic acid (C18:0)	-0.999997	0.00166825
c99001.graph_c0	Stearic acid (C18:0)	0.999913	0.00839474
c99372.graph_c0	Stearic acid (C18:0)	0.999996	0.00185203
c99580.graph_c2	Stearic acid (C18:0)	-0.999997	0.00152448
c99587.graph_c0	Stearic acid (C18:0)	0.999877	0.009974
c99651.graph_c0	Stearic acid (C18:0)	0.999908	0.00865368
c99731.graph_c0	Stearic acid (C18:0)	0.999995	0.00196295
c100149.graph_c0	SFA	0.999995	0.00194554
c100339.graph_c2	SFA	0.999995	0.00194554
c100703.graph_c0	SFA	0.999908	0.00865596
c101989.graph_c0	SFA	0.999994	0.0021296
c59826.graph_c0	SFA	-0.999981	0.00392178
c61269.graph_c0	SFA	1	0.000581105
c62136.graph_c0	SFA	-0.999956	0.00597468
c65258.graph_c0	SFA	-0.999916	0.00824623
c68420.graph_c0	SFA	-0.999901	0.00895118
c68482.graph_c0	SFA	0.999989	0.00298767
c68486.graph_c0	SFA	0.999884	0.00968907
c68651.graph_c0	SFA	0.999966	0.00525343
c69500.graph_c0	SFA	0.99995	0.00633553
c70776.graph_c0	SFA	0.999917	0.00822304
c72738.graph_c0	SFA	0.999916	0.00824195
c72832.graph_c0	SFA	0.999985	0.00352852
c75015.graph_c0	SFA	-0.999915	0.00829119
c75578.graph_c0	SFA	0.999893	0.0093279
c77630.graph_c0	SFA	-0.999953	0.00620444
c77785.graph_c0	SFA	0.999886	0.00960251
c78192.graph_c0	SFA	0.999946	0.00661495
c79356.graph_c0	SFA	0.99989	0.00945555
c83605.graph_c0	SFA	0.999986	0.00332014
c85830.graph_c0	SFA	0.999923	0.00789527
c85875.graph_c1	SFA	0.999895	0.00924685
c86077.graph_c1	SFA	-0.999976	0.00443085
c86929.graph_c0	SFA	0.999998	0.00121015
c87153.graph_c0	SFA	0.999881	0.00981684
c88161.graph_c0	SFA	0.999937	0.00715429
c88843.graph_c0	SFA	-0.999913	0.00841837
c90677.graph_c0	SFA	0.999941	0.00689874
c90728.graph_c0	SFA	0.999998	0.00122923
c91342.graph_c0	SFA	0.999995	0.00194554
c91985.graph_c0	SFA	0.999995	0.00194554
c92209.graph_c0	SFA	0.999968	0.00510836
c92537.graph_c0	SFA	0.999969	0.00504001
c93781.graph_c0	SFA	0.9999	0.00898161
c94382.graph_c0	SFA	0.999896	0.00919778
c95309.graph_c0	SFA	0.99988	0.00984816
c96674.graph_c0	SFA	1	0.000393641
c96914.graph_c0	SFA	-0.999881	0.00983212
c97608.graph_c0	SFA	-0.999994	0.00225265
c98299.graph_c0	SFA	0.999963	0.00549434
c98751.graph_c1	SFA	0.999945	0.00666019
c100172.graph_c1	Sciadonic acid (C20:3 Δ5,11,14）	-0.999963	0.00543999
c100667.graph_c0	Sciadonic acid (C20:3 Δ5,11,14）	-0.999947	0.00655513
c100823.graph_c0	Sciadonic acid (C20:3 Δ5,11,14）	-0.999881	0.00983013
c101053.graph_c0	Sciadonic acid (C20:3 Δ5,11,14）	-0.999947	0.00654079
c101138.graph_c0	Sciadonic acid (C20:3 Δ5,11,14）	0.999936	0.00718818
c101772.graph_c0	Sciadonic acid (C20:3 Δ5,11,14）	-0.999915	0.00830712
c101846.graph_c1	Sciadonic acid (C20:3 Δ5,11,14）	-0.999898	0.00908063
c102054.graph_c0	Sciadonic acid (C20:3 Δ5,11,14）	-0.999943	0.00677032
c102155.graph_c0	Sciadonic acid (C20:3 Δ5,11,14）	-0.999997	0.00164905
c102287.graph_c0	Sciadonic acid (C20:3 Δ5,11,14）	-0.999997	0.00161899
c102364.graph_c0	Sciadonic acid (C20:3 Δ5,11,14）	-0.999972	0.00479923
c102451.graph_c0	Sciadonic acid (C20:3 Δ5,11,14）	-0.999995	0.00208349
c102615.graph_c0	Sciadonic acid (C20:3 Δ5,11,14）	0.99999	0.00280476
c38910.graph_c0	Sciadonic acid (C20:3 Δ5,11,14）	0.99995	0.00635175
c49779.graph_c1	Sciadonic acid (C20:3 Δ5,11,14）	-0.999984	0.00363362
c53516.graph_c0	Sciadonic acid (C20:3 Δ5,11,14）	-0.999977	0.00431719
c59014.graph_c0	Sciadonic acid (C20:3 Δ5,11,14）	-0.999882	0.0097676
c60558.graph_c0	Sciadonic acid (C20:3 Δ5,11,14）	0.999995	0.00199719
c61382.graph_c0	Sciadonic acid (C20:3 Δ5,11,14）	-0.999994	0.00220302
c62829.graph_c0	Sciadonic acid (C20:3 Δ5,11,14）	-0.999942	0.00687229
c67572.graph_c0	Sciadonic acid (C20:3 Δ5,11,14）	-0.999903	0.00885856
c68359.graph_c0	Sciadonic acid (C20:3 Δ5,11,14）	-1	0.000389899
c70345.graph_c0	Sciadonic acid (C20:3 Δ5,11,14）	0.999998	0.00124869
c71190.graph_c0	Sciadonic acid (C20:3 Δ5,11,14）	-0.999994	0.00220656
c71958.graph_c0	Sciadonic acid (C20:3 Δ5,11,14）	0.999983	0.00367935
c72954.graph_c0	Sciadonic acid (C20:3 Δ5,11,14）	-0.999998	0.00110605
c74132.graph_c0	Sciadonic acid (C20:3 Δ5,11,14）	0.999913	0.00840471
c74701.graph_c0	Sciadonic acid (C20:3 Δ5,11,14）	-0.99999	0.00283695
c75579.graph_c0	Sciadonic acid (C20:3 Δ5,11,14）	-0.999915	0.00830712
c76010.graph_c0	Sciadonic acid (C20:3 Δ5,11,14）	-0.999932	0.00740662
c76235.graph_c0	Sciadonic acid (C20:3 Δ5,11,14）	-0.999987	0.00326372
c79225.graph_c0	Sciadonic acid (C20:3 Δ5,11,14）	0.999981	0.00393808
c79282.graph_c0	Sciadonic acid (C20:3 Δ5,11,14）	-0.999994	0.00213505
c79744.graph_c0	Sciadonic acid (C20:3 Δ5,11,14）	0.999951	0.00632525
c81389.graph_c0	Sciadonic acid (C20:3 Δ5,11,14）	-0.999999	0.000982527
c81943.graph_c0	Sciadonic acid (C20:3 Δ5,11,14）	-0.999913	0.00839801
c82827.graph_c0	Sciadonic acid (C20:3 Δ5,11,14）	-0.999988	0.00305464
c83081.graph_c0	Sciadonic acid (C20:3 Δ5,11,14）	-1	0.00062677
c83256.graph_c0	Sciadonic acid (C20:3 Δ5,11,14）	-0.99993	0.00755483
c83684.graph_c0	Sciadonic acid (C20:3 Δ5,11,14）	-0.999922	0.00792662
c83765.graph_c0	Sciadonic acid (C20:3 Δ5,11,14）	-0.999997	0.00156456
c83929.graph_c0	Sciadonic acid (C20:3 Δ5,11,14）	-0.99999	0.00281132
c84170.graph_c1	Sciadonic acid (C20:3 Δ5,11,14）	-0.99998	0.00397723
c84235.graph_c0	Sciadonic acid (C20:3 Δ5,11,14）	-0.99997	0.00494006
c84741.graph_c0	Sciadonic acid (C20:3 Δ5,11,14）	-0.99999	0.00285611
c84747.graph_c0	Sciadonic acid (C20:3 Δ5,11,14）	-0.999999	0.00102359
c84759.graph_c0	Sciadonic acid (C20:3 Δ5,11,14）	-0.999996	0.00178126
c85249.graph_c0	Sciadonic acid (C20:3 Δ5,11,14）	-0.999987	0.00322087
c85358.graph_c0	Sciadonic acid (C20:3 Δ5,11,14）	-0.999985	0.00349737
c85694.graph_c0	Sciadonic acid (C20:3 Δ5,11,14）	-0.999946	0.00662806
c85923.graph_c0	Sciadonic acid (C20:3 Δ5,11,14）	-0.99993	0.00755151
c86102.graph_c0	Sciadonic acid (C20:3 Δ5,11,14）	-0.999995	0.00201127
c86130.graph_c0	Sciadonic acid (C20:3 Δ5,11,14）	-0.999965	0.0053079
c86218.graph_c0	Sciadonic acid (C20:3 Δ5,11,14）	-0.999899	0.00902967
c86363.graph_c0	Sciadonic acid (C20:3 Δ5,11,14）	-0.999881	0.00982693
c86538.graph_c0	Sciadonic acid (C20:3 Δ5,11,14）	-0.999997	0.00145015
c86652.graph_c0	Sciadonic acid (C20:3 Δ5,11,14）	0.999994	0.00229348
c86845.graph_c0	Sciadonic acid (C20:3 Δ5,11,14）	-0.999895	0.00920899
c86860.graph_c0	Sciadonic acid (C20:3 Δ5,11,14）	-0.999927	0.00769631
c86930.graph_c0	Sciadonic acid (C20:3 Δ5,11,14）	-0.999994	0.0021832
c86992.graph_c0	Sciadonic acid (C20:3 Δ5,11,14）	-0.999971	0.00484774
c87009.graph_c0	Sciadonic acid (C20:3 Δ5,11,14）	-0.999973	0.00468199
c87245.graph_c0	Sciadonic acid (C20:3 Δ5,11,14）	-0.999923	0.00791327
c88575.graph_c0	Sciadonic acid (C20:3 Δ5,11,14）	-0.999967	0.00513423
c88687.graph_c0	Sciadonic acid (C20:3 Δ5,11,14）	-0.999939	0.00705783
c88775.graph_c1	Sciadonic acid (C20:3 Δ5,11,14）	-1	0.000485441
c88976.graph_c0	Sciadonic acid (C20:3 Δ5,11,14）	-0.99997	0.00496577
c89467.graph_c0	Sciadonic acid (C20:3 Δ5,11,14）	0.999953	0.00619138
c89843.graph_c0	Sciadonic acid (C20:3 Δ5,11,14）	-1	0.000134087
c89893.graph_c0	Sciadonic acid (C20:3 Δ5,11,14）	0.999954	0.0060996
c90340.graph_c0	Sciadonic acid (C20:3 Δ5,11,14）	0.999966	0.00523671
c90532.graph_c0	Sciadonic acid (C20:3 Δ5,11,14）	-0.999934	0.00731543
c91454.graph_c0	Sciadonic acid (C20:3 Δ5,11,14）	-0.999991	0.00268024
c91915.graph_c0	Sciadonic acid (C20:3 Δ5,11,14）	-0.999919	0.00812133
c92232.graph_c0	Sciadonic acid (C20:3 Δ5,11,14）	-0.999983	0.00373158
c92240.graph_c0	Sciadonic acid (C20:3 Δ5,11,14）	-0.999966	0.00523449
c92374.graph_c0	Sciadonic acid (C20:3 Δ5,11,14）	-1	0.000511468
c92561.graph_c0	Sciadonic acid (C20:3 Δ5,11,14）	-0.999954	0.0061249
c92768.graph_c0	Sciadonic acid (C20:3 Δ5,11,14）	-0.999993	0.00243203
c92971.graph_c0	Sciadonic acid (C20:3 Δ5,11,14）	0.999972	0.00478179
c95273.graph_c0	Sciadonic acid (C20:3 Δ5,11,14）	-0.99991	0.00853174
c95313.graph_c0	Sciadonic acid (C20:3 Δ5,11,14）	-0.999932	0.0074233
c95852.graph_c1	Sciadonic acid (C20:3 Δ5,11,14）	-0.999989	0.003001
c96164.graph_c0	Sciadonic acid (C20:3 Δ5,11,14）	-0.999993	0.00238771
c96490.graph_c0	Sciadonic acid (C20:3 Δ5,11,14）	-0.999981	0.00392371
c96502.graph_c0	Sciadonic acid (C20:3 Δ5,11,14）	-0.999986	0.00333691
c97050.graph_c0	Sciadonic acid (C20:3 Δ5,11,14）	-0.999899	0.00904272
c97090.graph_c0	Sciadonic acid (C20:3 Δ5,11,14）	-0.999919	0.00808977
c97170.graph_c0	Sciadonic acid (C20:3 Δ5,11,14）	-0.999964	0.00541808
c97306.graph_c0	Sciadonic acid (C20:3 Δ5,11,14）	-0.99999	0.0028551
c97374.graph_c0	Sciadonic acid (C20:3 Δ5,11,14）	-0.999992	0.00258867
c97438.graph_c0	Sciadonic acid (C20:3 Δ5,11,14）	-0.999988	0.00307969
c97497.graph_c0	Sciadonic acid (C20:3 Δ5,11,14）	0.99993	0.00752587
c97757.graph_c0	Sciadonic acid (C20:3 Δ5,11,14）	-0.999998	0.00129742
c97948.graph_c0	Sciadonic acid (C20:3 Δ5,11,14）	-0.999998	0.00131518
c98286.graph_c0	Sciadonic acid (C20:3 Δ5,11,14）	-0.999971	0.00485776
c98337.graph_c0	Sciadonic acid (C20:3 Δ5,11,14）	-0.999999	0.000650147
c98554.graph_c1	Sciadonic acid (C20:3 Δ5,11,14）	0.999922	0.00796059
c98649.graph_c0	Sciadonic acid (C20:3 Δ5,11,14）	-0.999985	0.00346404
c98709.graph_c0	Sciadonic acid (C20:3 Δ5,11,14）	0.999995	0.00199616
c99091.graph_c0	Sciadonic acid (C20:3 Δ5,11,14）	-0.999995	0.00201648
c99412.graph_c0	Sciadonic acid (C20:3 Δ5,11,14）	-1	9.39309e-06
c99452.graph_c0	Sciadonic acid (C20:3 Δ5,11,14）	-1	0.000134879
c99475.graph_c0	Sciadonic acid (C20:3 Δ5,11,14）	0.999877	0.0099954
c99584.graph_c0	Sciadonic acid (C20:3 Δ5,11,14）	-0.999895	0.00921094
c99602.graph_c0	Sciadonic acid (C20:3 Δ5,11,14）	-0.999943	0.00679456
c99746.graph_c2	Sciadonic acid (C20:3 Δ5,11,14）	-0.999952	0.00620999
c99982.graph_c0	Sciadonic acid (C20:3 Δ5,11,14）	-0.999999	0.000650147
c100173.graph_c0	Palmitirc acid (C16:0)	0.999946	0.00659813
c100370.graph_c0	Palmitirc acid (C16:0)	-0.999986	0.00331493
c100734.graph_c0	Palmitirc acid (C16:0)	0.999953	0.00613984
c101499.graph_c0	Palmitirc acid (C16:0)	0.999926	0.00774138
c102270.graph_c0	Palmitirc acid (C16:0)	0.999996	0.00175752
c102285.graph_c0	Palmitirc acid (C16:0)	-0.999968	0.00508273
c44247.graph_c0	Palmitirc acid (C16:0)	0.99999	0.00282195
c58393.graph_c0	Palmitirc acid (C16:0)	0.999991	0.00272921
c61217.graph_c0	Palmitirc acid (C16:0)	0.999975	0.0044945
c61946.graph_c0	Palmitirc acid (C16:0)	0.999987	0.00322612
c72515.graph_c0	Palmitirc acid (C16:0)	0.999997	0.00144865
c73031.graph_c0	Palmitirc acid (C16:0)	-0.999965	0.00533507
c79966.graph_c0	Palmitirc acid (C16:0)	0.99988	0.00986656
c80512.graph_c0	Palmitirc acid (C16:0)	0.999968	0.00511024
c81990.graph_c0	Palmitirc acid (C16:0)	1	0.000544747
c82614.graph_c0	Palmitirc acid (C16:0)	0.999988	0.0030555
c83358.graph_c0	Palmitirc acid (C16:0)	-1	0.000472447
c86094.graph_c0	Palmitirc acid (C16:0)	-0.999924	0.00786216
c86352.graph_c0	Palmitirc acid (C16:0)	-0.999973	0.00472083
c86891.graph_c0	Palmitirc acid (C16:0)	0.999999	0.000735958
c87557.graph_c0	Palmitirc acid (C16:0)	0.999912	0.00843047
c88048.graph_c0	Palmitirc acid (C16:0)	0.999926	0.00776724
c90565.graph_c0	Palmitirc acid (C16:0)	-0.999949	0.00642382
c91212.graph_c0	Palmitirc acid (C16:0)	0.999907	0.0086893
c91457.graph_c0	Palmitirc acid (C16:0)	-0.999985	0.00350556
c92809.graph_c0	Palmitirc acid (C16:0)	0.999996	0.001878
c92930.graph_c0	Palmitirc acid (C16:0)	0.999912	0.00843345
c93109.graph_c0	Palmitirc acid (C16:0)	0.999998	0.00127197
c94469.graph_c0	Palmitirc acid (C16:0)	-0.999967	0.00517329
c94626.graph_c0	Palmitirc acid (C16:0)	0.99999	0.00286703
c95229.graph_c0	Palmitirc acid (C16:0)	0.999971	0.00488664
c95503.graph_c0	Palmitirc acid (C16:0)	0.999946	0.00659813
c96555.graph_c0	Palmitirc acid (C16:0)	0.999923	0.00789691
c96833.graph_c0	Palmitirc acid (C16:0)	-1	5.37755e-05
c97194.graph_c0	Palmitirc acid (C16:0)	-0.999958	0.00584772
c99573.graph_c0	Palmitirc acid (C16:0)	0.999942	0.00688403
c99891.graph_c0	Palmitirc acid (C16:0)	-0.999892	0.00935133
c100276.graph_c0	Oleic acid (C18:1 Δ9）	0.999993	0.0023024
c100550.graph_c1	Oleic acid (C18:1 Δ9）	0.999976	0.00437729
c100638.graph_c0	Oleic acid (C18:1 Δ9）	-0.999998	0.00119596
c101584.graph_c0	Oleic acid (C18:1 Δ9）	0.999959	0.00573357
c102455.graph_c0	Oleic acid (C18:1 Δ9）	-0.999944	0.00672894
c46005.graph_c0	Oleic acid (C18:1 Δ9）	0.999933	0.00738179
c51408.graph_c0	Oleic acid (C18:1 Δ9）	0.999909	0.00858924
c61822.graph_c0	Oleic acid (C18:1 Δ9）	-0.999991	0.00269346
c61933.graph_c0	Oleic acid (C18:1 Δ9）	-1	0.000207308
c68453.graph_c0	Oleic acid (C18:1 Δ9）	-0.999894	0.00926518
c68693.graph_c0	Oleic acid (C18:1 Δ9）	0.999954	0.00608436
c72214.graph_c0	Oleic acid (C18:1 Δ9）	0.999995	0.00194554
c72452.graph_c0	Oleic acid (C18:1 Δ9）	0.999942	0.00683807
c72524.graph_c0	Oleic acid (C18:1 Δ9）	0.999994	0.002277
c72933.graph_c0	Oleic acid (C18:1 Δ9）	0.999992	0.00250627
c73491.graph_c0	Oleic acid (C18:1 Δ9）	0.999887	0.00957817
c79888.graph_c0	Oleic acid (C18:1 Δ9）	-0.999936	0.00720176
c81320.graph_c0	Oleic acid (C18:1 Δ9）	-0.999944	0.00672894
c81893.graph_c0	Oleic acid (C18:1 Δ9）	-1	0.000465914
c86521.graph_c0	Oleic acid (C18:1 Δ9）	-0.999992	0.00257663
c89470.graph_c0	Oleic acid (C18:1 Δ9）	-0.999969	0.00498001
c89760.graph_c0	Oleic acid (C18:1 Δ9）	0.999924	0.00783154
c89773.graph_c0	Oleic acid (C18:1 Δ9）	0.999959	0.00573357
c90278.graph_c0	Oleic acid (C18:1 Δ9）	0.999997	0.00143207
c91783.graph_c0	Oleic acid (C18:1 Δ9）	-0.999945	0.00667442
c91964.graph_c0	Oleic acid (C18:1 Δ9）	-0.999986	0.00339754
c92190.graph_c0	Oleic acid (C18:1 Δ9）	-0.999929	0.00758225
c92190.graph_c1	Oleic acid (C18:1 Δ9）	-0.999977	0.00436166
c93508.graph_c0	Oleic acid (C18:1 Δ9）	0.999978	0.00419653
c93871.graph_c0	Oleic acid (C18:1 Δ9）	0.999969	0.00505099
c94059.graph_c0	Oleic acid (C18:1 Δ9）	0.999877	0.00997963
c94775.graph_c0	Oleic acid (C18:1 Δ9）	-0.999887	0.00957817
c96339.graph_c0	Oleic acid (C18:1 Δ9）	-0.999987	0.00327421
c96441.graph_c0	Oleic acid (C18:1 Δ9）	-0.999961	0.00565283
c98120.graph_c0	Oleic acid (C18:1 Δ9）	-0.999994	0.00214229
c98426.graph_c0	Oleic acid (C18:1 Δ9）	0.999994	0.00217591
c100593.graph_c0	Oil content of kernels（%）	-0.999878	0.00994585
c101251.graph_c0	Oil content of kernels（%）	0.999991	0.00264495
c102266.graph_c0	Oil content of kernels（%）	-0.999994	0.00228602
c102516.graph_c0	Oil content of kernels（%）	-0.999991	0.0027157
c41710.graph_c0	Oil content of kernels（%）	0.999973	0.00467745
c64391.graph_c0	Oil content of kernels（%）	0.999998	0.00117056
c68693.graph_c2	Oil content of kernels（%）	0.999998	0.00111422
c72921.graph_c0	Oil content of kernels（%）	-0.99998	0.00398818
c76151.graph_c0	Oil content of kernels（%）	0.999972	0.00480438
c76158.graph_c0	Oil content of kernels（%）	-0.999972	0.00480438
c76729.graph_c0	Oil content of kernels（%）	0.999988	0.00308563
c77046.graph_c0	Oil content of kernels（%）	-0.999922	0.00793089
c77373.graph_c0	Oil content of kernels（%）	0.99996	0.00567877
c78294.graph_c0	Oil content of kernels（%）	-0.999984	0.00364893
c80352.graph_c0	Oil content of kernels（%）	0.999997	0.0014596
c81751.graph_c0	Oil content of kernels（%）	-0.999997	0.00153623
c82347.graph_c0	Oil content of kernels（%）	-0.999967	0.0051924
c84732.graph_c0	Oil content of kernels（%）	-0.99988	0.00986515
c86437.graph_c0	Oil content of kernels（%）	0.999996	0.00185126
c86680.graph_c0	Oil content of kernels（%）	-0.999996	0.00189731
c88121.graph_c0	Oil content of kernels（%）	0.999984	0.00361166
c90058.graph_c0	Oil content of kernels（%）	0.999969	0.00505056
c91385.graph_c0	Oil content of kernels（%）	0.999996	0.00190589
c92055.graph_c0	Oil content of kernels（%）	-0.999941	0.0069307
c93734.graph_c0	Oil content of kernels（%）	-0.999877	0.0099753
c95750.graph_c0	Oil content of kernels（%）	-0.999985	0.00354158
c96470.graph_c0	Oil content of kernels（%）	-0.999983	0.00371693
c96835.graph_c0	Oil content of kernels（%）	0.999993	0.00233415
c100008.graph_c0	Linolenic acid (C18:3 Δ9,12,15）	0.99994	0.0069983
c100010.graph_c0	Linolenic acid (C18:3 Δ9,12,15）	0.999941	0.00693416
c100246.graph_c0	Linolenic acid (C18:3 Δ9,12,15）	0.999977	0.00433133
c100421.graph_c0	Linolenic acid (C18:3 Δ9,12,15）	-0.999934	0.00730208
c100648.graph_c0	Linolenic acid (C18:3 Δ9,12,15）	0.99999	0.00285628
c100974.graph_c1	Linolenic acid (C18:3 Δ9,12,15）	0.999946	0.00664092
c101240.graph_c0	Linolenic acid (C18:3 Δ9,12,15）	0.999947	0.00654501
c101884.graph_c0	Linolenic acid (C18:3 Δ9,12,15）	0.999975	0.00452721
c101991.graph_c0	Linolenic acid (C18:3 Δ9,12,15）	0.999951	0.00632057
c102597.graph_c0	Linolenic acid (C18:3 Δ9,12,15）	0.999994	0.00212679
c38964.graph_c0	Linolenic acid (C18:3 Δ9,12,15）	-0.999991	0.00273632
c56993.graph_c0	Linolenic acid (C18:3 Δ9,12,15）	0.999927	0.00767912
c58187.graph_c0	Linolenic acid (C18:3 Δ9,12,15）	0.999982	0.00385466
c60036.graph_c0	Linolenic acid (C18:3 Δ9,12,15）	0.999989	0.00299798
c62502.graph_c0	Linolenic acid (C18:3 Δ9,12,15）	0.999995	0.00206609
c63122.graph_c0	Linolenic acid (C18:3 Δ9,12,15）	0.999943	0.00678677
c65384.graph_c0	Linolenic acid (C18:3 Δ9,12,15）	0.999978	0.00424503
c65799.graph_c0	Linolenic acid (C18:3 Δ9,12,15）	0.999961	0.00564375
c67286.graph_c0	Linolenic acid (C18:3 Δ9,12,15）	0.999934	0.00729556
c70064.graph_c0	Linolenic acid (C18:3 Δ9,12,15）	0.999996	0.00186811
c70843.graph_c0	Linolenic acid (C18:3 Δ9,12,15）	-0.999999	0.00100456
c72224.graph_c0	Linolenic acid (C18:3 Δ9,12,15）	0.999893	0.00931273
c72246.graph_c0	Linolenic acid (C18:3 Δ9,12,15）	0.999999	0.00105333
c72909.graph_c0	Linolenic acid (C18:3 Δ9,12,15）	0.999948	0.00646524
c74947.graph_c0	Linolenic acid (C18:3 Δ9,12,15）	-0.999891	0.00938987
c76266.graph_c0	Linolenic acid (C18:3 Δ9,12,15）	0.999905	0.00878054
c76447.graph_c0	Linolenic acid (C18:3 Δ9,12,15）	0.999896	0.00918471
c77037.graph_c0	Linolenic acid (C18:3 Δ9,12,15）	0.999982	0.00383335
c77305.graph_c0	Linolenic acid (C18:3 Δ9,12,15）	0.999955	0.0060425
c77751.graph_c0	Linolenic acid (C18:3 Δ9,12,15）	0.999884	0.00970023
c78026.graph_c0	Linolenic acid (C18:3 Δ9,12,15）	0.999915	0.00829188
c79730.graph_c0	Linolenic acid (C18:3 Δ9,12,15）	0.999998	0.00142221
c79884.graph_c0	Linolenic acid (C18:3 Δ9,12,15）	0.999994	0.00213417
c80323.graph_c0	Linolenic acid (C18:3 Δ9,12,15）	0.999888	0.00954805
c81581.graph_c0	Linolenic acid (C18:3 Δ9,12,15）	0.999882	0.00979244
c82022.graph_c0	Linolenic acid (C18:3 Δ9,12,15）	0.999933	0.007377
c82593.graph_c0	Linolenic acid (C18:3 Δ9,12,15）	0.999893	0.00932086
c82632.graph_c0	Linolenic acid (C18:3 Δ9,12,15）	0.999957	0.00592992
c83801.graph_c0	Linolenic acid (C18:3 Δ9,12,15）	0.999922	0.00793543
c84136.graph_c0	Linolenic acid (C18:3 Δ9,12,15）	0.999969	0.0050083
c84211.graph_c0	Linolenic acid (C18:3 Δ9,12,15）	0.999991	0.00267064
c84272.graph_c0	Linolenic acid (C18:3 Δ9,12,15）	0.999929	0.00760141
c84344.graph_c0	Linolenic acid (C18:3 Δ9,12,15）	0.999993	0.00245519
c85917.graph_c0	Linolenic acid (C18:3 Δ9,12,15）	-0.999998	0.00140121
c86383.graph_c0	Linolenic acid (C18:3 Δ9,12,15）	0.999995	0.0020465
c86430.graph_c0	Linolenic acid (C18:3 Δ9,12,15）	-0.999883	0.00973881
c87072.graph_c0	Linolenic acid (C18:3 Δ9,12,15）	0.999944	0.00673284
c88332.graph_c0	Linolenic acid (C18:3 Δ9,12,15）	0.99998	0.00401313
c88765.graph_c0	Linolenic acid (C18:3 Δ9,12,15）	-0.99994	0.00697172
c89290.graph_c0	Linolenic acid (C18:3 Δ9,12,15）	0.999967	0.00515547
c89779.graph_c0	Linolenic acid (C18:3 Δ9,12,15）	-0.999999	0.000954393
c90102.graph_c0	Linolenic acid (C18:3 Δ9,12,15）	1	0.000472048
c90304.graph_c0	Linolenic acid (C18:3 Δ9,12,15）	0.9999	0.00901003
c90468.graph_c0	Linolenic acid (C18:3 Δ9,12,15）	0.999968	0.00510993
c90655.graph_c0	Linolenic acid (C18:3 Δ9,12,15）	0.99999	0.00285534
c90798.graph_c0	Linolenic acid (C18:3 Δ9,12,15）	0.999939	0.0070567
c91434.graph_c0	Linolenic acid (C18:3 Δ9,12,15）	0.999921	0.0080249
c91505.graph_c0	Linolenic acid (C18:3 Δ9,12,15）	0.999916	0.0082601
c91805.graph_c0	Linolenic acid (C18:3 Δ9,12,15）	0.999996	0.00178167
c91975.graph_c0	Linolenic acid (C18:3 Δ9,12,15）	0.999886	0.00961449
c92401.graph_c0	Linolenic acid (C18:3 Δ9,12,15）	0.999944	0.00675157
c92588.graph_c0	Linolenic acid (C18:3 Δ9,12,15）	0.999925	0.00778014
c92664.graph_c0	Linolenic acid (C18:3 Δ9,12,15）	0.999985	0.00349465
c92671.graph_c0	Linolenic acid (C18:3 Δ9,12,15）	0.999986	0.00341431
c94493.graph_c0	Linolenic acid (C18:3 Δ9,12,15）	0.999909	0.00857171
c94898.graph_c0	Linolenic acid (C18:3 Δ9,12,15）	1	5.91561e-05
c95519.graph_c0	Linolenic acid (C18:3 Δ9,12,15）	0.999909	0.0085955
c95820.graph_c1	Linolenic acid (C18:3 Δ9,12,15）	0.999916	0.00827211
c96881.graph_c1	Linolenic acid (C18:3 Δ9,12,15）	0.999931	0.00749022
c96969.graph_c0	Linolenic acid (C18:3 Δ9,12,15）	0.999962	0.00552969
c97224.graph_c0	Linolenic acid (C18:3 Δ9,12,15）	0.999969	0.00497838
c98196.graph_c0	Linolenic acid (C18:3 Δ9,12,15）	0.999997	0.00145658
c98416.graph_c0	Linolenic acid (C18:3 Δ9,12,15）	0.99994	0.00698369
c99961.graph_c0	Linolenic acid (C18:3 Δ9,12,15）	0.999991	0.00272936
c100146.graph_c1	Linoleic acid (C18:2 Δ9,12）	-0.999912	0.00843998
c100219.graph_c0	Linoleic acid (C18:2 Δ9,12）	-0.99998	0.00398671
c100336.graph_c0	Linoleic acid (C18:2 Δ9,12）	-0.99999	0.00285254
c100476.graph_c0	Linoleic acid (C18:2 Δ9,12）	-0.999946	0.0066383
c100667.graph_c1	Linoleic acid (C18:2 Δ9,12）	-0.999907	0.00866938
c100864.graph_c0	Linoleic acid (C18:2 Δ9,12）	-0.999963	0.0054849
c101686.graph_c0	Linoleic acid (C18:2 Δ9,12）	-0.999995	0.00208856
c101935.graph_c0	Linoleic acid (C18:2 Δ9,12）	-0.999991	0.00275266
c101988.graph_c1	Linoleic acid (C18:2 Δ9,12）	-0.99998	0.00404681
c102081.graph_c0	Linoleic acid (C18:2 Δ9,12）	-0.999936	0.0071839
c102693.graph_c0	Linoleic acid (C18:2 Δ9,12）	0.999986	0.00335737
c102708.graph_c0	Linoleic acid (C18:2 Δ9,12）	-0.999979	0.00415668
c39348.graph_c0	Linoleic acid (C18:2 Δ9,12）	-0.999915	0.00830109
c39595.graph_c0	Linoleic acid (C18:2 Δ9,12）	-0.999996	0.0018959
c43954.graph_c0	Linoleic acid (C18:2 Δ9,12）	-0.999938	0.00707222
c48369.graph_c0	Linoleic acid (C18:2 Δ9,12）	-0.999928	0.00763618
c54420.graph_c0	Linoleic acid (C18:2 Δ9,12）	-0.999992	0.00259031
c56038.graph_c0	Linoleic acid (C18:2 Δ9,12）	-0.999998	0.00125017
c56389.graph_c0	Linoleic acid (C18:2 Δ9,12）	-0.99989	0.00942446
c58455.graph_c0	Linoleic acid (C18:2 Δ9,12）	-0.999904	0.00880908
c62109.graph_c0	Linoleic acid (C18:2 Δ9,12）	-0.999881	0.00981122
c63526.graph_c0	Linoleic acid (C18:2 Δ9,12）	-0.999916	0.00826813
c68232.graph_c0	Linoleic acid (C18:2 Δ9,12）	-0.999979	0.00409391
c68852.graph_c0	Linoleic acid (C18:2 Δ9,12）	-0.999949	0.00644285
c72181.graph_c0	Linoleic acid (C18:2 Δ9,12）	-0.999988	0.00316485
c72663.graph_c0	Linoleic acid (C18:2 Δ9,12）	-0.999992	0.00248198
c72768.graph_c0	Linoleic acid (C18:2 Δ9,12）	-0.999879	0.0098989
c72884.graph_c0	Linoleic acid (C18:2 Δ9,12）	-0.999959	0.00578399
c72907.graph_c0	Linoleic acid (C18:2 Δ9,12）	-0.99997	0.00493676
c72959.graph_c1	Linoleic acid (C18:2 Δ9,12）	-0.999926	0.00774063
c75615.graph_c0	Linoleic acid (C18:2 Δ9,12）	0.999999	0.00109085
c75904.graph_c0	Linoleic acid (C18:2 Δ9,12）	-0.999954	0.00608055
c76071.graph_c0	Linoleic acid (C18:2 Δ9,12）	0.999964	0.0054167
c77205.graph_c0	Linoleic acid (C18:2 Δ9,12）	-0.999938	0.00710592
c77261.graph_c0	Linoleic acid (C18:2 Δ9,12）	-0.999987	0.00318847
c78779.graph_c0	Linoleic acid (C18:2 Δ9,12）	-0.999926	0.00777015
c80195.graph_c0	Linoleic acid (C18:2 Δ9,12）	0.999938	0.00707222
c80524.graph_c0	Linoleic acid (C18:2 Δ9,12）	-0.999947	0.00657356
c80671.graph_c0	Linoleic acid (C18:2 Δ9,12）	-0.999984	0.00358048
c80858.graph_c0	Linoleic acid (C18:2 Δ9,12）	0.999982	0.00381957
c81446.graph_c0	Linoleic acid (C18:2 Δ9,12）	-0.999997	0.00154371
c81715.graph_c0	Linoleic acid (C18:2 Δ9,12）	-0.999992	0.00260436
c81724.graph_c0	Linoleic acid (C18:2 Δ9,12）	-0.999878	0.00993931
c81828.graph_c0	Linoleic acid (C18:2 Δ9,12）	-0.999926	0.00774675
c82125.graph_c0	Linoleic acid (C18:2 Δ9,12）	-0.999924	0.00782906
c82278.graph_c0	Linoleic acid (C18:2 Δ9,12）	-0.999906	0.00870901
c82562.graph_c0	Linoleic acid (C18:2 Δ9,12）	0.999979	0.00407785
c82877.graph_c0	Linoleic acid (C18:2 Δ9,12）	-0.999997	0.0014367
c83473.graph_c1	Linoleic acid (C18:2 Δ9,12）	-0.99996	0.00570658
c83817.graph_c0	Linoleic acid (C18:2 Δ9,12）	-1	0.000436128
c84308.graph_c0	Linoleic acid (C18:2 Δ9,12）	-0.999962	0.00553738
c85291.graph_c0	Linoleic acid (C18:2 Δ9,12）	0.999962	0.00555787
c85318.graph_c0	Linoleic acid (C18:2 Δ9,12）	-0.999997	0.00158292
c85325.graph_c0	Linoleic acid (C18:2 Δ9,12）	-1	0.000212181
c85349.graph_c0	Linoleic acid (C18:2 Δ9,12）	-0.999946	0.0065933
c85775.graph_c0	Linoleic acid (C18:2 Δ9,12）	-0.999998	0.00136495
c85847.graph_c0	Linoleic acid (C18:2 Δ9,12）	-1	0.00028857
c86252.graph_c0	Linoleic acid (C18:2 Δ9,12）	-0.999961	0.00563808
c86835.graph_c0	Linoleic acid (C18:2 Δ9,12）	-0.999946	0.00662272
c87103.graph_c0	Linoleic acid (C18:2 Δ9,12）	-0.999991	0.00276163
c87162.graph_c0	Linoleic acid (C18:2 Δ9,12）	-0.999897	0.00913657
c87286.graph_c0	Linoleic acid (C18:2 Δ9,12）	1	0.000609182
c87523.graph_c0	Linoleic acid (C18:2 Δ9,12）	-0.999996	0.00178557
c87637.graph_c0	Linoleic acid (C18:2 Δ9,12）	-1	0.000524108
c87645.graph_c0	Linoleic acid (C18:2 Δ9,12）	-0.999972	0.00476809
c88012.graph_c0	Linoleic acid (C18:2 Δ9,12）	-0.99998	0.0040077
c88176.graph_c0	Linoleic acid (C18:2 Δ9,12）	-1	7.926e-05
c88450.graph_c0	Linoleic acid (C18:2 Δ9,12）	-0.99993	0.00751656
c88542.graph_c0	Linoleic acid (C18:2 Δ9,12）	-0.999939	0.00705475
c88759.graph_c0	Linoleic acid (C18:2 Δ9,12）	-0.999923	0.00788157
c88904.graph_c0	Linoleic acid (C18:2 Δ9,12）	0.999915	0.00828943
c89336.graph_c0	Linoleic acid (C18:2 Δ9,12）	-0.999877	0.00998378
c89404.graph_c0	Linoleic acid (C18:2 Δ9,12）	-0.999986	0.00339367
c89559.graph_c0	Linoleic acid (C18:2 Δ9,12）	0.999995	0.00210437
c89607.graph_c0	Linoleic acid (C18:2 Δ9,12）	-0.999999	0.000758682
c90418.graph_c0	Linoleic acid (C18:2 Δ9,12）	-0.999922	0.00796648
c90706.graph_c0	Linoleic acid (C18:2 Δ9,12）	-0.999979	0.00410176
c91065.graph_c0	Linoleic acid (C18:2 Δ9,12）	-0.999984	0.00358048
c91375.graph_c0	Linoleic acid (C18:2 Δ9,12）	-0.999901	0.00896969
c91487.graph_c0	Linoleic acid (C18:2 Δ9,12）	-0.999991	0.00277383
c91531.graph_c0	Linoleic acid (C18:2 Δ9,12）	-0.999945	0.00665716
c92194.graph_c0	Linoleic acid (C18:2 Δ9,12）	-0.999938	0.00707222
c92761.graph_c0	Linoleic acid (C18:2 Δ9,12）	-0.999933	0.00735495
c92933.graph_c0	Linoleic acid (C18:2 Δ9,12）	-0.999976	0.00439973
c93272.graph_c0	Linoleic acid (C18:2 Δ9,12）	-0.999891	0.0093981
c93394.graph_c0	Linoleic acid (C18:2 Δ9,12）	-0.999988	0.00314205
c93697.graph_c0	Linoleic acid (C18:2 Δ9,12）	-0.999985	0.00343561
c93873.graph_c0	Linoleic acid (C18:2 Δ9,12）	-0.999984	0.0036253
c94363.graph_c0	Linoleic acid (C18:2 Δ9,12）	-0.999968	0.0050807
c94439.graph_c0	Linoleic acid (C18:2 Δ9,12）	-0.99988	0.00987724
c95466.graph_c0	Linoleic acid (C18:2 Δ9,12）	-0.999988	0.00317708
c95472.graph_c0	Linoleic acid (C18:2 Δ9,12）	1	0.0002143
c95575.graph_c0	Linoleic acid (C18:2 Δ9,12）	0.999979	0.0041252
c95594.graph_c0	Linoleic acid (C18:2 Δ9,12）	-0.999998	0.00117786
c95842.graph_c0	Linoleic acid (C18:2 Δ9,12）	-0.99999	0.00289347
c95895.graph_c1	Linoleic acid (C18:2 Δ9,12）	-0.999985	0.00354251
c96005.graph_c0	Linoleic acid (C18:2 Δ9,12）	-0.999999	0.00081692
c96078.graph_c0	Linoleic acid (C18:2 Δ9,12）	0.99998	0.00399804
c96434.graph_c0	Linoleic acid (C18:2 Δ9,12）	-0.999947	0.00654649
c96769.graph_c0	Linoleic acid (C18:2 Δ9,12）	-0.999966	0.00525907
c97041.graph_c0	Linoleic acid (C18:2 Δ9,12）	-0.999887	0.00958539
c97070.graph_c0	Linoleic acid (C18:2 Δ9,12）	-0.999952	0.00626115
c97267.graph_c0	Linoleic acid (C18:2 Δ9,12）	-1	9.59468e-05
c97396.graph_c0	Linoleic acid (C18:2 Δ9,12）	-0.999964	0.00537862
c97913.graph_c0	Linoleic acid (C18:2 Δ9,12）	-0.999995	0.00209328
c98037.graph_c0	Linoleic acid (C18:2 Δ9,12）	-0.999886	0.00962709
c98223.graph_c0	Linoleic acid (C18:2 Δ9,12）	-0.999909	0.00857361
c98971.graph_c0	Linoleic acid (C18:2 Δ9,12）	-0.999959	0.00573092
c99041.graph_c0	Linoleic acid (C18:2 Δ9,12）	-0.999945	0.00669376
c99615.graph_c0	Linoleic acid (C18:2 Δ9,12）	-0.99988	0.0098732
c99676.graph_c0	Linoleic acid (C18:2 Δ9,12）	-0.999886	0.00960082
c99682.graph_c0	Linoleic acid (C18:2 Δ9,12）	-0.999945	0.00668929
c99757.graph_c0	Linoleic acid (C18:2 Δ9,12）	0.999899	0.0090702

## Sheet: Table S12
Table S12. DETFs correlated to metabolites in T. grandis 'Xifei' and T. grandis 'Dielsii', respectively.
ID_Xifei	ANNOTATION	Metabolites	Cor_r	p value	T01_FPKM	T02_FPKM	T04_FPKM	T06_FPKM	T07_FPKM	T08_FPKM	T11_FPKM	T12_FPKM	T13_FPKM	T14_FPKM	T17_FPKM	T18_FPKM	FDR	log2FC	regulated	FDR	log2FC	regulated	FDR	log2FC	regulated	COG_class	COG_class_annotation	GO_annotation	KEGG_annotation	KOG_class	KOG_class_annotation	Pfam_annotation	Swissprot_annotation	nr_annotation
c99504.graph_c0	WRKY45	Oil content of kernels（%）	-0.999971	0.00481569	0.47	0.7	0.34	0.34	0.22	0.2	0.35	0.1	0.04	0	0.02	0.02	0.000435609	2.11441	up	--	--	--	--	--	--	--	--	Molecular Function: DNA binding (GO:0003677);; Biological Process: regulation of cellular process (GO:0050794);;	--	--	--	WRKY DNA -binding domain	Probable WRKY transcription factor 45 GN=WRKY45 OS=Arabidopsis thaliana (Mouse-ear cress) PE=2 SV=1	hypothetical protein SELMODRAFT_29247, partial [Selaginella moellendorffii]	--	TATAGATTTAGATTTAGATTGATATATGGTCACGTACAGATGGATGATGGCTAATGTGTGATGGATGTGTAGCTCGACTAGACTCTATCTAGTTTTTTTGGCAACCCCCCTGCCCCATAGATATATACTATTTCTATGTAGAGGAGGTGGAGGATGTCCGTCTCTGAGCGTAATCCCAACTCTAATCTCTGCCAGTCATAAGCCTCTGTTGGTCATGAACCGTCGAGGACTGTCCATCTCTGAGCGAGAATAGGCCCTCTGGTCATAACTCCCTGCCGCCTAATTCTATTACTAATTCAAACACGGCTAAGGTGGTTCAACTAGAGCAACGGAAGAGCCGGGAAAAATTACGTTGCAGTGTATCTTAACAAATTCCTTGGAATCATCACTTGGCTTGAT…
c99963.graph_c0	ERF017	Oil content of kernels（%）	-0.999956	0.00599066	7.48	7.38	6.84	2.8	3.47	3.38	10.17	10.33	5.18	3.92	9.52	7.59	--	--	--	--	--	--	0.00150774	-1.21467	down	--	--	Molecular Function: DNA binding (GO:0003677);; Molecular Function: sequence-specific DNA binding transcription factor activity (GO:0003700);; Cellular Component: nucleus (GO:0005634);; Biological Process: regulation of transcription, DNA-templated (GO:0006355);;	--	--	--	AP2 domain	Ethylene-responsive transcription factor ERF017 GN=ERF017 OS=Arabidopsis thaliana (Mouse-ear cress) PE=2 SV=1	PREDICTED: ethylene-responsive transcription factor ERF018-like [Sesamum indicum]	--	GGAAAGAGTCGTCTTAGGCGGAGCTATACGATACGCTTTCATCGTACAAATATACATACCGTATTTATACTTGACGTATCATCTAAGCAGTAATTTTGCTGTTTAATCGAAATACTATGAATCGCATCACTTTCAATTACTCAAATAATTTTGTTGTTATTGACGAGTTTTGTTCAGAAAAGCAGTTTTAGGGTTTTACTGGTGACATGGTATGTACCATTATTTTTTTTGCCCATTTCATTGAATTGAATTAATGTGCGGATTCGTACAAAATATGTCAATTTTATAGGATCAGAGTATTCCTCTTGGATTTCAAATGGTGAGTAGTTCAAAACCACAGTTTGTTTTGGTGTAGATGACAATGTAAGTAGAGTTGGAGGAATTGTTTTGCAAAATTAA…
c99588.graph_c0	ERFABR1	SFA	-0.999913	0.00841025	0.15	0	0.31	0.21	0.13	0.4	0.05	0.04	0.09	0.05	1.32	2.05	--	--	--	--	--	--	0.00523029	-2.85443	down	--	--	--	--	--	--	AP2 domain	Ethylene-responsive transcription factor ABR1 GN=MVP7.8 OS=Arabidopsis thaliana (Mouse-ear cress) PE=2 SV=1	PREDICTED: ethylene-responsive transcription factor ERF110-like isoform X3 [Solanum lycopersicum]	--	CTATAGGTTACTAAGCTACGTGGTTTGACTGATTGAATAGACTCCGCAGTGCGCACATGGCCTTCAAAACTGAGCGAGAGGAGCGCACCATCAAACAGAGACTTTTTACTTTGTTGTTAAACTGTCATTTTTTTTGGTGGTGAATTTTACTGACATTCTGTTATAATTATAATTGTCAGAAAATGTGAATTCATATATTTTGAGAAGACATTCCTTATTATTTATCAAACATATACACGTATGGATGGATCATGCAATTACATGCTAAATCAAAATAGTCTCTTATACCGTATTAAGCTAGATAATAATAATCTCCTATACGTTATTAAGCTAGATGATAATAATTTGACTATGAAACATTGTTATAAAATCTTAGTATTATTGTTGTTCGCCCATTTA…
c99428.graph_c0	GATA22	Palmitirc acid (C16:0)	0.999899	0.00905306	20.62	22.34	15.55	14.13	10.24	15.59	104.09	105.75	76.24	62.59	45.42	63.11	4.73141e-19	-2.36317	down	3.11617e-28	-2.68996	down	0.00544813	-2.46841	down	--	--	Molecular Function: DNA binding (GO:0003677);; Biological Process: signal transduction (GO:0007165);; Biological Process: response to hormone (GO:0009725);; Biological Process: regulation of gene expression (GO:0010468);; Biological Process: heterocycle biosynthetic process (GO:0018130);; Biological Process: aromatic compound biosynthetic process (GO:0019438);; Biological Process: regulation of c…	--	[K]	Transcription	GATA zinc finger	Putative GATA transcription factor 22 GN=GATA22 OS=Arabidopsis thaliana (Mouse-ear cress) PE=3 SV=1	unknown [Picea sitchensis]	--	GTATTGTGACCATGGATTATGTATTGAGAGTAATTTTATATGGTCTTATAGCAGATTAAGCCATACTTACCAAGAAACCCTTAAATATGTTAGCCTTTGATACTCGATCAATTGATGATAGAAAAGAATAACATAACAAGTATCAGTAGTGAGTCTATTGAATGTGTGAATATATTGTAAATGCTTGAAGAAGCTCAATGGTTAATAGAACCTATTGTTGGAATTATGATATGTTGTCAACTTTCATAGGTCTAGATATACGAGCCTTTTGTCATATTTCTTGCAACTAGGCTATCTGTGAATCGTTTAGTAATAATTTATTTGGATGTGTCACTAAGGGACATTCTGTGAATCCTCCATAAATCAAATAACAATTGTTTAGTACTAATTTATGTAAAT…
c99573.graph_c0	ERF018	Palmitirc acid (C16:0)	0.999992	0.00254557	4.73	6.16	2.19	1.51	0.8	1.02	1.81	1.72	0.61	0.55	0.18	0.31	5.68928e-09	1.72846	up	0.00149904	1.53948	up	0.0004505	2.16627	up	[V]	Defense mechanisms	Biological Process: transcription, DNA-templated (GO:0006351);;	--	--	--	AP2 domain	Ethylene-responsive transcription factor ERF018 GN=ERF018 OS=Arabidopsis thaliana (Mouse-ear cress) PE=2 SV=1	unknown [Picea sitchensis]	--	AGGCTCTGCAATCATGGAGTCCTAAAGTATATATTCACTGCTCTGTGTGTATATCTTGAACATATACACAGTAACAAGATCGAAATGGGTACTGAGTTGGTGTCTGAAATTGGTATGTCATCCTTTAGAGAAGAAATATCAGAAGTGGGGAGGAGCATGAAAATACTCATGCGGAGTGGGAGCCGTCCTAGCTTTGAAAGCAAGAGAAGCACTAGTGTTTTTAGCCAAACTTCAGATTTTGTAGATGATGAAGAGGCCCTTCATTGGGCAGCCATAGAAAGGCTTCCAACTTATGACAGAATCAGAACCTCCATCTTCAAGGATTATGATGAGGAAGGCAAGGTCACAAACAAGCATGTTGTGGATGTGGCTCATCTAAAGACTCTGGAGAGGCATGCA…
c99605.graph_c0	GATA2	Palmitirc acid (C16:0)	0.999945	0.00667362	9.83	11.39	6.16	2.56	2.86	2.31	3.33	2.29	0.81	1.01	3.44	2.22	0.000163667	1.9049	up	--	--	--	--	--	--	--	--	Molecular Function: binding (GO:0005488);;	--	[K]	Transcription	GATA zinc finger	GATA transcription factor 2 GN=GATA2 OS=Arabidopsis thaliana (Mouse-ear cress) PE=2 SV=1	PREDICTED: GATA transcription factor 9-like [Prunus mume]	--	AGGCCTTTCCTTCAGCCACCAATATAAAGGGCTCCATATACCAAGTATGCTATACAAGACTGTGAGAGAAACACAACTGAGCAGGGCCACTTTATGTGTAACCCCATATTGCAACTTCTTGGAATAAGCAGTTTTGAAACAGAGGATTCAAGCTTGTGTGCGCGACATTTGCACCTATTCAAGTAAAAGGGAAGGATAAGGGAAACAACAAAGACCAGGTGAAGCAAAACGGCAATTGAATGCCGCATGTAAGCCTCAGAGACACTATCTGCAAGTTCTCCCTCTTCACCCATTCCCAATAATTGAGTTGCTGAAATAGACTCCGTCACTACAGGCAAACCACATATAAATATCAAGAAGCCTTATTTTCCTCCAGTATAGGTTTTATCAAGTGGATGT…
c99682.graph_c0	PLATZ transcription factor	Palmitirc acid (C16:0)	0.999968	0.00508302	13.5	14.43	5.23	5.99	3.15	3.39	12.53	13.69	6.55	6.56	8.41	5.7	--	--	--	--	--	--	0.00299813	-1.01166	down	--	--	--	--	--	--	PLATZ transcription factor	--	unknown [Picea sitchensis]	--	GGCAGCCGAACGTTTTTCTAAAATTTCAAAAATCAAATTATTTCCCAAGTGTATAGCTACCTGCAAAATAAGCGACAAGGTAGATAACCATAACCATCCAAAATTGTAATTTGACAACCATTATAACAGTAAACATGCATAGGCTATTAAACATTGCCAGCTCAATTTTGGCACATCTTCCTCAATAAATTTCTGCTATCTGGTCCATTATCTTTGAGATTTCGCTCTGGGCTTCTACCAAGGAATCAATGCTCCTCTTCAAGCTCTTTCTTTGGCTAGAAATCAGAGGGCTCTCTTCCAATATCTTCTCCATAATGTTCGACTTTGACCCGGTCACATCTTTCATGATTTCTCCATCTACATCATTCCTTACAAGATTCTGATAAACAAATTGCAGAT…
c99972.graph_c0	MADS6 (SRF-type)	Palmitirc acid (C16:0)	0.999929	0.00760403	9.7	11.74	4.46	5.31	3.35	3.51	7.72	9.07	2.1	1.71	4.2	3.07	--	--	--	5.03046e-05	1.05686	up	--	--	--	[P]	Inorganic ion transport and metabolism	Molecular Function: DNA binding (GO:0003677);; Molecular Function: sequence-specific DNA binding transcription factor activity (GO:0003700);; Cellular Component: nucleus (GO:0005634);; Biological Process: regulation of transcription, DNA-templated (GO:0006355);; Molecular Function: protein dimerization activity (GO:0046983);;	K09264|6e-83|osa:4330328|Os02g0682200	[K]	Transcription	SRF-type transcription factor (DNA-binding and dimerisation domain);; K-box region	MADS-box transcription factor 6 OS=Oryza sativa subsp. japonica (Rice) PE=1 SV=1	AGL6 [Taxus baccata]	--	TTGCAAAATCTGAAATATATTTGAAGATCATAAAGAGTCAAAAAACAGGAGGCAAATAACAAGAACAAGATTGCCATCTGGTCCTGTTTCTAAAAAAATGCAGGCAAATTTTGCCTCATAAAATACTTGCATACAATCTATGATACATGTACATATGAATGACACTCAAATAATTTAGCACTCTGCCTTTGGTGAATCGCTCTGGACAAATACAATACACAGCTATGTTGTACACTGCCATGGTGATGACCCCTTGAACAAACTCATATTGCTTGCATGCAATATGAATGTACAGTGTTTCAACTTGAAAACTCAATTCTGAACTACAAAAAAAGGTAAAAGCAGTACCTTTGCAGTCCGTGCTGGGCTTCCCAGGCAATTATATTAACTCAACAAATC…
c99390.graph_c0	MYB (APL)	Stearic acid (C18:0)	0.999892	0.00936746	27.73	25.22	29.61	24.8	51.73	49.34	18.97	11.57	22.52	20.85	13.29	23.75	--	--	--	--	--	--	2.43593e-07	1.54577	up	[O]	Posttranslational modification, protein turnover, chaperones	Molecular Function: binding (GO:0005488);; Cellular Component: mitochondrion (GO:0005739);;	--	--	--	MYB-CC type transfactor, LHEQLE motif;; Myb-like DNA-binding domain	Myb family transcription factor APL GN=APL OS=Arabidopsis thaliana (Mouse-ear cress) PE=2 SV=2	unknown [Picea sitchensis]	--	TGCAAGAACACTCAAAAACTACATTTACAAAATACATGCTAACTAAAAACCTTTACAATAATAAGATTGAGTAAAATTCCAATAGATTCTATGTATTCCCTTCAAGATAGATCTAATAGTAGGATCACTATAGAATCAATCGTAAAGAGTTTAATCCTTGAAAAAAATACTCATTATTATGCTCTAAATAAATTAAGGGTATTAAATTTAAAAACTCTAATAATATTTAACTACGCTTTGCCCACAAAAAACTTTCTAATTTCAGTTGCAAACTGAACCATATTTTCATGTGGGGGGAGTATTTTCTTCACACTCTCTCTTTCCTTGCATTTCTTTGCCCAAGCACTGATGCAAGGTAATTTTTCTTCGAATGGAATTTTAAATTCTCCGATCATTTCA…
c99250.graph_c0	ARF31	UFA	-0.999879	0.00992141	1.87	3.75	2.43	1.59	0.83	1.51	1.52	1.29	0.6	0.32	2.14	0.72	--	--	--	0.00431515	1.82187	up	--	--	--	--	--	--	--	--	--	--	B3 domain-containing protein At2g36080 GN=ARF31 OS=Arabidopsis thaliana (Mouse-ear cress) PE=2 SV=1	PREDICTED: AP2/ERF and B3 domain-containing transcription factor At1g50680-like [Camelina sativa]	--	GAGCAAAAAGGCCAATTGCTGCTGCTCGAAAGCGCATTGTCTTCACTGCCCACAAATATAGGTGTGCTTCAAATGCAGAAAAATAATGAAACAAAATGTTGCAAGATTGAAGGTTAAAAGAAAAGGCAAGAACAAATAGGCTACTCTCAAGATGGATATTTTTTTTTAATCCTCTTAAACAATCAAGCATAGAATAAGTGCGAAACACCCACTGAGCAAATACTACTATTTTCATGGCAATGGATTAGATGTTATAACCCCTTTGGCATCACTGTATAAATCATATTATACTTACAAGTTCAAATTACATTGAATAAGCATGCCACACACATCTAACAAATCAGAAAAGTCTGTATTCCTAATCGTGAAAGATGTTTTTTATTTTTACTGTGAGCAGGT…
c99458.graph_c0	bHLH66	UFA	0.99999	0.00291163	23.62	23.79	32.5	32.67	43.15	39.41	36.67	47.51	132.08	102.78	54.82	87.97	--	--	--	1.71292e-28	-2.18394	down	--	--	--	[RTKL]	--	--	--	--	--	Helix-loop-helix DNA-binding domain	Transcription factor bHLH66 GN=F27D4.17 OS=Arabidopsis thaliana (Mouse-ear cress) PE=2 SV=1	hypothetical protein AMTR_s00065p00184910 [Amborella trichopoda]	--	ATAAATGGTTTCGTGCTTCTGAAGTTAAGTCTTTCAGAATCTCTGCCACCTGATTACACAAACTTCCATAAATCTTCGAAGTATATTCTGAATCACAACGACGTGCCAATCTTCCCGATGTTGCCGCGTTTACTGATCTCACCATTGTTTTCGGTGAGCCGAAAGTTGCCATAATTCAGATTTTGCTGACATAATCATTACGGAAATATGACGTAATCGTTACGTTCAGGTGAGAAGAGGTTTCAACGCCCATTCTACTGCCTCATACCTAACCTAAACAAAGATCCAGGCGGAATCCAAGAGCAGGACAATCATGATCTAGAGCCCTCAACGTGTGCTGCTTCTTGATTAGCACGTTTCCATGGGCTCCATGAATGGGGGTGTATTTATATCTGTGAT…
c99731.graph_c0	PLATZ	UFA	-0.999987	0.00320786	19.36	27.92	18.52	13.34	7.62	8.63	20.8	22.83	4.42	4.53	21.16	11.11	--	--	--	0.000619346	1.31325	up	--	--	--	[S]	Function unknown	--	--	--	--	PLATZ transcription factor	Uncharacterized protein At3g50808 GN=At3g50808 OS=Arabidopsis thaliana (Mouse-ear cress) PE=4 SV=1	PREDICTED: uncharacterized protein LOC104585621 [Nelumbo nucifera]	--	TCTCATAAATCTGAATCTTCTAAATCTAATAAACCTCATTTATTCAAATTGTTTCTTTAAAAAACCCTTATTTATAACGCCTTATGTTATGTCGATTCATTGAAGGCTTTACCGAGAAATTTAGTTAGTTTATTGGCATTTATCGCATTGCAGATTACATTGAGATAAGATTATCAACTTCTTGGTTAAGGCGGCGTGACAAAAATTTCATACAGATCGGAGGCTTAACTTTAGTTAGCGCTAAGATAGAGGAAGGAAGGAGCCAAACGCCGTCGCCACAGATGAGTCCTGAAGCCACCGCAGGGACAAGCAGATCCGCCTCTTCACGATTCAGCAGCTGCCATCCGAATACAATCGCCGTTCCCACACACATATCAATGGCAAAGTAGGCCCCCACAA…
c99816.graph_c0	MYB (GTL1 )	UFA	-0.999966	0.00525116	17.08	16.03	14.95	15.15	13.76	13.43	33.25	29.12	26.22	19.81	16.14	17.27	3.55711e-09	-1.19739	down	3.35814e-09	-1.17599	down	--	--	--	[C]	Energy production and conversion	--	--	[K]	Transcription	Myb/SANT-like DNA-binding domain;; Myb/SANT-like DNA-binding domain;; Myb-like DNA-binding domain;; Alcohol dehydrogenase transcription factor Myb/SANT-like	Trihelix transcription factor GTL1 GN=GTL1 OS=Arabidopsis thaliana (Mouse-ear cress) PE=1 SV=2	predicted protein [Physcomitrella patens]	--	ATGTACAAAAATAAAAAAATACAAGTATCACATAATTAATCCATTATGTAAACTAATCAGCGTATCACTGTCTCATAACCAATATGTATCATAAAGCTCAATCAAAACAATAATATATGATAACCATAATAATCCATGATTTCAAAGGTTATAAAACATAGAGTGAAATTAGGATGTAACATGTTTGAGGCCCTCTTCTAGAGTATTGGCTATGTAGGTAGCGCAAGTTGACAAAGAAGTCTTTAAGGGTAGCTCGACACCATATGCCCACTAGCCCATTTTTTCTCAGATCACCATGAATATGAAGAACTAGGGTTTTACAAATTTATGAGCAGTGACGATTTATGACCTAGATCTGAATGCACCAAAGTGAAGATGAAATCAAACCTAAAAATATAG…
c99957.graph_c1	MYB23	UFA	-0.999979	0.00414749	0.46	1.38	0.45	0.66	0.14	0.26	1.07	0.88	0.18	0.19	0.91	0.56	--	--	--	--	--	--	0.00901373	-1.82146	down	--	--	Biological Process: cell fate specification (GO:0001708);; Molecular Function: DNA binding (GO:0003677);; Molecular Function: sequence-specific DNA binding transcription factor activity (GO:0003700);; Molecular Function: protein binding (GO:0005515);; Cellular Component: nucleus (GO:0005634);; Biological Process: regulation of transcription, DNA-templated (GO:0006355);; Biological Process: root e…	K09422|1e-49|ath:AT5G40330|MYB23	[K]	Transcription	--	Transcription factor MYB23 GN=MYB23 OS=Arabidopsis thaliana (Mouse-ear cress) PE=1 SV=1	putative R2R3 MYB protein 8 [Arachis hypogaea]	--	TCTAGTGGTGTTAAGGTTGTTATGTGGCTCATAACTTTTAGTTCTAGTTGAAACCACACGACAATTGCTTGGATTTTGGTTTTCAATCATGGCAAAGTTGTAAGGCATATGGGTTTTAGGGATTTTACGAGATTGGTTAGTTCCATTTAGCCCTATTTGGTTTTATCTTTGGATTGATCAAAAATGTATTCCATAGTGGAAGAGAAAAGATTAATTGTATTGCTTTGGCCAATGCAGTTAATTACATAGGAAACAAAATGTATCCCAAGTTGAGAATTGAGACTTGGAAAATCATATTGTATTGCGCTGGTCAGTATAGTATGATCGGAAAGAACTGTATTAGGTTGGCCAATACAGTTCGTAGGAAGATGGTAGTGCTGGATTGTATCGGGTTGGCCA…
c99494.graph_c0	ERF1A	Oleic acid (C18:1 Δ9）	0.999991	0.00263388	5.66	6.24	7.14	5.07	7.9	5.73	5.18	3.68	1.93	1.46	7.25	3.74	--	--	--	0.000815867	1.44738	up	--	--	--	--	--	--	K09286|1e-38|ath:AT4G17500|ATERF-1 (ETHYLENE RESPONSIVE ELEMENT BINDING FACTOR 1)	--	--	AP2 domain	Ethylene-responsive transcription factor 1A OS=Arabidopsis thaliana (Mouse-ear cress) PE=1 SV=2	hypothetical protein 0_3648_01, partial [Pinus taeda]	--	TTGCAAACAGAAAATTTATTTGGGTAGCAATATCTAACAATAGTTCCTAAAGATGTCGCTGTAGACAAAGTACTGGCTTTATGCCATTAAGAGCCCAAAAATAAATCTTTTAGTATAATAAATAACAGTTTAATACCTCGAAATTAATAGATCAATATGAGGGAAGACTTGTAGTTAAACACAAAGGACACCGTGAGAAAAGTTGAAGTTCGATGAGAAGATAATTGATAACAATAAACATTCTGTATGGAATATTACAATTTGGCACAAGGGATAGTGAGCTTTTCCTAACCTGAAAACACTTTCTATGTATCACTTGGAGAGGAAACAAACTTCATCATTATCATAGGGAGCGAGGCCATGCTGGCAAGTGATCCGAATTACTGCTAGGCGAACACC…
c99828.graph_c0	MYB (GTL1 )	Oleic acid (C18:1 Δ9）	0.999997	0.00154219	0.77	0.85	2.3	2.82	9.83	11.14	1.7	1.23	2.94	2.71	3.31	6.37	--	--	--	--	--	--	0.00342905	1.29813	up	--	--	--	--	[K]	Transcription	Myb/SANT-like DNA-binding domain;; Myb/SANT-like DNA-binding domain;; Myb-like DNA-binding domain;; Alcohol dehydrogenase transcription factor Myb/SANT-like;; Chitinase class I;; Chitin recognition protein	Trihelix transcription factor GTL1 GN=GTL1 OS=Arabidopsis thaliana (Mouse-ear cress) PE=1 SV=2	PREDICTED: trihelix transcription factor GTL1 isoform X1 [Nelumbo nucifera]	--	CGAGTGAATATATATAGTGGGGTGGAAGAATGATATTTGAATTGCACTTCTAGGTAGAACTGGTTTGAAAATGTCGGCAAGGATTCAATTTGCCCACGTGGGAAGATAACAAGTATTAATGGGAAACCAGAACGCCCAAGTGGGGAGGAGATTTATATCCGTAATGGAAACTTGAAATTAATGCCATTGAAGATCAGATTCGTTGGATCAGTTCGCTACACGAGCGTGTTCAATTTTGTCGGAATAAAAAAGATGGCTACTTGCCCAGGCGGCACCTAAAGTTGCAACCACCGACACTAACGTTCAAACCCGTCGCTTTCACGCCACAAATTGCAGGGTAATCTATCAATAATAAGTACAATGGTACCCAAATCAACAATTGCCATCAGTTTTCGGTTT…
c99904.graph_c0	ERF003	Oleic acid (C18:1 Δ9）	0.999909	0.00860336	10.71	9.22	36.08	37.52	112.37	180.74	23.9	18.81	22.69	21.61	57.04	38.07	3.14139e-07	-1.15159	down	--	--	--	0.00415349	1.62977	up	--	--	Molecular Function: DNA binding (GO:0003677);; Molecular Function: sequence-specific DNA binding transcription factor activity (GO:0003700);; Cellular Component: nucleus (GO:0005634);; Biological Process: regulation of transcription, DNA-templated (GO:0006355);; Biological Process: single-organism process (GO:0044699);;	--	--	--	AP2 domain	Ethylene-responsive transcription factor ERF003 GN=ERF003 OS=Arabidopsis thaliana (Mouse-ear cress) PE=2 SV=1	unknown [Picea sitchensis]	--	GCGAGGATTAAGTGCATCCAAATGCTTCTTACAATATATAAAACTATAAAAACTCTTGAAAACAAAAGATAAAGTTATAAAAAAGAGAAGAAAAAGAAAATATTTAAAGAGTAGCACGAATAAAACACATCCTAAAATCACGTAATTAATAAATAGGCCATAGTGCCCACATTTACGTGTGGAAATGGGGGAGGCGGAAAAATTAAATCTTTTATTAGCAAATATACTATTATCCTCGGACCTGTTGATTCGCCTCTACGGGGTGGGAGTCTTCTTTTCCCACACGGCATACCCGTCTCCAGAGGCCACCAGTTTAAACTCTTGTGAGGGCATATACTTTCCCACGTCATATCTCGCCCCGATTTTGGAGATAACCCGTTCGTCAATGCTGGCCATGTA…
c99241.graph_c0	WOX9	Linolenic acid (C18:3 Δ9,12,15）	0.999878	0.00992817	44.28	46.74	4.97	5.36	4.54	3.28	13.53	18.63	6.07	5.17	4.89	4.08	2.04615e-12	1.42298	up	--	--	--	--	--	--	[G]	Carbohydrate transport and metabolism	--	--	--	--	Homeobox domain	WUSCHEL-related homeobox 9 GN=WOX9 OS=Arabidopsis thaliana (Mouse-ear cress) PE=2 SV=1	HD transcription factor [Ginkgo biloba]	--	GTCCTCAATGGCATTCCCAGTTTATATTCATGCAAGTATTTGATAATATAAAACAAAAAAAGTATCTCCACTGTACTAATTCATAAAGGAACTCTGCAAGATTGGGAAGTTTTCTTTATTTTTTTATTAATTTAATGCAAATGAATTTTCTCATATCCCATTCACTAGCTGCCATGCATCCTTGTTACAATTCAATTTCTCTTAGAGAAACATGGCTTTGTTTGATTGATTGTGAGCTCGATGTACTGAAATAATTGATAATAAATCTGCTATTGCAGAAATGGATGCGAGTAAAGCAACAAACAATCTTACATGGTTTATTTGAAACATATGATGGTTCTTGCAAGTGTTTTTAATACATGTACTACAAGTTATTGTATTGCAGTCATCGGTGTCAAG…
c99472.graph_c0	bHLH95	Linolenic acid (C18:3 Δ9,12,15）	0.999975	0.00449972	0.78	0.65	0.13	0.09	0.09	0.08	1.51	1.62	0.16	0.14	0.22	0.17	0.00626177	-1.2062	down	--	--	--	--	--	--	--	--	--	--	--	--	Helix-loop-helix DNA-binding domain	Transcription factor bHLH95 GN=F14J22.2 OS=Arabidopsis thaliana (Mouse-ear cress) PE=2 SV=2	unknown [Picea sitchensis]	--	AACAAGCATCATTGAATATAAGTATATGGATCTTTAAAAGCCACTGCTGCTACATGGATCACAAATTTAGGCAATTGCTGTGTGTTAGCTTGTATCAAATGGTTTATGTATGGGTCTATATCCTCAGGAAAATATATGTTTTACAGCAGTGTATATTGACTAGCAACTAGTTTGACACCAATGCAGTTTCCATTCAGCACAACATCCAGCCAAGCAGATGTGTTATTCTTGAAAATTGAAAGAAATGCACTAACAATGTTTATAAGAGTGGCCTAAATAGAATTAGTACAAACTACATATTTTTTGCCTTATCATACTTAACATTAATTTCTTAAGGAATGGCAATGCATATTTGCTTTAGGAAAATGTAGCGAAGTCTGTAGCTAGGCCATTAGCTAG…
c99635.graph_c0	ICE1	Linolenic acid (C18:3 Δ9,12,15）	0.999988	0.00316523	28.08	28.08	5.08	4.33	3.65	3.71	8.04	12.79	4.42	3.87	2.09	2.45	3.8054e-05	1.28789	up	--	--	--	--	--	--	--	--	--	--	--	--	Helix-loop-helix DNA-binding domain	Transcription factor ICE1 OS=Arabidopsis thaliana (Mouse-ear cress) PE=1 SV=1	PREDICTED: transcription factor ICE1 [Nelumbo nucifera]	--	GTCATGAATAATAATTTGCGGATAGCGCTCCATTTCAAACGACTACACAGATTCACATTCTAAATATATCTCCAACCTTACTATAACTTTAGCTACGGCTAACTTGCAACGTACTCTGCCATTTCACGGCGTCCTTGCCGAGCCTTTCCTCCGAATTCAAAATAGGCTTTCCCCACCAAATACATTTTGTCTGCTTGTAAAACAAAACCAAATGTCTAAATTTACACAGTGGTCTATCTGTGTGGTCGACTTTGAATGAATAAATACAGAGGCTGAGATGAGCCGCTTTTTTTCAGATTCAAATGAAAGGCATCCTTATTCTTAGGATGCAAAAACCACCATGGACGTAAATATCGCTCAGGAAAACCGCCTGCAGAGGCGCAATACGCTCTGCCCGGG…
c99772.graph_c0	UVR8	Linolenic acid (C18:3 Δ9,12,15）	0.99993	0.0075397	155.58	136.65	18.56	21.24	9.9	13.65	50.49	55.98	20.11	16.11	10.85	14.81	9.79532e-10	1.38459	up	--	--	--	--	--	--	[GO]	--	--	--	--	--	Regulator of chromosome condensation (RCC1) repeat;; Regulator of chromosome condensation (RCC1) repeat;; Transcription factor BRX N-terminal domain;; FYVE zinc finger	Ultraviolet-B receptor UVR8 GN=UVR8 OS=Arabidopsis thaliana (Mouse-ear cress) PE=1 SV=1	hypothetical protein PRUPE_ppa000548mg [Prunus persica]	--	GTTTGCAATCAAATATCTTGAGGAATACCCATGAAATGCTTTATCCCTTGTAACCCTGAAATTAAATAGATTGGAAAATACATACTCGGGGTTTATCAGAAGGTTCGGTTGAGCTCAATCTTCCTAACCAGCTAGTAAAAAAATTTAAAAGAATATGTGAGTCTGAAATGGTTACACAAGCCTATCTTGGAATATGCTGATTTGAAAGAACTTTATATATAAACTGACATAACAAGCATAATGCCATTACGTGGACCAAAATTTGCGGGAAAGATTGTTTTCCTATAAACTTCACGAGACATTATATCTTTAATTCCTCAAGTAATTGGAACATAATGTCCTAACATCAGTCAAGATACAAGCTCAATAGCACTACCAAGTGGCCATGCGGCTTCAACT…
c99276.graph_c0	MYB	Sciadonic acid (C20:3 Δ5,11,14）	0.999907	0.00865954	4.17	1.09	2.72	2.05	16.45	19.76	7.25	1.79	0.85	1.33	5	3.19	--	--	--	--	--	--	2.65508e-13	2.26207	up	[G]	Carbohydrate transport and metabolism	--	K09422|3e-08|pop:POPTR_1083038|hypothetical protein	--	--	--	--	Myb transcription factor, partial [Glyptostrobus pensilis]	--	TCCTAATCGTAATCATATATATAGAGACTGATCGGGCGATTGCTTTTCATCCATCTATCCATCCTAAATTCATAATCAAACTATACATAGCAGCATGGCATCGAAAGTGAAGGCTGGGTACTGGCCTGCTTACAGCTACTCTTACTTTCCTCCCTCCTCCGTCGATGCTTCCCTCTTCACCCATCTCTTCTATGCCTTCGCAGATCTCAATCCCCAAACCTTTCAAGTTACCGTCTCGGCGAATAACCAGCAAAGCGTCTCGCAGTTCACCTCAACATTGCAGAGAAGCAATCCTTCAGTGAAGACGTTGTTATCTATTGGCGGAGGAGTGGAAGGCATAGAAACCACCTTCGCCACAATGGCAGCCGATGCTTCGCTACGCAGCAAGTTCATACAGTC…
c99348.graph_c0	MYB (GTL1 )	Sciadonic acid (C20:3 Δ5,11,14）	0.999979	0.00413181	0.46	0.67	0.91	0.37	8.54	12.68	2.47	0.6	2.27	0.14	2.03	1.56	--	--	--	--	--	--	1.50424e-06	2.70499	up	--	--	--	--	[K]	Transcription	Myb/SANT-like DNA-binding domain;; Myb/SANT-like DNA-binding domain;; Myb-like DNA-binding domain	Trihelix transcription factor GTL1 GN=GTL1 OS=Arabidopsis thaliana (Mouse-ear cress) PE=1 SV=2	unknown [Picea sitchensis]	--	ACCTTGCGCCATTCATCTCTCTTACTATTACTCGATTCACATTCATTTCTGAGGGCAAAGAACGCTTGAAGCTTTGAATTATATTTGTCATTGTCTAGCCACAGGCGAAGAGAAAATGGGCAAATTCAGCACAGTTGTGTCAATATTTTTAGTGGTGGGGTTGATGGAATGTTGTATTGCACAGGCTCCCACAGGTTCTCCTGTGGCAACACCAGTTCAGTCACCAACGCCCGCATCGGCCTCGCCGTCACCGACTCCTGTTGTTGCTGCTGCGCCACCTCCTTTCTCCGCCTCCTCTCCTTTATCAGAAGCAGCTGCCCCCACGCCCTCAGCTGAAGTCCCATCACCCACCGCTGAAACCCCAGGCCCATCTACGCAAGAAACCGGTTCATCAGCGCC…
c99613.graph_c0	FUS3	Sciadonic acid (C20:3 Δ5,11,14）	-0.999928	0.00765698	0.93	0.9	1.18	0.67	0.15	0.25	2.22	2.38	1.29	1.19	0.88	0.91	0.00575798	-1.48935	down	--	--	--	0.00105874	-2.13272	down	--	--	Biological Process: transcription, DNA-templated (GO:0006351);; Biological Process: embryo development ending in seed dormancy (GO:0009793);; Biological Process: regulation of cellular ketone metabolic process (GO:0010565);; Biological Process: terpenoid biosynthetic process (GO:0016114);; Biological Process: regulation of isoprenoid metabolic process (GO:0019747);; Biological Process: regulation…	--	--	--	B3 DNA binding domain	B3 domain-containing transcription factor FUS3 GN=FUS3 OS=Arabidopsis thaliana (Mouse-ear cress) PE=2 SV=2	PREDICTED: B3 domain-containing transcription factor FUS3-like isoform X2 [Nelumbo nucifera]	--	ATCGTTGAATGGGTGATTTTAAACCAAGGAGGAAATCTGAAGGTGAAGATAAATGGTCAACCCTGCCATGTAGCTTTGGGAAGCTGAATACTGATGGAGCTTCTAGAGGAAATCCAAGTCAACCAAGCATAGATGGAATAGGCAGACTTTCGGATGGGCAGTGATCTTTCTCTTTTTAGAAAGATTGGGTTATACAGCAAATAATTTGGCTGAAATTAAGACTATTTTTAGAGGTTTACAAAAAGCAATTAAAGTTGGGTGGAAAAGATTCAAGTGGAATCTGATTCTCTAATAATTATTAACCTTTTATCTAAATCGTCAGTGCAAAAGGGCAAGAATTGGCAAATAGCTAGAGAGCTGGACAAAATTCACCATTTAAAGGTTACATTTCTAGAGATA…
ID_Dielsii	ANNOTATION	Metabolites	Cor_r	p value	T01_FPKM	T02_FPKM	T04_FPKM	T06_FPKM	T07_FPKM	T08_FPKM	T11_FPKM	T12_FPKM	T13_FPKM	T14_FPKM	T17_FPKM	T18_FPKM	FDR	log2FC	regulated	FDR	log2FC	regulated	FDR	log2FC	regulated	COG_class	COG_class_annotation	GO_annotation	KEGG_annotation	KOG_class	KOG_class_annotation	Pfam_annotation	Swissprot_annotation	nr_annotation
c99573.graph_c0	ERF018	Palmitirc acid (C16:0)	0.999942	0.00688403	4.73	6.16	2.19	1.51	0.8	1.02	1.81	1.72	0.61	0.55	0.18	0.31	5.68928e-09	1.72846	up	0.00149904	1.53948	up	0.0004505	2.16627	up	[V]	Defense mechanisms	Biological Process: transcription, DNA-templated (GO:0006351);;	--	--	--	AP2 domain	Ethylene-responsive transcription factor ERF018 GN=ERF018 OS=Arabidopsis thaliana (Mouse-ear cress) PE=2 SV=1	unknown [Picea sitchensis]	--	AGGCTCTGCAATCATGGAGTCCTAAAGTATATATTCACTGCTCTGTGTGTATATCTTGAACATATACACAGTAACAAGATCGAAATGGGTACTGAGTTGGTGTCTGAAATTGGTATGTCATCCTTTAGAGAAGAAATATCAGAAGTGGGGAGGAGCATGAAAATACTCATGCGGAGTGGGAGCCGTCCTAGCTTTGAAAGCAAGAGAAGCACTAGTGTTTTTAGCCAAACTTCAGATTTTGTAGATGATGAAGAGGCCCTTCATTGGGCAGCCATAGAAAGGCTTCCAACTTATGACAGAATCAGAACCTCCATCTTCAAGGATTATGATGAGGAAGGCAAGGTCACAAACAAGCATGTTGTGGATGTGGCTCATCTAAAGACTCTGGAGAGGCATGCA…
c99891.graph_c0	Protein ODORANT1	Palmitirc acid (C16:0)	-0.999892	0.00935133	2.2	2.83	4.37	2.87	2.03	1.95	2.75	2.41	5.93	5.67	5.36	8.1	--	--	--	0.000538155	-1.10202	down	--	--	--	--	--	Molecular Function: DNA binding (GO:0003677);; Molecular Function: chromatin binding (GO:0003682);; Molecular Function: sequence-specific DNA binding transcription factor activity (GO:0003700);; Cellular Component: nucleus (GO:0005634);; Biological Process: regulation of transcription, DNA-templated (GO:0006355);; Biological Process: response to salicylic acid (GO:0009751);; Biological Process: r…	K09422|1e-94|vvi:100246583|hypothetical protein LOC100246583	[K]	Transcription	Myb-like DNA-binding domain;; Myb-like DNA-binding domain	Protein ODORANT1 GN=ODO1 OS=Petunia hybrida (Petunia) PE=2 SV=1	hypothetical protein EUTSA_v10006126mg [Eutrema salsugineum]	--	ATAGGCATCACAATGGCTTCAAGTTCATAAGGCTTAGAAAAATGACTAAGTGTTTATTCCTCTTTATGATTGAAAATCCTAAACGCATTGCTACCATTCAAAATTAAGGCCTTAGCTATGTTAGGATCCTGGCTCTTACTTTTCCATCTAGAACCAATAATTTGTTCTCTTTATGAAATCCAACCTCAAATTCTAAATATGGGTAGATTTTCCTTGTTAACTTATGACTTTATGGCCATTTCAAAAAAAAAAATTGGTTAAACCCTTGGATCTTTCCATTTATGTTGCTGTACCACAATGTTGCATTTTTATGGAGGTTGACCTTAGAAAAGACCTCCGTGAAATTAAAAACATTTATATTGGAGAGTAACACTTCACCCAACAAGCTATTTACATTAA…
c99372.graph_c0	bHLH49	Stearic acid (C18:0)	0.999996	0.00185203	41	41.29	12.77	10.92	12.1	11.16	19.43	20.33	13.9	11.23	18.77	16.2	2.43851e-05	1.08818	up	--	--	--	--	--	--	[MG]	--	--	--	--	--	Helix-loop-helix DNA-binding domain	Transcription factor bHLH49 GN=T6L1.10 OS=Arabidopsis thaliana (Mouse-ear cress) PE=1 SV=1	unknown [Picea sitchensis]	--	TCTCCAAAATGAGCAACATCCCCGGAGCAGATAATTCTTCCTGATGCTGATGGTAACTCCATAGCCATTATATGAGCTGTTATTACATCATCTATGTGAACATAACCCAATCTTTTATTTGGGTATGCTTTGCGATTTTCTCCTTTCATTATGCTCAGAACTAAGTTAAGAGTACTGGTAGGTTCGAAAGCTAGCAGAGGCCCAATAACAAATGATGGATTTACCACAACCAGATTGAGCCCCTGCTCCTCTGCATACTTCCATGCCTCTTTCTCAGCAATAGTTTTTGCATATGCATACCAAAGATTGTACTGCTTGCAGTACTCCAGATTGCTCCAATAGGACTCATCCAGAGGTGAACGCTGTCGCGTATTGTAGTCATATCTGATAGATGAGCAG…
c99580.graph_c2	bHLH118	Stearic acid (C18:0)	-0.999997	0.00152448	0.12	0.13	1.39	1.36	0.67	0.85	0.75	0.59	4.62	5.07	2.1	1.97	--	--	--	4.48637e-05	-2.13119	down	--	--	--	--	--	--	--	--	--	Helix-loop-helix DNA-binding domain	Transcription factor bHLH118 GN=T30C3.70 OS=Arabidopsis thaliana (Mouse-ear cress) PE=2 SV=1	PREDICTED: transcription factor bHLH36-like isoform X2 [Populus euphratica]	--	TGAAAATAACAATATATTATATTTTTATTGAAGGCAATTACTCAAATAATAGTAGGTGCCATGACAAGGATTAACAAAGGGTAACCAATGCATCAAAAAGAATGTTTACAATATTTAGTAAAAGCCCATGCACTTGTAAAAAGAGCATCAAAATTCTTCAATTTTTAATTTTTAGTATGGTTACATTTTTAATTTATAGTTAGGTGGAGAGCCCGGCACAAGTACAAATTGTAATTGTGCATGACTGATGATACAGACAAAGACAATATCAAATTTTTTGTAGTTGCCAACGACCGAAACTTACGCTTATCACTCAGATTTTTTATAAAATATTTTTGGCTCACTTGCTATCCAATTTGGGAGAATTTTTTTGATCGACTGTTATCCAACACAGACAAC…
c99587.graph_c0	bHLH30	Stearic acid (C18:0)	0.999877	0.009974	88.45	112.96	55.22	68.05	41.13	35.14	48.34	42.09	16.85	14.44	46.45	25.61	4.34346e-06	1.02469	up	1.87119e-08	1.63205	up	--	--	--	[V]	Defense mechanisms	Molecular Function: protein dimerization activity (GO:0046983);;	--	--	--	Helix-loop-helix DNA-binding domain	Transcription factor bHLH30 OS=Arabidopsis thaliana (Mouse-ear cress) PE=1 SV=1	PREDICTED: transcription factor bHLH30-like [Nelumbo nucifera]	--	AAAATCAAAGAATAATACACAAACTTGTGTTAATGACTGTCGAAACTAGTACACACTTGTGCCGATAGCAACTTTAATATGGAATTAAAATTTTACAAGCTTTGGTTGTTTATAAGACACAATTCTGCACTCTGCCAACTTATCTAGTTTGAAAGTTGAGTGTTTTAATGCTCAATGCAAATATGAGGGCAAAAGAGAGTCCGAATCCAATTAAAGCTACTGCAACTTGCCCCAAAAAATCATGGTGATAACCAAAGTAGGTCCTCAAGAATTCCTTGACCTGTGTTTTGCCGCCATCTGCTAACACCATTTCCTCTGAAACATCGCCGAACTGAGATGCTACCAAGCCATACAAGGTCCACGCAAACGGTGATCCCCAGTAATACCATCTCCACCACA…
c99651.graph_c0	ERF3	Stearic acid (C18:0)	0.999908	0.00865368	1.15	1.41	0.99	1.15	0.6	0.85	0.72	0.73	0.28	0.21	0.66	0.49	--	--	--	0.00348237	1.78937	up	--	--	--	[S]	Function unknown	--	--	--	--	AP2 domain	Ethylene-responsive transcription factor 3 GN=ERF3 OS=Nicotiana tabacum (Common tobacco) PE=2 SV=1	transcription factor 1, partial [Pinus tabuliformis]	--	GACAATCATCATAGTATATAGAATGGAATAAGAATATTTTTGTCAATATCCATCATGTAGGATCGACGAGACACAAAATATTTTACACAGAATTTTTCTGCAGTTTTTATACAGTTTATGTAGTTGCTGCAAACAGATTTTTTGCCATTTACATGAAATATATCTCTGCAGTACGTATATAAACACCATCAATACTCTTTGTTTGCTCAATAAGCCACTTGTTTAGTGGGCCATGGAAACTACTTGAATTGCCTTACATTGCAATATCACATATATATGATATAGGATCTTGGTAACTTTACCCTTGTTTATAGCTCATAAATTAACGGATACCATGCTATTTTTTGAGGCTGCTGAAAGAATGGGACCATCCTATTAAAACTAAACCTTACTGACTAA…
c99731.graph_c0	PLATZ	Stearic acid (C18:0)	0.999995	0.00196295	19.36	27.92	18.52	13.34	7.62	8.63	20.8	22.83	4.42	4.53	21.16	11.11	--	--	--	0.000619346	1.31325	up	--	--	--	[S]	Function unknown	--	--	--	--	PLATZ transcription factor	Uncharacterized protein At3g50808 GN=At3g50808 OS=Arabidopsis thaliana (Mouse-ear cress) PE=4 SV=1	PREDICTED: uncharacterized protein LOC104585621 [Nelumbo nucifera]	--	TCTCATAAATCTGAATCTTCTAAATCTAATAAACCTCATTTATTCAAATTGTTTCTTTAAAAAACCCTTATTTATAACGCCTTATGTTATGTCGATTCATTGAAGGCTTTACCGAGAAATTTAGTTAGTTTATTGGCATTTATCGCATTGCAGATTACATTGAGATAAGATTATCAACTTCTTGGTTAAGGCGGCGTGACAAAAATTTCATACAGATCGGAGGCTTAACTTTAGTTAGCGCTAAGATAGAGGAAGGAAGGAGCCAAACGCCGTCGCCACAGATGAGTCCTGAAGCCACCGCAGGGACAAGCAGATCCGCCTCTTCACGATTCAGCAGCTGCCATCCGAATACAATCGCCGTTCCCACACACATATCAATGGCAAAGTAGGCCCCCACAA…
c99427.graph_c0	FAMA	UFA	-0.999976	0.00439231	0.81	1.13	0.67	0.33	0.16	0.28	0.35	0.23	0.11	0.17	0.16	0.1	0.0048071	1.65447	up	--	--	--	--	--	--	--	--	--	--	--	--	Helix-loop-helix DNA-binding domain	Transcription factor FAMA GN=MUJ8.4 OS=Arabidopsis thaliana (Mouse-ear cress) PE=1 SV=1	unknown [Picea sitchensis]	--	GATTTAAAATGTTATTTTCTACATAAATATTTATTTTATGAAATATTGTAAAAGAATTTTAATTTTCATATAAAATAGGCTCCATATGAATGGATTAAAATGTTTTTGAAAAACAAACATTGGTTATCTAAAAGCTCATATTGGTTTTGAGAAAGTGCTTAAGAATGTGTTCTCACGTTGAAGTAATGATTTTAATTTTAATTTATTTGTAATTAAAAAAAAATCTTTTTTAATTGAAGAAACTAATTATTTAATCATACAAAAAAAAATTATTAGTGGAAAAATAATTATTTTTTTCTAAGCATGAATGATGTATTATGTGCATTTTTTTTTGACCTTTAATTATAATTTAAACAAAAGTAAAGATTTTGCACTTAAAACCCGCAACTCTATTTTGAG…
c99667.graph_c0	ERF RAP2-3	UFA	-0.999949	0.00644627	3.42	3.29	0.35	0.39	0.57	0.29	1.17	1.52	0.28	0.25	0.23	0.11	0.00471717	1.21145	up	--	--	--	--	--	--	--	--	Biological Process: primary metabolic process (GO:0044238);; Biological Process: regulation of cellular process (GO:0050794);; Biological Process: organic substance metabolic process (GO:0071704);;	--	--	--	AP2 domain	Ethylene-responsive transcription factor RAP2-3 OS=Arabidopsis thaliana (Mouse-ear cress) PE=1 SV=2	Ethylene-responsive transcription factor RAP2-3 -like protein [Gossypium arboreum]	--	AAAAAGTTTAATGCATAAGCAGATCAAGATGATACACTCATCATTCAAATTAATCAAGATTACTGATTCAGCACACATAATTTCAAAAGATTAAAAAATAATAATGGATACTGAACATCAAATTTCAAAATTCAAATTCGGAATTATGGGTAAGGATCCAAGTATCAGTTTCCAGCGCAACATGAATGTGCAAACCTGGTAACCTTGCTCAAAGCTAGGGAAGAATAATATGAGTATTTTTCATCTAAAACAGCCTATAAATGATTACTAATATGTATCTTAATAACCACAAACAACTTCTAAAGAATATTTGTTGAAAATTACCTATCCTTCCCTCCCAAAACCAGGACTTTTCCTCTCAGAATTTGATAAATTGGGTATTCTGCCACTTAGTAAGAA…
c99615.graph_c0	DIVARICATA	Linoleic acid (C18:2 Δ9,12）	-0.99988	0.0098732	1.13	0.92	0.66	0.53	0.17	0.11	0.1	0.41	0	0.02	0.02	0.04	3.90854e-06	2.8605	up	6.24509e-09	5.31913	up	--	--	--	--	--	Molecular Function: binding (GO:0005488);;	--	[O]	Posttranslational modification, protein turnover, chaperones	Myb-like DNA-binding domain;; Myb-like DNA-binding domain	Transcription factor DIVARICATA GN=DIVARICATA OS=Antirrhinum majus (Garden snapdragon) PE=2 SV=1	PREDICTED: transcription factor DIVARICATA-like [Malus domestica]	--	ATAGAGTATAAGATTAATTTAAAATTTTACCTCTATATAAGTAAAATGTGTCATCCTAACAAAGACAGATGTAGTAGTGGACAAGCCAGCAGCTGAATCCAAAATGTAAACGATGGTTACATCAATCAAATGTTGAAAATGTCAATTGCGATGATGAAGGCATTGTCACCTCCTAGGACATAAAAGATGACATGTATATTATTCAATTTCTATGTAAATTAATTGTTACTTGAATTAAATTTGTAATTATAACTTAAATTTAACATGACATTTATATAAAATGTACCTACATTTGTGTAGTGGTTGATGTCTACACACCACATATGCATACTAAAAACTCATCAATCATAAGTATTTTATCCAAGCCCTTTGAACCACTAGTGTCGTTGTCATCAAAAG…
c99676.graph_c0	ERF3	Linoleic acid (C18:2 Δ9,12）	-0.999886	0.00960082	4.46	4.25	0.23	0.14	0.11	0.18	0.59	1.8	0.09	0.03	0.08	0.15	1.87122e-05	1.80965	up	--	--	--	--	--	--	--	--	--	K09286|3e-07|osa:4328564|Os02g0189600	--	--	--	Ethylene-responsive transcription factor 3 GN=ERF3 OS=Nicotiana tabacum (Common tobacco) PE=2 SV=1	PREDICTED: ethylene-responsive transcription factor 3-like [Solanum tuberosum]	--	GAAAAATTTACAGTCAATATACTCTGAAATAATTTACATAATTTTGCAACTATAGCTCTGAACTGAATAATACAGAATGCAACTTTATATACTTCAGAAACATATATATAAAGGATTTCAATGATGAATGAACCACATATTCAAAGAAAACAAAGATATGGAAATTGTTGATCAGTTGAGATCTGATCTATCTCTACTACAGAAATAAGAAGTAGAATGCAGAATGTAAAGTGATTTAATCACTTCTGTTCTGATCTGTCCCGACCGGCGCTCCCTCTAATCTTTTAACAGCTTTCTTCCACATATGTGTGCATGTCTTAATGGATGCACTCAGTCCATTCTTTAGCAGTGTCAGTCCCTGCTGACCATCTTCTTCTGTAGATTTGGCTACTTTCAATT…
c99682.graph_c0	PLATZ	Linoleic acid (C18:2 Δ9,12）	-0.999945	0.00668929	13.5	14.43	5.23	5.99	3.15	3.39	12.53	13.69	6.55	6.56	8.41	5.7	--	--	--	--	--	--	0.00299813	-1.01166	down	--	--	--	--	--	--	PLATZ transcription factor	--	unknown [Picea sitchensis]	--	GGCAGCCGAACGTTTTTCTAAAATTTCAAAAATCAAATTATTTCCCAAGTGTATAGCTACCTGCAAAATAAGCGACAAGGTAGATAACCATAACCATCCAAAATTGTAATTTGACAACCATTATAACAGTAAACATGCATAGGCTATTAAACATTGCCAGCTCAATTTTGGCACATCTTCCTCAATAAATTTCTGCTATCTGGTCCATTATCTTTGAGATTTCGCTCTGGGCTTCTACCAAGGAATCAATGCTCCTCTTCAAGCTCTTTCTTTGGCTAGAAATCAGAGGGCTCTCTTCCAATATCTTCTCCATAATGTTCGACTTTGACCCGGTCACATCTTTCATGATTTCTCCATCTACATCATTCCTTACAAGATTCTGATAAACAAATTGCAGAT…
c99757.graph_c0	IIB	Linoleic acid (C18:2 Δ9,12）	0.999899	0.0090702	10.74	13.13	5.22	4.8	86.42	62.78	18.27	11.33	24.85	24.43	20.56	27.14	--	--	--	9.16554e-31	-2.75077	down	0.00295469	1.59068	up	[M]	Cell wall/membrane/envelope biogenesis	--	K03124|3e-07|osa:4347689|Os09g0534800	[K]	Transcription	Transcription factor TFIIB repeat;; TFIIB zinc-binding	Transcription initiation factor IIB OS=Oryza sativa subsp. japonica (Rice) PE=1 SV=1	predicted protein [Bathycoccus prasinos]	--	CCATGGCCTATAAAATTACTTAACACCTCTCCAACGTTTTGCAATCATCCGCTACATTCTGCAATACAATCATTGCTACTCGTTTTCATCCATAGATTTTCATACTTTCGTATTGCCCGTTGCAACAAAATGGATAAAGAGCTGTTTACAGAGATTTTAAGCGGAAAGATGACTGTACTCAGCGGCGGTTATTCCAAGAGAGCCTATGTTACTTTCCTTGCTGGATGTGGAGATTACGTTAAAGGCGTTGTTGGCTTGGCCAAGGGTTTGAGGAAGGTGAAGAGTCTGTATCCCCTTGTTGTGGCAGTCTTACCAGATGTTCCACAAGACCACAGGTTACAATTGCGTAACCAGGGTTGTATTGTTCGTGAGATCGAGGCCATCAATCCACCTGAGAAT…
c99961.graph_c0	ILI6	Linolenic acid (C18:3 Δ9,12,15）	0.999991	0.00272936	909.66	1007.39	142.62	338.41	54.74	76.54	520.77	341.28	45.23	38.94	43.15	19.81	0.00404685	1.07968	up	--	--	--	--	--	--	--	--	Molecular Function: DNA binding (GO:0003677);; Molecular Function: sequence-specific DNA binding transcription factor activity (GO:0003700);; Cellular Component: nucleus (GO:0005634);; Cellular Component: vacuole (GO:0005773);; Biological Process: regulation of transcription, DNA-templated (GO:0006355);; Biological Process: photomorphogenesis (GO:0009640);; Biological Process: brassinosteroid med…	--	--	--	Helix-loop-helix DNA-binding domain	Transcription factor ILI6 OS=Oryza sativa subsp. japonica (Rice) PE=1 SV=1	PREDICTED: transcription factor PRE6-like [Nelumbo nucifera]	--	TTTCAACCGACACATTACGATCACAAGTAGGCCCTTCACCTCATTAATTCAAGTCATTTTCCTGGACTGTAATCATTTCAATTGTAGACCACTGGTATTGTAAGGTCTATTATTGCAGGATTTGGCAAAAACATCTTATCATCATAGCTGTGATGATCGAGATTGATGTCTCTTAGGCCAATGAGTTTTTCTTCTAAGATTGGAGGGGGAGGGGGAGATCCAATTGTGGCTATAAAACGAAGAATGGGTGCTGCAAATAATGTGCATATTTGCTTCTAATGAAGTGCATTGGAGTAGCAAAGGCTGTAATGGAGAGAGCCAAAGTTTTCTTTTTGTTTATGTTTTTAATTGGGTTTATGATCTCTGTCTCTGCCCGCCCTGCAACATTTTTGGAGGACT…
c99412.graph_c0	bHLH110	Sciadonic acid (C20:3 Δ5,11,14）	-1	9.39309e-06	12.77	15.4	4.92	8.23	2.87	3.57	4.2	1.95	0.57	0.68	1.54	0.59	8.74794e-13	2.13081	up	0.000795661	2.47561	up	0.000899571	1.8933	up	[J]	Translation, ribosomal structure and biogenesis	--	--	--	--	--	Transcription factor bHLH110 GN=T22C5.11 OS=Arabidopsis thaliana (Mouse-ear cress) PE=2 SV=2	unknown [Picea sitchensis]	--	GAGGTTTCCTGTTAGGTATTCTCTGGAAAAGATATATTGGTAGGGCACTGCGAAATCAGATACTTATTTGGGGTATGAGTCCTCCTTTGTGGAAGCCAACAAGGGTATTGTTTTCTATTTATCTTACACACATTATTTGAATTTTGTATTCCTGGGTTTTGGGTTTTGACTTCATGACCAAGTTCAGGAATAAACTTGAATTAGCCAATCAATCTACAACTGGAGTACCGCAGGACTACCATTCTGAATTAAGCCACAGGGCCTCATTTAGTAATACGATATCAAATGGGCCATGGGATGTGACACTGAGATTTGGATTGGACATATTACTTCAAAATCTTCGGTATAAAAATGCCTTTGATTTACCACTTTAGCTCATCCCAATTGACCATGGGAACT…
c99452.graph_c0	GATA5	Sciadonic acid (C20:3 Δ5,11,14）	-1	0.000134879	67.96	65.72	41.03	40.07	27.23	28.63	40.06	32.56	4.44	4.66	13.28	7.24	--	--	--	3.5059e-43	2.81335	up	4.35264e-09	1.5505	up	[I]	Lipid transport and metabolism	--	--	[K]	Transcription	GATA zinc finger	GATA transcription factor 5 GN=GATA5 OS=Arabidopsis thaliana (Mouse-ear cress) PE=2 SV=1	unknown [Picea sitchensis]	--	ACAGCTCAAAACCCATATCGTCAAATTTCCTTCCCTACATTATCCCAACAGATCTGCCTTGGAAGAATTAAAAACAAATTATGTCGTAGAATTCCACCCGTCCTCTGCCAGCACACGTCAGACCGACTTCAGAGAATATACTTCCGAGAAAAGACGAAAAAAAATTCTCCGAGCATGATTGAATAGATAAGCCCCTTATGCGAAGTATATATATTAGTAAAAAAGGGGTTAGTCCTGTCTGTGTTTGTTTACGATGGGGAAAATGGAAGTGAGCATGGAAGTAGGAGGCGATGGAGTGGCCCTGATCAAGATCACCAATCCTCCTGTCAATGCACTCGCTCGCCCAATCCTTGGTGCGCTTGCAGAAAAGTATGATGAGGCAATGAGAAGAAATGATGT…
c99475.graph_c0	ERF RAP2-3	Sciadonic acid (C20:3 Δ5,11,14）	0.999877	0.0099954	14.53	8.95	69.37	69.43	54.45	49.62	12.83	12.46	124.98	110.52	77.56	116.96	--	--	--	1.71426e-09	-1.16681	down	--	--	--	--	--	--	--	--	--	AP2 domain	Ethylene-responsive transcription factor RAP2-3 OS=Arabidopsis thaliana (Mouse-ear cress) PE=1 SV=2	dehydration-responsive element binding protein [Krascheninnikovia arborescens]	--	CCAAAACTTCTTCCTAAACTGTAGTTGCTTCTTATTTTAAAGTACTGATATTTTATAAGCAGTTTTTTTTTAATTTTTGTGATGCATGGGACTGCAATACCCAAAACTATTGAAGTCTTAGCCTCCCAGCATGGGACCCCTCTCTAAGTAATTGAAGTTTGGCAGTTTTAACTTTGTCTTTACCTTGAAATGCAACCTAGAGAGTGTCCCATGCTTCTTTTGCTTGCTTCGCTGCTGCCACTCTAGGAAGAATGCTCTCATGCATACCTTGATGTATGTAGAAGAGAGCTTTTCCATCCTCCTTCCTCTACTCTTTAAAGATCTTTCTCTGCTTGTGAGAGTGCATTAAATGCTGCTGGATCTGCAGGTTCTATATACCTGTTTTCAACAATTTCCCAA…
c99584.graph_c0	bHLH74	Sciadonic acid (C20:3 Δ5,11,14）	-0.999895	0.00921094	19.58	44.08	23.53	13.16	3.08	2.39	23.85	4.15	0.82	1.22	4.63	1.7	--	--	--	0.000175857	3.90065	up	--	--	--	--	--	--	--	--	--	--	Transcription factor bHLH74 GN=T27I1.15 OS=Arabidopsis thaliana (Mouse-ear cress) PE=1 SV=1	Transcription factor bHLH63 -like protein [Gossypium arboreum]	--	TCCTATATTCAGATAATACAAACATTATAAAACCGTTTTTTTTTAAAAATCTATACGAATTAAGAAAGTAAACTAATTGCCCCAGGGAATAACAATCACAGTACTGCCATATGACAGGCATTTATCATAGTCCTTATTTAGGATGACAATTTATATTTTACCAACGTACACGTTGAATTTTGCCATAATTTTTTTTTTCTAATTGGCATCATGTTAGCAACGCGACAGCCTGACGGAATAAGTCCTTAGCAATAATGTTATAAGCTTTAGTTGTTGGATGGAAGCTATCCCAGAACACATATTTGGATGCATCAGGACAAACTGGGCTTCCCTTGTTGCAAAGTATGGCAGTCTCCAACAGACCCGTTCCACAACAACCCTTTCTCGCCTCTTCAAAGC…
c99602.graph_c0	bHLH93	Sciadonic acid (C20:3 Δ5,11,14）	-0.999943	0.00679456	25.77	21.54	7.02	9.17	4.25	5.96	14.66	9.51	1.11	1.17	3.65	2.33	--	--	--	5.97707e-08	2.59564	up	--	--	--	[G]	Carbohydrate transport and metabolism	--	--	--	--	Helix-loop-helix DNA-binding domain	Transcription factor bHLH93 GN=K21L13.16 OS=Arabidopsis thaliana (Mouse-ear cress) PE=1 SV=1	PREDICTED: transcription factor bHLH93-like [Musa acuminata subsp. malaccensis]	--	GCTGCGGTGGATATCTACAGAAGAAAATATCAGACTCATCAAGGGGGCTTCATTGGAATCGTTATAGCGGCCTCATGGTATAGACCGCTCAGAAATGTTCCAGAAGACTTTGAAGCTGCAGACAGAATTATTGCATTTCACAATGAATGGATGTTGGATCCAATAGCATTTGGGGAATATCCAGCCATTATGCTCAAATTGGTGGGCGAAAGGCTGCCTGCTATCAAAGAGGACTTGCGCCACAAACTCCGGGGCTCATTTGATTTCATTGGTCTAAATTACTACAGCTCACACTATGCCACTGATGCTTCAGATTTTGTAAACTCTTCCAACCGCGATTACAATCAGGACAGTTTGGCCACCATCGCAAATGAAAAAGATGGTGTCCCCATTGGGCGA…
c99746.graph_c2	BRX (radix-like 1)	Sciadonic acid (C20:3 Δ5,11,14）	-0.999952	0.00620999	32.65	31.04	0.49	0.96	0.46	0	4.83	8.07	0	0	2.19	0.25	1.69284e-06	2.21949	up	--	--	--	--	--	--	--	--	--	--	--	--	Transcription factor regulating root and shoot growth via Pin3;; Transcription factor BRX N-terminal domain	Protein Brevis radix-like 1 OS=Oryza sativa subsp. japonica (Rice) PE=2 SV=1	PREDICTED: protein Brevis radix-like 1 [Phoenix dactylifera]	--	ATAGTCCATTGATGGAGATGATGTTTACCTGGACACAATCAGGAGCCCATGTCTGGTAATTTACTTTCCATTTATGAAAATGCACCTTCCCTTCAGCAGCAAAAAACAACAGTGCCAACACATATAAGACTAGATGGGACACACACGGCTTAAAAACTAGGGAAGTTCTGCCTGCCATTGCAAGCAATTTAGACGAGTATGGGCAAACTGCGAGTAAAGTCTAAAACCACAGAGACCTAGTAAAGTCTAAAACCACAGAGACCT
c99982.graph_c0	HY5	Sciadonic acid (C20:3 Δ5,11,14）	-0.999999	0.000650147	0.59	1.21	1.72	0.94	0.29	0.24	0.3	0.08	0.02	0.08	0.09	0.06	0.000416499	2.91004	up	0.000150905	4.1549	up	--	--	--	--	--	Molecular Function: double-stranded DNA binding (GO:0003690);; Molecular Function: sequence-specific DNA binding transcription factor activity (GO:0003700);; Molecular Function: protein binding (GO:0005515);; Cellular Component: nucleus (GO:0005634);; Biological Process: mRNA export from nucleus (GO:0006406);; Biological Process: positive regulation of cell proliferation (GO:0008284);; Biological…	--	[K]	Transcription	bZIP transcription factor;; Basic region leucine zipper	Transcription factor HY5 GN=F2I11_150 OS=Arabidopsis thaliana (Mouse-ear cress) PE=1 SV=1	unknown [Picea sitchensis]	--	GGAGATCTTGAAGAGGCAATTTCACTTCAGAAATTGCAAGTGTGCTGAGTTGATTTGTTGTTTGCTGATTTGAAGAGGATCTTTGAAGATCCAAGAGTAGAATTTTTGTTCATTTACAGAATTTTATTTTTCTAAGGTTTGATTGCACAATTTCAGATTTGGGTGACTTCCACCCAAGAGAAAATTTTAATTATTGTTTCATTTGAAAGAGCACATTTTTATCATCAGTTCAAGCTATCATTTGTTCAAAAATTCTGAGTATTTTGCAAGTTGTGAAATTTACAAGTTTCAGCTGTTATTTTTTTCATATAAAATTAAAAAATAAGGATTTTGCAAATCTGATTATGGAATCATGTTTGAAATATTTTTATCCATCTACATATTTAATTTCATAATTTT…

## Sheet: Table S13
Table S13. FPKM value of DEGs involved in pathway of FA syntheses used for heatmaps in T. grandis 'Xifei' and T. grandis 'Dielsii', respectively.
Gene name	ID	T01_Xifei	T02_Xifei	T04_Xifei	T06_Xifei	T07_Xifei	T08_Xifei	T11_Dielsii	T12_Dielsii	T13_Dielsii	T14_Dielsii	T17_Dielsii	T18_Dielsii
FAS	c101681.graph_c0	3.84	4.17	1.16	1.07	0.6	0.58	2.65	4.42	1.57	1.17	3.15	2.05
SAD1	c83695.graph_c0	14.77	18.24	60.13	86.47	31.15	27.76	1.69	6.99	3.44	1.59	4.03	2.9
FATA	c100688.graph_c0	0.59	0.82	0.37	0.46	0.14	0.2	0.89	0.18	1.16	1.09	3.27	4.69
GPAT6_1	c83683.graph_c0	51.37	38.65	76.67	65.21	141.41	121.25	98.55	52.64	85.65	101.59	64.09	45.65
GPAT6_2	c92777.graph_c0	53.88	68.85	26.72	29.54	38.89	35.98	29.32	17.18	8.07	6.67	31.81	29.37
FAD_1	c100457.graph_c0	2.57	2.14	9.25	8.89	21.92	12.7	6.67	2.69	36	33.91	7.6	14.73
FAD_2	c100489.graph_c0	6.67	7.35	3.74	3.98	2.55	4.2	5.04	3.8	0.87	1.36	2.73	2.2
FAD_3	c100555.graph_c0	11.06	11.7	9.76	9.38	7.29	6.87	8.74	9.1	3.43	3.5	9.71	5.68
KCS4	c86743.graph_c0	14.95	14.37	4.4	5.46	2.94	4.58	8.8	1.63	0.46	0.5	3.76	2.86
KCS12	c77336.graph_c0	4.15	4.96	1.43	2.52	1.54	1.38	2.41	0.85	0.16	0.13	0.95	1.24
KCS17	c97754.graph_c0	12.21	14.22	2.99	4.05	4.01	3	5.46	1.42	0.06	0.38	0.96	0.52
LACS4	c99307.graph_c0	33.28	50.98	24.65	19.02	26.58	21.85	17.38	10.51	26.3	23.3	46.97	47.24
IBH1	c100503.graph_c0	3.11	6.28	1.64	2.35	0.74	0.58	2.02	2.99	0.17	0.08	0.4	0.24
FAMA	c101526.graph_c0	5.39	5.4	4.84	5.14	4.05	5.12	8.08	7	3.2	3.61	11.11	9.3
RAP2-3	c67595.graph_c0	34.86	36.23	62.36	91.4	71.17	85.34	50.58	35.23	19.29	16.01	94.98	70.21
WRKY19	c72280.graph_c0	13.27	19.48	16.55	16.19	18.07	18.51	19.78	18.17	1.36	3.16	18.51	9.36
GATA 28	c72954.graph_c0	7.29	9.63	4.28	5.06	3.2	2.04	8.93	6.43	1.8	0.91	3.54	1.42
GATA22	c77743.graph_c0	2.99	2.77	4.23	4.39	8.67	13.32	2.8	0.94	0.58	0.94	3.78	1.97
SCREAM2	c80154.graph_c0	20.86	23.04	7.1	10.05	5.08	5.25	19.04	14.55	1.4	0.86	5.56	3.16
bHLH66	c84049.graph_c0	5.02	4.42	0.18	0.14	0	0	2.42	2.42	1.02	0.93	0	0
WRKY11	c85375.graph_c0	0.1	0.04	0.52	0.78	0.94	1.5	0.61	1.06	0.14	0.06	2.73	1.13
WRKY57	c86292.graph_c0	4.51	3.85	0.39	0	0	0	0.92	1.47	0.03	0.07	0.36	0.08
RAX2	c86656.graph_c0	3.8	4.56	0.84	1.32	1.26	0.71	0.76	0.69	0.34	0.09	0.57	0.31
ERF113	c87133.graph_c0	4.75	7.33	0.99	1.54	0.56	1.32	2.14	0.99	35.46	34.05	1.75	1.53
CPC	c88203.graph_c0	4.22	4.32	2.59	2.18	2.45	2.18	1.7	0.94	0.32	0.26	1.9	1.01
ERF018	c91025.graph_c1	17.15	24.64	9.97	11.14	6.97	8.62	15.3	15.02	3.41	3.57	19.86	12.42
RAP2-3	c93486.graph_c0	0.36	0.5	1.72	1.02	1.91	1.74	1.82	2.68	1.11	1.14	1.7	4.42
PLATZ	c94434.graph_c0	12.9	7.39	3.1	8.83	8.35	7.47	11.26	6.37	2.73	1.81	3.11	3.47
ARF	c95088.graph_c0	10.39	10.37	6.92	5.6	4.39	3.68	8.85	5.54	0.95	0.48	7.24	3.08
bHLH110	c95642.graph_c0	1.11	0.07	8.55	8.22	15.86	15.82	2.77	0.02	0	0.5	4.01	2.6
bHLH18	c97547.graph_c0	8.59	9.33	5.01	4.06	1.79	2.98	9.73	10.03	5.57	4.67	8.73	6.83
WRKY19	c98340.graph_c0	41.19	36.68	2.35	2.96	0.56	1.19	42.33	36.38	0.08	0.28	1.54	1.41
MYB86	c99828.graph_c0	0.77	0.85	2.3	2.82	9.83	11.14	1.7	1.23	2.94	2.71	3.31	6.37
ILI6	c101256.graph_c0	15.66	20.74	2.32	2.1	3.24	4.05	3.67	4.9	1.43	0.73	3.88	2.54
MYB5	c46102.graph_c0	4.81	3.73	0.12	0.09	0.06	0.09	1.81	1.64	0.32	0.14	0.16	0.09
ERF1A	c72181.graph_c0	8.97	8.13	2.92	2.7	1.94	2.67	14.64	9.44	0.38	0.52	1.78	0.75
WRKY19	c72954.graph_c0	7.29	9.63	4.28	5.06	3.2	2.04	8.93	6.43	1.8	0.91	3.54	1.42
RL9	c80333.graph_c0	0.26	0.33	1.54	3.06	0.14	0.28	0.21	0	0	0	0.07	0.07
GATA2	c80352.graph_c0	1.61	1.19	4.71	3.54	12.09	7.83	8.25	7.84	21.94	21.34	21.88	36.2
AS1	c81320.graph_c0	67.23	66.62	18.85	17.58	24.21	22.14	22.49	11.2	15.95	16.62	14.51	15.86
IBH1	c81585.graph_c0	12.74	13.93	8.95	10.3	19.83	20.31	9.24	9.72	19.09	17.14	14.25	23.56
MYB86	c85349.graph_c0	2.73	3.87	0.58	0.7	0.13	0	10.14	15.77	0	0.56	1.23	0.69
ARF31	c87523.graph_c0	1.25	1.21	0.07	0.15	0.07	0.05	2.51	3.13	0.05	0	0.43	0
ERF WRI1	c87637.graph_c0	10.33	9.6	1.3	0.97	0.23	0.15	7.3	5.21	0.36	0.15	0.88	0.42
ERF TINY	c88450.graph_c0	19.79	19.84	3.22	2.33	1.19	0.38	28.91	32.61	1.1	0.81	4	2.54
FAMA	c91783.graph_c0	11.85	12.34	19.95	17.49	2.9	4.55	27.45	27.74	21.71	19.07	5.28	9.45
IIB	c95088.graph_c0	10.39	10.37	6.92	5.6	4.39	3.68	8.85	5.54	0.95	0.48	7.24	3.08
FUS3	c96694.graph_c0	3.02	4.16	1.65	1.04	1.26	0.8	3.22	1.51	0.27	0.28	2.49	0.86
RADIALIS	c98286.graph_c0	1.54	1.94	2	1.38	0.89	0.92	0.55	0.87	0.37	0.12	0.31	0.34
